# Supplementary material for: Generating genomic platforms to study Candida albicans pathogenesis
Source: Nucleic Acids Res. 2018 Jul 6;46(14):6935–49. doi: 10.1093/nar/gky594 (PMC6101633; doi:10.1093/nar/gky594)
Supplement: Supplementary Data [file gky594_supplemental_files.zip]

Archive with 6 entries (6 files):
- ORFEOME_SuppTabS1.xlsx
- ORFEOME_SuppTabS2.pdf
- ORFEOME_SuppTabS3.pdf
- ORFEOME_SuppTabS4.xlsx
- ORFEOME_SuppTabS5_bis.xlsx
- Supplemental Table Legends.docx
