# Supplementary material for: Generating genomic platforms to study Candida albicans pathogenesis
Source: Nucleic Acids Res. 2018 Jul 6;46(14):6935–49. doi: 10.1093/nar/gky594 (PMC6101633; doi:10.1093/nar/gky594)
Supplement: Supplementary Data [file gky594_supplemental_files.zip › ORFEOME_SuppTabS1.xlsx]

## Sheet: Feuil1
Assembly22_Name	Assembly21_Name	Sequencing pool	Forward oligonucleotide	Reverse oligonucleotide	size	Intron	Orfeome_Coordinates	Cloned_Haplotype	Annotation	Cloned_Sequence
C1_00010W	orf19.6115	Pool5	GGGGACAAGTTTGTACAAAAAAGCAGGCTtgATGACCTCGTTCAATGAATTTTTTTCAGCT	GGGGACCACTTTGTACAAGAAAGCTGGGTcTAATGGAACGCCGATTTTTGCAGTATCACG	339	no	BP4D09	not defined	No SNP, No DIP	ATGACCTCGTTCAATGAATTTTTTTCAGCTGATTTTTTCGTAAATTCTGACCAAAAAAACACACATTTAACTGCCTATACAACGCAAACCTATTCAAAACAAGCTGTAGTACCCCCTTTCAGGCTTAGTTTATGTCTAGAACCGATTAGTATGCTGTTATCTCCAGATCTCCATTGTCCTTTTTTGAGTAAAACTAGATTAAAATACTACTTCAACACGGCTCATTGCTATCAAGACTTACACTGCTCTCTGATGTTCCGATGTCCAACTGCCGTCCTTGACTCCGGTTTGTCCCTAAAGATTACGCGTGATACTGCAAAAATCGGCGTTCCATTA
C1_00020C	orf19.6114	#N/A	GGGGACAAGTTTGTACAAAAAAGCAGGCTtgATGGACAAGACAGGGAGTGGGTGGAAGAAA	GGGGACCACTTTGTACAAGAAAGCTGGGTcTATCCTGCTATCACTTGCCAGGCAGTTCAT	312	no	BP3B08	#N/A	#N/A	#N/A
C1_00030C	orf19.6113	Pool2	GGGGACAAGTTTGTACAAAAAAGCAGGCTtgATGTCGAATGCGATAGATTTTGGAGTTGTT	GGGGACCACTTTGTACAAGAAAGCTGGGTcACTCCTTCTAATACTCACCACCCCGAATTG	312	no	BP3B07	not defined	No SNP, No DIP	ATGTCGAATGCGATAGATTTTGGAGTTGTTGACGATTCGGAGGAGCCTGCGGTGTACACCACTTTTTTGCCACGCCCAATATCTGCCCTAGCCAGGGTTAATTTGGTGCTACATGAGCACCCCGTTGTCAAGTATAAGACCATCACTAGGGTCAGAGGTGGTGATGAGCCGTTGTTGAGTGGGGAAGAAGAGAGGTACGGCACAGAGGATGAACGGGATACTGAGAAACGTTTGGTGGAACATAACTATGATTGGTCGTTGCAGTATTTGCCTGGTTTACAATTCGGGGTGGTGAGTATTAGAAGGAGT
C1_00040W	orf19.6112	#N/A	GGGGACAAGTTTGTACAAAAAAGCAGGCTtgATGCCAGAAAACCTCCAAACAAGATTACAT	GGGGACCACTTTGTACAAGAAAGCTGGGTcATTACCAAACTGGTTCAAAAAGCTGTCTAC	768	no	BP17H09	#N/A	#N/A	#N/A
C1_00050C	orf19.6110	Pool3	GGGGACAAGTTTGTACAAAAAAGCAGGCTtgATGGGGTATATTCGAGTGATCTATTATACA	GGGGACCACTTTGTACAAGAAAGCTGGGTcAATTGCACTCCGTTCTTTACTTGAGTCAGT	348	no	BP4G05	not defined	No SNP, No DIP	ATGGGGTATATTCGAGTGATCTATTATACAGGCCCCCTCTTTGTTTTTATTTACTCTACATATAGTTTTTGCATAGTAACTTGCAATCTAATTAATAAGAATGTAGTGACAATGTTTAGAAGAGGGGTTTTGACTGTTAGCTACACCAAGAGTAGTAAAGCTGTCACTGCCCAAGATCTTACTTTTACGCTGGGTATCACAAGAGTGTTTTGTAAAAGTTTTAAGCTGATCAAACGATTGAAGACTTTTTGTTTAAGAAATTGGTCAAAATTTCCACCAAAAAATAACCACCTCAGGATAGTTGTTGTAGAGTCGACTGACTCAAGTAAAGAACGGAGTGCAATT
C1_00060W	orf19.6109	Pool1	GGGGACAAGTTTGTACAAAAAAGCAGGCTtgATGTATCCCCAACGCACCCAGCACCAACAA	GGGGACCACTTTGTACAAGAAAGCTGGGTcTTTTTTGGTCCATTTCCAAATTCTGGCTTT	1539	no	BP41H04	not defined	No SNP, No DIP	ATGTATCCCCAACGCACCCAGCACCAACAACGTTTGACAGAGTTGTTGGATGCAATCAAAACTGAATTCGACTACGCCTCAAACGAAGCAAGCAGTTTCAAAAAGGTCCAAGAAGATTATGACTCAAAGTACCAACAACAAGCTGCCGAAATGCAACAAATCCGCCAAACAGTGTATGACTTGGAGTTGGCCCATAGAAAAATCAAAGAGGCATACGAGGAAGAGATATTGAGGTTAAAGAACGAGTTGGACACTAGAGACAGGCAAATGAAGAATGGCTTCCAACAACAACAGCAACAGCAACAACAGCAACAACAACAGCAACAGCAGCAACAACAACAGATTGTGGCACCACCTGCCGCCCCACCTGCTCCACCAACCCCGGTCACATCATTATCG…
C1_00070W	orf19.6105	Pool3	GGGGACAAGTTTGTACAAAAAAGCAGGCTtgATGTACTCTGCTTCTGTCACAGCACCCGTC	GGGGACCACTTTGTACAAGAAAGCTGGGTcTTTAGTTAATGATTCACTAGTTTCTTGAGG	1140	yes	BP30H04	not defined	No SNP, No DIP	ATGTACTCTGCTTCTGTCACAGCACCCGTCAACATCGCCGTAAGTAAAAACAAGACCAACCATCAATTGAATGTCTACTAACGTACTTAGACCCTTAAGTATTGGGGGAAACGAGACAAGTCGTTGAACTTGCCCACCAACTCGTCCATCTCCGTCACCTTATCCCAAGACGATTTGCGAACCTTGACAACCGCTTCTGCATCTGAATCATTCGAAAAAGACCAATTGTGGCTCAATGGAAAGTTGGAATCATTAGATACTCCACGTACTCAAGCGTGTTTAGCAGACTTGAGAAAGTTACGTGCCTCTATCGAACAATCCCCCGACACCCCCAAGTTATCACAAATGAAATTGCACATCGTCTCGGAAAACAATTTCCCTACTGCCGCAGGTTTGGCA…
C1_00080C	orf19.6102	Pool1	GGGGACAAGTTTGTACAAAAAAGCAGGCTtgATGGAGGAGTTGAAGGATGCAAGGGAAGAA	GGGGACCACTTTGTACAAGAAAGCTGGGTcAATAAATTGCTTCAACCTGTCGGTGTTGCC	852	no	BP21A08	not defined	No SNP, No DIP	ATGGAGGAGTTGAAGGATGCAAGGGAAGAAAGGTCTGTGTGTTGGGCTAGTTGTCGTACTAGCTCGTCCTCGGTAGATGACATGACCACACCACTTTTTTTGCATCGTAAAAAGATTGAAGGAATTTTTTTTTTTCTTTCTGTCTCACAACTTTCTTTACCAGCCATGAACTTTCCACCATTTGAACAACCACTCTTTGACCCCAACCAAGCGGAGTTGCTTGAAGAGGCAGAGAGGGCCAAGAACTCCAGTATCCCATTTCATAATCCATTTGATGTGAACTCGTATCCGATTACTAATCCGCCTATATTTGATTCGACAATGACAGTTCCGTATACTACAGATGGGGTTCCACGTCGAAGAAGAATATCGATATCGAATGGTCAGATTGGCCAGATA…
C1_00090W	orf19.6103	Pool3	GGGGACAAGTTTGTACAAAAAAGCAGGCTtgATGGCTGGTAAAGAAAGTTGTGAGACAGAA	GGGGACCACTTTGTACAAGAAAGCTGGGTcGGGGGAGCATTTCTTCCTTAGTCTTATCCA	522	no	BP10A02	not defined	No SNP, No DIP	ATGGCTGGTAAAGAAAGTTGTGAGACAGAAAGAAAAAAAAAAATTCCTTCAATCTTTTTACGATGCAAAAAAAGTGGTGTGGTCATGTCATCTACCGAGGACGAGCTAGTACGACAACTAGCCCAACACACAGACCTTTCTTCCCTTGCATCCTTCAACTCCTCCATCCACCCTTACCAGTTCGACTTTATCATCGAGCACGAACGTGGAATAAAACTCTTTGGTATCCCGTTGTTTTCGCACAAATCATTATGGCCCATAATCGACCCGTCGCATTACCAAAGCATCAACGGCAAGAAATTGTCGATCCCCATATCCCTTGAAAACTACCCCCTACCAGACTTTGATTGGCAATGGCAATGGGACCGCTGGTACGTCTTTATGTTCAACGACGTCGAC…
C1_00100C	orf19.6100	Pool3	GGGGACAAGTTTGTACAAAAAAGCAGGCTtgATGAAAAAGAAAAAAAAATTTTTTGCGTGT	GGGGACCACTTTGTACAAGAAAGCTGGGTcTTTTACATATCTCCATGAACTTTTGCTAAA	729	no	BP16E12	not defined	No SNP, No DIP	ATGAAAAAGAAAAAAAAATTTTTTGCGTGTAATTTTTTTTTTCTTTGTTGTTCCACACTCATGATTAGACTTTATCCAGGCATAAGACCTTTGCGTACAGGGGTTGTTCACTTTTCCACCAAACAGGCTATACGGTCATCGTTGTGGACTATACCGAATGTGTTGACATATACACGTATTATTACTACACCGTTTATTGGATACTATATAACTACTGGCCAGTCTACTGCCGCGTTGCTGTTGTTCACGTACTCGTGTGTCACCGACTTTGTTGACGGGTACATTGCTAGAAAGTACAACATGAAGTCGATTGTGGGGTCGATTGTTGATCCGTTGGCCGATAAGTTGCTTATGACGGTGTGTACGGTGTCGTTGGGGTATGTTCATGCGATTCCTCCG…
C1_00110W	orf19.6099	Pool2	GGGGACAAGTTTGTACAAAAAAGCAGGCTtgATGTCGTTGAAGTTACCACAAGCACCAAAC	GGGGACCACTTTGTACAAGAAAGCTGGGTcGTCGTCTTGATCCCAGTTGCCCGGTCTTGG	1623	no	BP43G10	not defined	No SNP, No DIP	ATGTCGTTGAAGTTACCACAAGCACCAAACTCAGGCTTATTCAAACAAGGATACTCCTCCTTCTCCAATGCCGACGGAGCCATTATCAGAAATGTTGAAGCAGTTCGTGAAATCGCCTCTATCTTACTCACCTCCATGGGTCCAAGTGGAAGAAACAAGATCATCGTCAACAAGTTGGGCAAAAAATTCATCACCAACGATGCCGCCACCATGCTTAACGAATTGGAAATTGTCCACCCCGTAGTGAAAATCTTGATCCAGGCATCAAAGCAGCAGGAATTCGAAATGGGCGACAACACTAACCTAGTAATCATCCTTGCTGGCGAGTTCCTCAACGTTGCTGAAAAATTGTTAACATTGGGCTTGAATGTCAGTGAAATCATCCAGGGGTTCAACTTG…
C1_00120C	orf19.6096	Pool1	GGGGACAAGTTTGTACAAAAAAGCAGGCTtgATGAAAGTAGTTAAGATTTGTGGTATCAAG	GGGGACCACTTTGTACAAGAAAGCTGGGTcAGACGACTGAGCGTGTCCCTTTTGTATAAA	681	no	BP15A06	not defined	No SNP, No DIP	ATGAAAGTAGTTAAGATTTGTGGTATCAAGACGGTGGAGGCAGCGAGTGTTGCTATAGACAATGGAGCGAATCTCTTAGGGTGTATACTAGTTCCTAATCGTGCCCGTACGATTGATTTGGAGGTGGCAAAGCAGATTGCTCGCATGGTAAAGAGAGATAGGAACCCACCGCCAAAGTTTGCGGGTGGTACCTCAACACAACACTTTGAACAGGTTGCACAATGGATTATTGAGAATGGGCCGTTTTTAGTTGGGGTGTTTAGGAACCAGCCAAAGGAAGAAGTGTTTCGTATTGCGAGGGAGGTGGGGCTAGACTTTATCCAGCTCCATGGACTGGAAGATAAGCTAGAGTTTTTGGGTACAGAATTTGGGTTAATTCCCAGGTATGTTGTTCCTGAC…
C1_00130C	orf19.6094	Pool3	GGGGACAAGTTTGTACAAAAAAGCAGGCTtgATGGACTCGCCGACGTATGACCCCACGACA	GGGGACCACTTTGTACAAGAAAGCTGGGTcACTACTTTCATTACCTATATCTTTACGGAA	2100	no	BP52E10	not defined	No SNP, No DIP	ATGGACTCGCCGACGTATGACCCCACGACACATCTAAATAAAATATTTAGTTCTCCCGATACGTTGAATGAGCTACCTCAATTGTTAAACCATGTGTCGCAGTACAAGAGACAGTTGACAGAGGAGATTAATAAATCGACAGCCAAGTATGAGAGGGTTGATTTGTCGGAAGATATTTCCCATCTTGCCACTAGCATTGGCGAAATCAAACGCGATTCCAGTATGACCAAACAATCGATTTCCCAAATGACAGGCTCGATACAGAGATTGGATTGCACAAAGAAGAATTTGGTTGCGTCGATGACCTTGCTAAAGAGATTACAGATGTTGGTTAATGTGAACAACACGTTGAGTTCGATATTGCCGAGCCACGACTATAAGGAGATATATCAGTTGTTG…
C1_00140W	orf19.6092	Pool2	GGGGACAAGTTTGTACAAAAAAGCAGGCTtgATGGCTCTCTTTAAGTTAGGTGGTAAATTA	GGGGACCACTTTGTACAAGAAAGCTGGGTcTTGATTCTGAGCTAAATAAAGTTGTTTTTG	3057	no	BP61A02	not defined	No SNP, No DIP	ATGGCTCTCTTTAAGTTAGGTGGTAAATTAAAGAAAAAAGACCATCAACTGGACCCTGATACTACAGTTTCATCTTCCTCATCAACCAATTCAGCAAACCGAAAATCTACAAGCAGGTTTTCCAGCATTTTGCATTCCTCAGCAGCTCCAATGCCACTGATTTCCAATCAACCAGCCCACACCTCAAGGCCACCGCCTCACGCCAACTTGTCAGTGACAACCCCATGGAACCGGTTCAAATTATTTGATTCCCCCTTCCCCAGATACCGACACGCAGCCGCATCTATTGCTAGCGAAAAAAATGAGTTGTTCTTAATGGGTGGATTGAAGGATGGGTCAGTATTTGGCGATACATGGAAAATTGTCCCGCAAATCAACCACGAGGGCGATATCATCAAC…
C1_00150C	orf19.6091	Pool2	GGGGACAAGTTTGTACAAAAAAGCAGGCTtgATGAGACGAGCAGTATCAAAAATACTACCC	GGGGACCACTTTGTACAAGAAAGCTGGGTcCGTCTCTGAATTCGAGTTATTATCCTGGGG	1869	no	BP49C06	not defined	No SNP, No DIP	ATGAGACGAGCAGTATCAAAAATACTACCCACCCCCAAACTATTTAACGACTCCGCCCATTTCCATTCAAATTTCAGGCTTGAGTACAACTCAGTTGATGATTTTTACGTACAGTTAGATAACCCACATAAGGTCTGGTTACCAGGAGAAGAAATCTCAGGACAAGTTGTATTAATTTCGAAAAAGAATTTGGCAAATATAGTCATAACGTTGTCGTTGGTGGGGTTTATTAAAATAAATGCATCGTCACATCTGAAGTTGAGGCCTTTGAAGCATACGTTATTTGATTATACTATTAAAATCTATGGTAAAGATGAAGAAGAACAAACAGACTCAGCAGAGTTTAGTAATGGACTTTTGAAAGGCGAACATGTGTTTCCGTTTATTGTAAAGTTGCCC…
C1_00160C	orf19.6090	Pool3	GGGGACAAGTTTGTACAAAAAAGCAGGCTtgATGGCTAAAGCATCTAAAGTTGACAAGAAA	GGGGACCACTTTGTACAAGAAAGCTGGGTcATCAAAGGTCTTCTTAGTACCTTTGAATTC	1203	no	BP32H07	not defined	No SNP, No DIP	ATGGCTAAAGCATCTAAAGTTGACAAGAAATTGTCTAAGAAGAAAGAAGAAAAACCTGCTAAGAAGGTTGAAGAAGAAAGTTCAAGTGAAGAAAGCAGTTCTGACGATAGTTCTAGTGAAGAAAGCAGTTCTGACGATGATTCCAGTGACGACAGTTCAAGCAGCTCCAGTGATGAAGGTTCTGATAGCGACAGCAGTGATGAAGAAGAAGTAGAAAAGAAAGAGAGTTCTAGTGATGAAAGCGATGATGAAGACAAGAAGGAAGAGAGCTCATCTGGTTCTGACGAAGAAGAAAAGAAGGAAGAAAAGTCTTCTAGTTCTGACAGCGAGGATTCCAGTTCTTCCGATAGTTCTAGCTCAGAGAGTGACAGCGATAGCGACTCCGATTCTGACTCCGAC…
C1_00170W	orf19.6086	#N/A	GGGGACAAGTTTGTACAAAAAAGCAGGCTtgATGCAAAAGGTTTTCCAAAGATGGGTATCT	GGGGACCACTTTGTACAAGAAAGCTGGGTcTACAGTTAATTCATTCTTTTTAATCAAAGA	1740	no	BP46E04	#N/A	#N/A	#N/A
C1_00180W	orf19.6085	Pool3	GGGGACAAGTTTGTACAAAAAAGCAGGCTtgATGTCCTCATTTGAAAAAGTTGTTGTTATT	GGGGACCACTTTGTACAAGAAAGCTGGGTcGTAACCGAAAGCAGCTAATTTTTGAGCGGC	603	no	BP12D10	not defined	No SNP, No DIP	ATGTCCTCATTTGAAAAAGTTGTTGTTATTGATGGTAAAGGCCATTTGTTGGGTCGTTTAGCCTCTATTGTTTCTAAACAAATCCTTAATGGTCAAAAAGTCGTCGTTGTCAGATGTGAAGAATTGAACATTTCTGGTGAATTTTTCAGAAACAAATTAAAGTACCACGACTACTTGAGAAAAGCTACTAGATACAACAAGAAGAAGGGTCCATTCCATTTCAGAGCCCCATCTAGAATCTTATACAAGGCCATCAGAGGTATGATTCCTCACAAAACTGCCAGAGGTAAAGCAGCCTTGGAAAGATTGAAGGTTTTCGAAGGTGTCCCACCACCATACGACAAGAAAAAGAGAGTTGTTGTTCCTCAAGCTTTGAGAGTCTTAAGATTGAAACCAGGT…
C1_00190C	orf19.6084	Pool1	GGGGACAAGTTTGTACAAAAAAGCAGGCTtgATGACCACCCCAACATCCATTTTGTCACCC	GGGGACCACTTTGTACAAGAAAGCTGGGTcAACCATAATACTTTTTAGAAAATTCTTAAG	639	no	BP13E08	not defined	No SNP, No DIP	ATGACCACCCCAACATCCATTTTGTCACCCTGTGACTCGTGCTTGACACTTTCAGACAAGTCCCAACAATACAATTCCCAATACCTTATGAACTATCTATCTTCGAGGATCCCTGAAGAAGAAACCGAAGTATCAGAAATCACGGTGGTTTACGATGGTAATGCCAATATCAACATCAAATTATGCTCTGTTGTGTGTTTGATCAATATATATTTACATAAGAAGATAACTGTTGAGGATTTAACAGTGAACCATTTGTTTGTCTATTTATTCTACCACCAGCATAATTTATTCAATAAAGAAATATATATCGATCAGCTAAAACTAGTTCACTTGGGAAAGAAATACCAGTTCTCGACATTGCACAGCATACCTTCACCAAGACTAATTCATGACTTA…
C1_00200C	orf19.6083	#N/A	GGGGACAAGTTTGTACAAAAAAGCAGGCTtgATGATAAAGTATATAATATCAAACAATATA	GGGGACCACTTTGTACAAGAAAGCTGGGTcAACAGTGACAACCTCATCACACAATAATTC	348	no	BP4G04	#N/A	#N/A	#N/A
C1_00210C	orf19.6082	Pool2	GGGGACAAGTTTGTACAAAAAAGCAGGCTtgATGTCAGATACCGAAAAGACCACAGAAACA	GGGGACCACTTTGTACAAGAAAGCTGGGTcCTCTTCAACAACCTCTTCAACCTTTGGCTT	1155	no	BP31C10	not defined	2 SNPs, No DIP	ATGTCAGATACCGAAAAGACCACAGAAACAGATTCAGAGGTAGGATACCTCGATATATATCTTAGATTCAACGATGATATGGAAAAGGACTACTGTTTCCAAGTGAAAACCACCACCGTTTTTAAAGATTTATACAAAGTTTTTAGAACATTACCCATTTCATTACGACCAAGTGTATTTTATCATGCCCAACCTATTGGGTTCAAGAAATCAGTCTCTCCTGGGTACTTGACTCAAGATGGAAATTTTATTTTTGATGAAGACTCACAGAAACAAGCAGTTCCTGTTAATGACAATGATTTGATTAATGAAACAGTGTGGCCCGGTCAACTAATCCTTCCAGTTTGGCAGTTCAACGACTTTGGGTTCTATTCGTTCCTTGCATTTTTGGCATGCTGG…
C1_00220W	orf19.6081	#N/A	GGGGACAAGTTTGTACAAAAAAGCAGGCTtgATGTTGTTGAAATCTTTATTCCCATCAATC	GGGGACCACTTTGTACAAGAAAGCTGGGTcCATGGTAATTAAACCGAAACCAACAACGAT	1635	no	BP44B05	#N/A	#N/A	#N/A
C1_00230C	orf19.6080	Pool2	GGGGACAAGTTTGTACAAAAAAGCAGGCTtgATGGTATCTGATAAATTAACGTTACTTCGA	GGGGACCACTTTGTACAAGAAAGCTGGGTcCTCTTCAATTATCATTTTACGGATCTCCCA	1287	no	BP35B03	not defined	No SNP, No DIP	ATGGTATCTGATAAATTAACGTTACTTCGACAGTTTTCTGAAGAGGATGAGCTATTTGGCGACATTGAAGGTATAGATTACCACGACGGAGAAACACTCAAAATCAACAAGTTTTCTTTCCCGCTGCTGGCACTGTCGCCGCTGTTTGCCATAACGGGCCAATCACCAAATATGAGGTCAATAAATGGGAAAAGAATAACACGAGAGACATTGAGCGAATATAGTGAAGAGAATGAGACTGACCTTACATCGGAATTTTCAGATCAGGAGTTTGAGTGGGACGGATTCAATAAGAACCAGAGTATATACCAACAAATGAATCAACGATTAATAGCCACAAAGGTTGCCAAGCAACGGGAGGCGGAACGAGAGCAAAGAGAATTGATGCAGAAACGACAT…
C1_00270W	orf19.6079	#N/A	GGGGACAAGTTTGTACAAAAAAGCAGGCTtgATGAGCATGCCAGGTTCCATTGATCCACCA	GGGGACCACTTTGTACAAGAAAGCTGGGTcTGGTGGATTTTTCTTGTTGACTTTACGATA	900	no	BP22F05	#N/A	#N/A	#N/A
C1_00280C	orf19.6078.1	#N/A	GGGGACAAGTTTGTACAAAAAAGCAGGCTtgGATATGGGCAACAATGATCGTGTTGTTATT	GGGGACCACTTTGTACAAGAAAGCTGGGTcACAAGAAAAATCCACCATAACAATGGTTCT	198	no	BP1D10	#N/A	#N/A	#N/A
C1_00290W	orf19.6078	Pool3	GGGGACAAGTTTGTACAAAAAAGCAGGCTtgATGGATATGGAGGAATTTTTGGATGAAGCT	GGGGACCACTTTGTACAAGAAAGCTGGGTcAGACTCCTTTCTCTGATTGAACTCAATTCG	1962	no	BP50F05	A	2 SNPs, No DIP	ATGGATATGGAGGAATTTTTGGATGAAGCTAGAAAAGGTCAAGTTGGTATGTTGCTTCTTAAGACTGAAGATGACGAAGATACAGCTGGTATGGTTGATGACAAAAAGGATATCATGTCGGTGGTTCAAGGTACAAATAAGAGTTATTTTGCTGAATTGATTAGGAATTACAAAGATATTTTCAAAGGTGAATTAGATCAGAAGCCACCACTGCGTGGAAGTTGGGATCCAAAAATTGAGGTGGTACCCCATATTAGTCCTCCAGCTACAAGACAATATCCATTGTCGGTTCCAGAACAAGAAGAATTACGCAAGCAGGTGAAAAAGATGCTAGAGATAGGGTTAATCTCCCCCACTCCTCCACAAAGTCCGGGTTATAACTCTCCTGTACTATTCGTC…
C1_00310W	orf19.6077	#N/A	GGGGACAAGTTTGTACAAAAAAGCAGGCTtgATGAGTGATTATCCACCACCCAATTACCCA	GGGGACCACTTTGTACAAGAAAGCTGGGTcATGGTCACTAGTAATCTTTTCCAATACTTG	1557	no	BP42D07	#N/A	#N/A	#N/A
C1_00320W	orf19.6076	Pool3	GGGGACAAGTTTGTACAAAAAAGCAGGCTtgATGTTGACATTAGCAATTGGTGATCTTTTT	GGGGACCACTTTGTACAAGAAAGCTGGGTcATCTTTTGTGTATGTAACTTTATCTACTTT	786	no	BP18D07	not defined	No SNP, No DIP	ATGTTGACATTAGCAATTGGTGATCTTTTTGTTCCTGAACGGGCAGTCGATTTGCCGAGCAAGTTTCGTAAACTATTAGCTCCTCAACCAAACAATACACCCAGTAATAGCAAAATAAACCAAGTGATATGTTTAGGCAACATTACAAATTCGTCTACCATATTACAATTCTTAACCAATATATCTCCACAATTCAACTTGGTTAAAGGCGAGTTTGATAATCCTGTGGTTCTATCTCAACAGTTGTCCCTGTTGAATAAGAGTAGCAATATCCCACTATACAATAGATTTGTTCATGACAATTTAAAGATAGGATACACCAACGGGTTTCAAGTAATTCCAAGAGGCGACCCATTAGCATTATCGGCATTTGCAAGAGAACTAGATGTGGATGTGTTG…
C1_00330C	orf19.6075	Pool2	GGGGACAAGTTTGTACAAAAAAGCAGGCTtgATGGTGTCATCTACGCTACCGCCAGAAGAA	GGGGACCACTTTGTACAAGAAAGCTGGGTcGGCTTGAACTAGACTATAATGCAACACAAA	549	no	BP11A01	not defined	No SNP, No DIP	ATGGTGTCATCTACGCTACCGCCAGAAGAAGGATTAGGTAAATATGGAATGCAAGGGTTGACCTCATTGGTTAAAATGGAACAGTCTGATATTACCAATTTTGCCCTTGGTCAAGATATAAGTAAATGTGGTTTGGACTTGACTAAGGATTCCGAAATATTAAAAAACTTGTCGTCGCCATGGGCTGAAACTTCCCGATCTGAAGTTGAGCCTTACTACAACTTACCGAAAAGCATAAGAGCGTCCAGTATAAATCCACCACCGGGACCTTGTGATAGCAAGATCCAGAATTTTACTGATGAAACATTGTTCTATATATTTTACATGAAGCCAAGAGATACGTTGCAAGAATACGCTGCTAGAGAGTTGGTGGCACGTAATTGGAGATATCACAAGGGT…
C1_00340W	orf19.6074	Pool1	GGGGACAAGTTTGTACAAAAAAGCAGGCTtgATGACAACCATGTCAAGAAGATATACACCA	GGGGACCACTTTGTACAAGAAAGCTGGGTcTTGTGCAATATCTTCTGTATGCTCCATCTC	747	no	BP17C06	not defined	No SNP, No DIP	ATGACAACCATGTCAAGAAGATATACACCAAACATAATTATAACAGGTACACCTGGGTGTGGGAAATCATCTCATTCCCTGAGTTTAGTTTCTCAACTCAATCAAACTCTTGGTAAAGAGACGACGATTCATTTCAAGCACTTTAATATCAGTGAAATAGCAAAGGAAAGAGACTGCATTGAATCTTATGATGCCAAGTTAGATACTTCGATTGTAGACGAAGACAAATTGCTAGACTCGTTAGAGCCTGATTTGGAAAAGGGGGGAGTGGTCGTTGATTGGCATTGTTGTGATATTTTCCCAGAAAGATTAATTGATTTGGTGGTTGTATTGCGTACAGACAATTCCAATTTGTTTGATCGATTAAAGACTAGAAACTACAATGATCTAAAATTACAA…
C1_00350C	orf19.6073	Pool1	GGGGACAAGTTTGTACAAAAAAGCAGGCTtgATGCAATACAAACTGAGTGGAGCTACATCG	GGGGACCACTTTGTACAAGAAAGCTGGGTcGGTTAATTTATTGACAACTCTTCTTAAGTA	876	no	BP21G05	not defined	No SNP, No DIP	ATGCAATACAAACTGAGTGGAGCTACATCGAAATTGTCTCAAGTTGAAATAATACCTGCTAAAACTGACGTTGGTGCTTTGGCTAATAGAATAAATCTTGAAACCAGATCTTTGCACGATAGAGCAGACAAGACAGTTACCTTAAAATTTGCCCTTGCTTTGAGAAATTACAAAGTTTATCGTCAAGGTTTGCAAGCATTCTATCATGTATTTGCTAGTATTGAAAAGGCCTTGTACAGACAGCTTGAAAAGAAAGATGAATGGAGTGAAATGTTGGAGCAAGTTTGGAAACCGGAGATTGCTAGAGCTGGTAAAGCCGAGCAAGACTTGTTATTTTTCTACGATGACAACAAGGAAAAATTCATCAAACCTATTATGCCTGCACAAATTGAGTTTTGC…
C1_00360W	orf19.6072	Pool3	GGGGACAAGTTTGTACAAAAAAGCAGGCTtgATGTGCTTTATTAGGAAAACACGAAAAATA	GGGGACCACTTTGTACAAGAAAGCTGGGTcTTTACTCTCAACAGGACTCCAGACAACAGT	1344	no	BP36F11	B	No SNP, No DIP	ATGTGCTTTATTAGGAAAACACGAAAAATAAACAAACAAAATAGGGCGCGCCTTCAAAAGTTTTTTTTTTTCATTAACACTTGTCAACTTTTATCTCTACAATTACATACCCAGCTCCAGTACGAAATGGCTAGGGATTTAATAAAAATAGAAGATTTTCCTGAGATAATGGATGGTCAAAAACAAGGCCCAAGAGTAGGCTTCTGTGGATTGGTTGTAAGATTTTATCCTAGCAGGAGAGACTATATTGGTATGGATGTCACTGATTTCACATCACATCCTCGAGTATGCCAAAACCAAGAGTACTATAATGGTGGGTTGTTACTTGCCAGAAACGAATTACTTACTATACCAGTAAAAATTGAGGCACTAAAAAGGATCCAAGTGAGTTACCCAGGA…
C1_00380C	orf19.6071	Pool3	GGGGACAAGTTTGTACAAAAAAGCAGGCTtgATGGCAACTGAAAGAGATCAAGAAATAATT	GGGGACCACTTTGTACAAGAAAGCTGGGTcTAGGCTATTAAGTAAGGCGACAACACAATC	2238	no	BP54F01	not defined	No SNP, No DIP	ATGGCAACTGAAAGAGATCAAGAAATAATTGACTTTATAGACCAAGGTAACTATACCTATGCACAGTCTTTAATAACTAAAAAACTTGCCAAATCTCCTCAAAAGTTGTTTTATCATGTTCTACAGAATGAAATACATCTCAAAAGCGGTCAACGAGAATTGGCAATAAAAAAGAATTTGGAATTGTTGAACAGATACCCTAATGACCCTTTGACTATTGAAAAATTGAGTGATTTTTTCAGTAAAATGGAGATGGAAAAAGAGTCCAGTTTGGTGTATGAGAATGCAATCAAAAAGTACCCTGTATCTACGGAAACTCTATGTTTGAGTTGGTTTGACAACTCGATTGAAAAGTATGATTTCAAAGTATTTAACCGTATTTTCATGTATTTGAATAAA…
C1_00390W	orf19.6070	#N/A	GGGGACAAGTTTGTACAAAAAAGCAGGCTtgATGTCGCTGACTAAAGAGAATTCGAATTAC	GGGGACCACTTTGTACAAGAAAGCTGGGTcTACAACCATAGTATTGGCTCTAGAAAATGA	3204	no	BP61E12	#N/A	#N/A	#N/A
C1_00400W	orf19.6068	Pool2	GGGGACAAGTTTGTACAAAAAAGCAGGCTtgATGCTTAAATGGGTACAATCAGGACTTTCT	GGGGACCACTTTGTACAAGAAAGCTGGGTcGTCGGAAATAAAGGTAACTTCAGTAAATCC	1149	no	BP31B04	not defined	No SNP, No DIP	ATGCTTAAATGGGTACAATCAGGACTTTCTGCCGTTGCAGGGACAGCAGAACCAGAATATGGACCTGATGCAATTCAGCCCATCACCAAAAGAATCTTTGATACCAACAATGGAAAAATCTATCGTGCCACTGAACCAAAGGATTTCGAATGGCTTTCTCCAAATTATACCAATGTTGAAACTCAAACATTTTATTTCACCGATTTGAGCAATGGGAATATTGGATTTGCACAAATTATTCATTCGAATGTCATGGGGTTGACAACAACTGCCCAATTCACTTTTAGATTATATAACGTCAAAGATAAAAGTATTAATTTATGGACATCGACTAAATTGGAGGATTTTGAAATCAAGGATAGCAATTTCTACGCTAAGGATTTGAGTTTAGAATTGAAA…
C1_00410C	orf19.6066	Pool2	GGGGACAAGTTTGTACAAAAAAGCAGGCTtgATGTCACCACCTTCTAAAATTGATGAATCT	GGGGACCACTTTGTACAAGAAAGCTGGGTcTTGTTTGTTGGTAATGAACTCAGTGAGCAA	1629	no	BP43H10	not defined	1 SNP, No DIP	ATGTCACCACCTTCTAAAATTGATGAATCTTTTACTGATATCGGTAATACTAGTACTTCTTGGTACACTGAAATCAAAAGTATTGAACCGGGTGTCAAGCATTTAACTGACTCCTTCTTCACCAAGCAAAAGACACATGATATCCAATTCAGATTAAACCAATTAAGAAACCTTTATTATGCTGTCCAAGATAATGTTGATGCTCTTTGCGAAGCCTTGAGCAAAGATTTCAATAGATCTGCCAGTGAAACCAAAAATTTGGAAATTGTTGGTGGATTGAATGAATTAGTCCACACCATTGCCAGTTTACACGAATGGGTTAAACCAGAAAAGGTTACCGACTTGCCAATCACTTTAAAATCCAATCCTATTTATATTGAAAGAATCCCATTGGGTGTT…
C1_00420W	orf19.6065	Pool3	GGGGACAAGTTTGTACAAAAAAGCAGGCTtgATGAAAGAATTTCAATTCGACCCAGAATCT	GGGGACCACTTTGTACAAGAAAGCTGGGTcAATGTTCTTAGCTAACCAAGTTGTGAATCT	972	no	BP24H10	not defined	No SNP, No DIP	ATGAAAGAATTTCAATTCGACCCAGAATCTTTTTCAAAAGTAACATACAACATCGGAGGCATTTCGACATATATCTACAACTCCGACAAACTAGCTTCATACGTTGAAAAATTCAACAAATTTGACCATCCGATCGAAGCAATTCCAATCAACGTGATTTACTTAATTCACCATAGGGGCGGCAGTCACAAACATACAGAAGCAATTGCTTATAACTATTTAAAACAATTTTATGACAAGAAATCCCAAGACTATGATATTCCTTTGATTTGTGTTACATTCGACAATCCTAACCATGGACAAAGATTAGTTAACGAACATAGCAACTCCGATTGGGCAGAAAATAATGAAACCCATGGTGCTGATATGATGTCAATTATTGAAGGGACTATCCAAAAC…
C1_00430W	orf19.6064	Pool2	GGGGACAAGTTTGTACAAAAAAGCAGGCTtgATGCTACAAACACTGTCAAGTTCAGCTACT	GGGGACCACTTTGTACAAGAAAGCTGGGTcGTATTCATCAAGTATACAGTGCAGATTAAG	1677	no	BP45B02	not defined	No SNP, No DIP	ATGCTACAAACACTGTCAAGTTCAGCTACTGCTAGTTTACAGCAACAACTTTCCAAACAATATGCCAACAGTTTTAGTAATGATGGGTCATCGTTTTCAAGTAAAAACAATCAACAGTATAGCGAGATTGTCAACTATATCTCTTTCAATCAAGATGCATCATGTATTACTATTGGATTAAAGAACGGATACAAGATCTTTAATTGCCAGCCAAACTTTGGCAGGAGTTTTCAATTCAAAAATGATGAAAGCACAGGAATAGTTGAGATGTTGTATTGTACTTCATTGTTGGCAACAGTGGCACAAGGTGAAGAAATTGGTTCATCTCCCAGAAAATTAAAGATTATCAACACAAAGACGAAATCAACTATCTGTGATTTGATTTTCCCACTGACAATA…
C1_00440W	orf19.6063	Pool1	GGGGACAAGTTTGTACAAAAAAGCAGGCTtgATGGCGTACACAAGTATGTATAAATGATAG	GGGGACCACTTTGTACAAGAAAGCTGGGTcAAGCCCTAAGCCTTTGTAAATCAATAATAA	1514	yes	BP41B04	not defined	No SNP, No DIP	ATGGCGTACACAAGTATGTATAAATGATAGAAACAATTTAATACAAAAACATAGAGTTTCCAAACTGGATACTAACCGCTTTTTTTGAAGTCACTATCAAAAACGCAGGCAAAACATATGACATTGAACTTCAAGAAGAAGACAATGGTCAGACCTTAAAGTCTAAAATTCAACAATTGACATTGATCCCACCAGAAAGACAAAAAATTTTGATAAAGGGAGGCAAATTGACCGATGAGGTGATTGTATCTACTTTGAATTTGAAAAGTCCAGTTATGGTTTTAGGCACTCCAGACAAGAATTTGCCTTCAAAGCCAGTTGAAAAACAAGTTTTTCTCGAAGATTTGAATAAAAATCAATTGGTTAAAGTTAGTAATGAACCTAGTGGGTTGACCAATT…
C1_00450C	orf19.6062.3	#N/A	GGGGACAAGTTTGTACAAAAAAGCAGGCTtgATGGGTGCAAATGGGTCCAAACCAGAAACA	GGGGACCACTTTGTACAAGAAAGCTGGGTcTAAATCTTTGACCAATCTTTTAAATGTTTC	543	yes	BP10G09	#N/A	#N/A	#N/A
C1_00460W	orf19.6062	Pool2	GGGGACAAGTTTGTACAAAAAAGCAGGCTtgATGCCTCCAGTTCAACAATATCAATACGCT	GGGGACCACTTTGTACAAGAAAGCTGGGTcTTCATCTCTGTAGATTGCTCTTAATTTGGC	321	no	BP3F02	not defined	No SNP, No DIP	ATGCCTCCAGTTCAACAATATCAATACGCTGGTCACCAACCATCTAATTGGGATAAATTTAAAATGGGTGCTATCATGGGCTCCACTGTTGGAGTCTGTGTGGGTGTTTTATTTGGTGGGTTCTCTATTTTACAAAATGGTGCTGGACCAAATGGAGTAATGAGAACCTTGGGTCAATATATAATGGGGTCAGTTGGAACCTTTGGATTATTTATGTCCATTGGATCAGTGATTAGATCAGAATCGGGATTTCAAAATTATGAAAAATCTATGGTTGCCATGCAAAGAGCCAAATTAAGAGCAATCTACAGAGATGAA
C1_00470C	orf19.6061	Pool3	GGGGACAAGTTTGTACAAAAAAGCAGGCTtgATGCTTCAACCGTTATCAATTAAGTCTAAA	GGGGACCACTTTGTACAAGAAAGCTGGGTcAACATGAATCTCTGTCTCAGTATTGTTTTG	1326	no	BP36B09	not defined	No SNP, No DIP	ATGCTTCAACCGTTATCAATTAAGTCTAAACTAGGTTTGGGCTTGCTTTTATCATATACTTCATATGAGGTTTATATGCAAGTGAGGACTCAATACATTATCAAAGCAAGAAAAGAAGAGTACAAGAATTTAGAAAATGGAACTGATATTGATATATCTAAATTTAGATCGACTTCTGTTGGAGGAATGTTTGTCAACCCATTTGAGGAATATCGTCCCCAGACAGCATTTGAGTTTATTTTAGTGAGGATTATGCAACTTTTTGAAAGTGTTTATGGTAATACGATCGAGCTTCATAAAAAACTCCCACAGCCACATGATGGTGCCGTTGAAGTGGAAGATATTTTAAAAGTATTCAAGCCTGATTTAGAGAGATTTAGAAAGAATTCAGAAGTTTTA…
C1_00480C	orf19.6060	Pool3	GGGGACAAGTTTGTACAAAAAAGCAGGCTtgATGTCGAACGTTGGACTACAAGTCAGACAA	GGGGACCACTTTGTACAAGAAAGCTGGGTcATGTTGTTTAACCACACCAGCAATATCAGC	2256	no	BP54G07	not defined	No SNP, No DIP	ATGTCGAACGTTGGACTACAAGTCAGACAAGCGGTCCCTTCTATTGACCCTATAGTTGCTGAATATGCTGTTGGGTATATTCAGCATGTTTCTAATTCCACAGAAGACAGTGTTTTGGCACAACAAGTGGACATTCCCCAAGAAATGGAATTCATTAACGACTTGTTAGTTCAAGCAGGTGGTTCTTTAGAGAAGGTCGAAGCATTAACTCAGGGTTTAAAGAAACAGTTATCAGATAAATTGAATGAAAATATGGAAAAGTTAGCACTTACTGGTGACACGTCCAAGCGATTGTTGGATATAAATGTTTTACAAAACAATACCAAAAGAGATATCAATTCATCGTTGGCTTTATTGAACAGTGGAAATGATATTGCCCACACTGGTAGACAGATGGAA…
C1_00490C	orf19.6059	Pool2	GGGGACAAGTTTGTACAAAAAAGCAGGCTtgATGTTTCGTACATTATTAACCAAAAGACTA	GGGGACCACTTTGTACAAGAAAGCTGGGTcTAAAGCAGCTTTGATTTTGTCATCTAATTT	360	no	BP5A11	not defined	1 SNP, No DIP	ATGTTTCGTACATTATTAACCAAAAGACTATTCAATACATCAACAATGGTTTCATCTCAAGTTAAGAACAAGGTCGAACAATTGATCAAAACCAAACCAGTTTTCATTGCCTCCAAATCCTATTGTCCATACTGTAAGGCTACCAAAAGCACAATTGAAGCTATAACAAAGGATGCTTACATTCTTGAATTAGACGAAGTTGACGACGGTGCTGAAATCCAAGAAGCATTATTGGAAATCACTGGTCAAAGAACCGTTCCAAATGTCTTTATTGGTGGTCAACATATTGGTGGCAATTCCGATGTGCAAGCTTTGAAGTCTAGTGACAAATTAGATGACAAAATCAAAGCTGCTTTA
C1_00500C	orf19.6058	Pool3	GGGGACAAGTTTGTACAAAAAAGCAGGCTtgATGTTCAAACGATTCTTCTCTTATACACCA	GGGGACCACTTTGTACAAGAAAGCTGGGTcCAAATTAGCTTGCTCTTTAAATGAGTCAGC	1029	no	BP26H10	not defined	1 SNP, No DIP	ATGTTCAAACGATTCTTCTCTTATACACCAAGAACTTTCAAGATGGCAACATTCAACAATTCCTTTTTGATGAACCACACGTGTCTTCGTATCAAAGACCCAAAGGTTTCAATTCCGTTTTATACTGAAAAATTCGGTATGAAATTGATTGCCACCTTTCCATTCGCTGATTTTACATTGTATATGTTGAACTACGAAACTGAAGCTAACAAGCATCTCAATTGGTCTGCCAGAGAAGGTGTGTTAGAATTATGTCACAATCATGGTGTTGAAAACGATTCAAATTATAAATTGAACAACGGTAACGGTGAGAAAGATCGTGGATTTGGTCATATCTGTATGTCAGTTGATAACATTGAAGCATTTCAAGATCAATTGTTGAAGAGTGAAGTAAAGTTC…
C1_00510W	orf19.6057	Pool1	GGGGACAAGTTTGTACAAAAAAGCAGGCTtgATGTATAGACGAGCTTTTGTTGGGCTGTCA	GGGGACCACTTTGTACAAGAAAGCTGGGTcCAAATCTTTGGCAATTTCTTTGAACTCATC	930	no	BP23G01	not defined	1 SNP, No DIP	ATGTATAGACGAGCTTTTGTTGGGCTGTCACGTCTCTTTTCAACTTCTTCCTATTTCAGATCTTCATACACCAGTGCAGCTAGAAAGACCATTGCGGATATACATGAGTTATACAAAACGGGAGAGTCTATCTCGATGGTCACATCCCATGACTTTATTACATCACAGATATTAGAACAAGCAAAAGTTGACATAAATCTTATAGGTGACTCTTTGGCCAACACAACTTTAGGATACGACGACACCAATGAGTTAACACTTGACGAATTTTTATATCATGTCAAATCAGTTCAGAGAGGTAACTCCCATTCCTTGTTGGTTGCAGATATGCCTTTTGGAAGTTTTGAAAGTTCGATTGAACAGGCTACTACGACAGCAGTAAAACTAATACAGAAAGGT…
C1_00520W	orf19.6056	Pool3	GGGGACAAGTTTGTACAAAAAAGCAGGCTtgATGACCTTTGAAATTAATGAAAATCCTGAC	GGGGACCACTTTGTACAAGAAAGCTGGGTcTCTTAATAATTGGTCTTTGACTTCGAAATT	669	no	BP14E09	not defined	No SNP, No DIP	ATGACCTTTGAAATTAATGAAAATCCTGACCCTGAAATCATCAGAGTATTTATTGTTAGACATGGTCAAACAGACCATAATGTGCAAAAGATCTTACAAGGACATTTAGATACAGATATCAATGAGACCGGTAAGGAACAAGCAGAGATCGTTGGTAAATACCTTTCCAAAATTCCGTTTGATTATTTTGTATCTTCAGATCTTAGCAGATGCCAGCAAACGTTGATACCAATTTTATCCCACCAACAAACAAAGACAGTAAAGTACACACCCAATTTGAGAGAAAGAGACATGGGGAAAGTTGAAGGGATGTATTTGAAGGATGCCTTAGAAAAGTATGGTCCTGGATTCCGTAATTTGGGGGAAAAGGAAGATGCATTATGCAAGCGTGTTGAAAAA…
C1_00530C	orf19.6055	Pool3	GGGGACAAGTTTGTACAAAAAAGCAGGCTtgATGGATGAACGGAACAAATTCAAGTTAAAG	GGGGACCACTTTGTACAAGAAAGCTGGGTcGGTTTTCTGTAAGACAATAGGTACACGTAA	2442	no	BP56H11	not defined	No SNP, No DIP	ATGGATGAACGGAACAAATTCAAGTTAAAGTTGTCATCCCTTTCATTAAAAAATACACCTTCCAGACAAGCAAGTGTATCATCGCGTAACCAAGGGGATGATGAGGCCAATGAATTGATTAATATTTTACCTTCATATCAAATGTATCGATCCACTATAACGAAGAACTTGACTCCCAGTGTTGAAGATTTGCGAACAGCTCCACCTAGTTATGAAGTCACTCCTGATTTGTCGACCGTTCAACTACACGATTACTTTGCATCGGTGCCGACATCTCCTACATTGGATCCAATGCTATCTGAGCCTTTGGATGCTGAGTCTGCAGCAGTTCAACAAGATGGTGAGCAAGATGATGAAACTATTTTGGAAAACGCACATAAATTAAAGCGATTGACATCC…
C1_00540C	orf19.6054	Pool2	GGGGACAAGTTTGTACAAAAAAGCAGGCTtgATGTCGCCAGATAATGAACCACAACCTCCA	GGGGACCACTTTGTACAAGAAAGCTGGGTcATATCTATGAATATTCAAAGGAACATTCAC	2169	no	BP53F12	not defined	No SNP, No DIP	ATGTCGCCAGATAATGAACCACAACCTCCAAATGAAGATGAGTTGCTCAACAATATTTTGCCCTCATACCATATGTTTCAATCTACAGTATCAAAGAATTTAACCCCAACAAATGAAAACTATTCTATCGACCCACCAACATACGAGATGACCCCCATCACTTCAGAGACCCCTTCGTTGTTGACTTTTAGTAGAATGCAAAGTCCCGTCGATGAACGACTAGAAACTGATAATTACTTTCCCCAGAGTGATAATGACTCGGTCACCTATAACCAAGAAAGTGAGGATATGTGGAAGAATAGTATTTTAGCTAATGCTGACAAATTACCAAATCTAACTCATAAGAAAAACTCAATGAGTGAGTGTTTACAGATTGACATTCAAGTAACAGAAAAAGTT…
C1_00550W	orf19.6053	Pool4	GGGGACAAGTTTGTACAAAAAAGCAGGCTtgATGAAGTCAGAAATACCCCCAATAAAGAAT	GGGGACCACTTTGTACAAGAAAGCTGGGTcATAACCATCCAGTTCCCCCCTTTTTCTCCA	1911	no	BP49H11	B	No SNP, No DIP	ATGAAGTCAGAAATACCCCCAATAAAGAATACAAACTACAATTGCAAAATACCTAGAAGCACTTTCTTTGTCGTTTGTGTGTTCTCATTGCTTATCTATTCCTTATCAACAATCTACCGGTCAAGCGGTTTGGTGTTGCCCCCATTATCGTTTATAGATCAGATCCCAGAAAACTTATCCAGATCAGATCCATATTTGACTTTACATGTTGACATCAGTGATGACCCATTATCAGATAAAATAGGACAACCAGAATTAAATCCATCACCTAAACATTTACACGTAGGTAGCAAGGCAATGGTCGCAAGTGATGTCCCCTTGTGCTCTACCATGGGCAAAGAAATATTGCTTCGAGGTGGGAATGCTGCTGATGCCGCTGTTACTGTTGCTTTATGTATT…
C1_00560W	orf19.6052	Pool2	GGGGACAAGTTTGTACAAAAAAGCAGGCTtgATGTCCAAAATAGAGCCAGTCACTGAAAAA	GGGGACCACTTTGTACAAGAAAGCTGGGTcTTTACGAGCTGCCAAGGCGGTTTCTTTATT	1173	no	BP31G12	not defined	No SNP, No DIP	ATGTCCAAAATAGAGCCAGTCACTGAAAAAGAAGAAGAATACGTTTCCGAATGGGATAGAAGAAGATATGTTCCCAAAGCAGGTGAACCTGAATTACCTCCCCAATTATCAGAATTCTCTAACAAGACCACAGACGAGGTTATTGAGGAATTGAATAGATTGCCATTTTTTATGACAAAGTTAGATGAAACTGATGGAGATGGCGGAGAAAATGTAAACTTGGAAGCACTTAAAAGTTTGGCATATGAAGGTGATCCTGACGAAATTGCCTCAAATTTCAAAAATCAGGGGAATAATTGTTACAAATTTAAAAAATACAAAGATGCAATTATATTTTATACGAAAGGTCTTGAAGTAAACTGTGACGTGGACGCAATCAATTCAGCATTATACTTGAAT…
C1_00570C	orf19.6049	Pool3	GGGGACAAGTTTGTACAAAAAAGCAGGCTtgATGTCCCAACTATGGGCAGCAGCTGCAGCA	GGGGACCACTTTGTACAAGAAAGCTGGGTcTTGAATGTATCCCAGTTGTTGAAAGTATCT	2385	no	BP56C11	A	No SNP, No DIP	ATGTCCCAACTATGGGCAGCAGCTGCAGCAAGGAAAAGGAAGAATGATTATACCTCAGGGTCATCCAGATGGGTGTCTAACGAACTTAATAATCAGTTTATGATTTCATTTCACCTGATACATCAATTCATTGAGGAAAACCAGATATACCATGAAAGTTTGGGAACATTAATGGACGGAATTTATCTGGGCACGTTTGATCCCGATATAATAAGAAAAGAACAAGTACCAGATCTTACTGAAGCAAAGAGTCCTATAAAAGAAACTCCGCTACGGCCTATTTCAGGTCACCTTCAATCATCTCAAGCACCATCATCACTGCTGGCAGTCAATACATCCAAAGCTACATTTGAAAACACTCAATCGCACTTTTCAAATTTGCACATCGAATATCAACCA…
C1_00580W	orf19.6048	Pool4	GGGGACAAGTTTGTACAAAAAAGCAGGCTtgATGATAGAGCCAATAACCAATAGTTTCCAA	GGGGACCACTTTGTACAAGAAAGCTGGGTcTAAAAGTTGTTCTCTTTCCGGATCCCTAAC	930	no	BP23F12	not defined	No SNP, No DIP	ATGATAGAGCCAATAACCAATAGTTTCCAACTGTTTGATTTTAACAAGAGGGACGATGGGTTGGATAATTGTTCGGTTTACGATGGTGCCTCAGTAATCAATTTCGTGTTTCTGATATTAATATCATTTGGTATTGTTATAAGTTATTTACCTCAGTATCGGAGAATATTTATCAAGTTGACTTCTGAAGGGTTATCCACAAACTTTTTACTTTTGGGTTCGTGTTCATCAATATTTACATTGACCAACATCATTTTGGTGAGCTCTAAGGCACGACAATGCTGTTCCATAGGGGCTTTAGACACTTTCAATTGTATTAACTCACAGTTGAATTTGTTTCAAATCGGAATACAATGCACGTGTGCTATCTTGATTTTAGTGTTGGTTCTCTCAGTTACG…
C1_00590W	orf19.6047	Pool3	GGGGACAAGTTTGTACAAAAAAGCAGGCTtgATGTTAAAAACACTAACTCAAACTTTACGC	GGGGACCACTTTGTACAAGAAAGCTGGGTcTTCGATGATTCTGGTAATCAAACCAGTACC	1281	no	BP34H11	not defined	No SNP, No DIP	ATGTTAAAAACACTAACTCAAACTTTACGCTTAACTGGGAAAGCTTTCCCAAAGGTCCGTCCGGCCTTGATCAGAACCTACGCTGCCTTCGACCGTTCTAAACCTCATGTCAACATTGGTACTATTGGTCATGTTGATCATGGTAAAACTACATTGACTGCTGCTATCACCAAAGTTTTAGCCGAACAAGGTGGTGCCAACTTCTTGGATTATGGTTCTATTGATAGAGCTCCAGAAGAAAGAGCTAGAGGTATCACTATTTCCACTGCCCACGTTGAATACGAAACCAAGAACAGACACTATGCCCACGTTGATTGTCCAGGACACGCTGATTATATCAAAAATATGATTACTGGTGCCGCTCAAATGGATGGTGCTATCATTGTTGTTGCTGCCACT…
C1_00600W	orf19.6046	#N/A	GGGGACAAGTTTGTACAAAAAAGCAGGCTtgATGACATCTTCTCAAGGCAATGATATTTTG	GGGGACCACTTTGTACAAGAAAGCTGGGTcATTACGAACTCTCCATAGTTTATGTTTTAA	4608	no	BP64E05	#N/A	#N/A	#N/A
C1_00610W	orf19.6045	Pool2	GGGGACAAGTTTGTACAAAAAAGCAGGCTtgATGCCACTCAAACCTATTTCGTTTAGATGG	GGGGACCACTTTGTACAAGAAAGCTGGGTcTACGAACCCACCTAATGATTGGCCTACTTT	1773	no	BP47D02	not defined	No SNP, No DIP	ATGCCACTCAAACCTATTTCGTTTAGATGGTCGAAAACCTCTGTTCGACTGGTACCAAACCCATTCATGTACGGTCCAGATAATCTCAACAAACCCTTATCACGGGCATCACAGATGGCAGAACGAGTGCACCAACAAACACCAAGTTCAACCAATTATCAACAAAGACGCTATTTTAGTTATTATTATTATCAATTTCCTAAAATTCCAAGACCAAAAAGAAACATGTTGTACTATTCTACATGGTCAAGAAACCCAGTTACTAATGCTAGTAATGCTAACAAACCTAGTAAACGTCATATGTTACCTTTTGGCAGTTTCAAGATTTCGAAAAGACTGTTTGCCAATGCCAATCAAAAATTGAAAACGAAATTGAAAAAGTTGAAAATGGGTAAAGAA…
C1_00620W	orf19.6044	Pool3	GGGGACAAGTTTGTACAAAAAAGCAGGCTtgATGTCTTTTTTAAATACTATACGTGGACTT	GGGGACCACTTTGTACAAGAAAGCTGGGTcTTTGCTTGCTTGGGTGATTTTTCCTTGTTG	942	no	BP24A02	not defined	No SNP, No DIP	ATGTCTTTTTTAAATACTATACGTGGACTTGGGAGAGGGTCCAAGAAGAACAAGAAGGATTTAGAACCGTCAAATAACGCCATATATTCTCATTCAAATCTATCTGGCAATGGTTTGAGACGAACACAATCACCTACCAAGTTTTCCCCTTCAAAATTATCTTCAAAAGGTGCACAAGGCTCAGCTGCATACACGTCTTCTCCTACAAAGCGTAGCAGAACAGGACAATCTTTACAACACCAAGATCTGCAACTGCTGCTTCAATATCAACAACAGCTGGGAAGTGTACTGCCGCTGAAGCGTTCTTCCATACAGACTACCAAAAGCACAACTGTGAATGCTGATCCGCCTTTGTTTTTATGTGAACCTTATGTGAAAACTGCTTTGGTCAAGGGATCT…
C1_00630W	orf19.6043	#N/A	GGGGACAAGTTTGTACAAAAAAGCAGGCTtgATGTTTACCAAATTTCAACCTCCAGCGAGG	GGGGACCACTTTGTACAAGAAAGCTGGGTcATGTTGATGATTACAACTAGAGCTGGTATT	1746	no	BP46F08	#N/A	#N/A	#N/A
C1_00640C	orf19.6041	Pool2	GGGGACAAGTTTGTACAAAAAAGCAGGCTtgATGTTGCTGGCTCAGAGATCATTAGTAAGA	GGGGACCACTTTGTACAAGAAAGCTGGGTcTGAAAAGAAATATTGCGATTTTTTGACCAA	3903	no	BP63E06	B	No SNP, No DIP	ATGTTGCTGGCTCAGAGATCATTAGTAAGAAGAATTACAGGTGTACGCTTGCAAGTCCGAATGTTGCATCACACAACAAAGACTTCAACAGCTACATCACAAATCGATACAACTTCTGCTGGCGATTTCAAGCATTCTGAAGTTTTATCAAAAGTTATGAGTCCTTTAATGTCGATTAACCATGTTAAGGAGGCCCCTAGTTTGAAGAATTACCATAACAACAAAATCACCTATAGGTCATATTTAAATTTAAATCCCGAGAAATATGACCTAGATGAAGAAGAAAAGATTGTCAAGTACTATTCATCTAAGAATGATGGAGTTGAGGTGCAACCATATGCACCAGAAATCCAGTATTTGAAGAATATATTAGAGTCATTCCTGGAACAAAAGTATTTT…
C1_00650C	orf19.6040	Pool1	GGGGACAAGTTTGTACAAAAAAGCAGGCTtgATGTGGGGATATTTTTTTGGAGGAAATAGC	GGGGACCACTTTGTACAAGAAAGCTGGGTcTAATCCCATTTCAGCTTGCAATGCTTTCAA	681	no	BP15A05	not defined	No SNP, No DIP	ATGTGGGGATATTTTTTTGGAGGAAATAGCCAACAAAAGAAAGATTTACCAAAGAAGGCAATAGTGGAATTGCGAGAACACATACAAACACTAAACAAGAAGAAGAACCATTTGCAACAGCAAATGGATGACCAAGATCAGTTGGCCAGAAAATATGTTAGTTCAAAACAAACAACTTTAGCTAAAAGTGCTTTAAAAAGAAAAAAGGGGTATGAATCTAATCTATTAAAAGTGGAAAACCAGATTGAAACTTTGGAAACACAATTAATTAGTATCGAAGGAGCAAACTTGAACTTGGAAACTATGAAAGCTATGAAACAAGGAGCAAAGGCCATGAAACAAATACATGGGGAATACGATGTAGACAAAGTTGAAGATACTATGGATGAAATAAGAGAA…
C1_00660C	orf19.6039	Pool3	GGGGACAAGTTTGTACAAAAAAGCAGGCTtgATGTCTACGTCTATTCAGAACAGAACAATA	GGGGACCACTTTGTACAAGAAAGCTGGGTcACTAACTAATACCCATAAGAAGAAAAATAC	1014	no	BP26D09	not defined	No SNP, No DIP	ATGTCTACGTCTATTCAGAACAGAACAATAGAGTTCCAGCAATGTGTTTCTACATATGATAAGATTAACAAAAAGCATAATAAACATGTGAATAATAGTCCTGCCCTATCCACTCCCAAAAAGTCATACTTCAGCCAACAAGCTGGTCTTATAGCTAAGGACATATCTCATGTGACTGAATTATTAAGTAAGCTTGCAGTATTGGCAAAGAGGAAACCTATTTTCGACGATAAACCAATTGAAATAGGTGAATTAACCTACGTGATCAAACAAGATATCTTTAAAATCGAAACCAACATTCAAAATTTGCAAAAATACTTGAAAGGAGACACTTCAGTGTCAATAGATGCCCAAACCACTCAGTTTTCCAAGAACGTGTTGACTTTATTGAATTCTAAA…
C1_00670C	orf19.6038	Pool3	GGGGACAAGTTTGTACAAAAAAGCAGGCTtgATGTTCTACGTATTCGATTTAACATCAAAT	GGGGACCACTTTGTACAAGAAAGCTGGGTcGCAAAATGAGATGTTCCAATTGTTTTCTTG	1752	no	BP46G09	not defined	No SNP, No DIP	ATGTTCTACGTATTCGATTTAACATCAAATGAAACTATAGCAACAGACACCCTGCAAGCGCATGAATTACAACCTACCACCACACCTTCAAATCAACAACACATCAAATTAAGAACAATTCTAAACACACTGAAGAGAAGTAGAACTGGATGCCTTCAATGTCGAGCACGAAAGAAAAAATGCAATGAAGAGCACCCCGTTTGTGGTTCATGCAAACGCCGCAAAGTTAATTGTAGTTGGAGAGTTACGTCTAAGTTTAAGATTCTCAAAAATGGACACCAAGAAAATTCTACTTCATCGGAGGAAATACAAGAGTCAAATTATACAAGAGTCGATAACCAATCAACAAATGATGACCCACCGGATCAAAACATTCTAAGAGGATCAGACAAGGCTCTA…
C1_00680W	orf19.6037	Pool3	GGGGACAAGTTTGTACAAAAAAGCAGGCTtgATGTTATTTCCAGTCTTATACTTGTTTGGT	GGGGACCACTTTGTACAAGAAAGCTGGGTcATTTCTAAGACAGGCTTGGTAATCATCACT	2124	no	BP52H09	A	No SNP, No DIP	ATGTTATTTCCAGTCTTATACTTGTTTGGTATTTTCGTGTTGTCTATCCAAGCACACACTGTGCCAGGTCTTGATTCATTGCTGCTCCAAGCTTCCTTGGCCAAGAGAGGCAATTTGATTGACTCCATCTACAATGAATTGTCTGATGCTGAAACTGATTTTATTGGTACACACTTGAAAAACTTGACCAACTACAATGCTACTAAATGTGATCAATGTAAATTCAGAATCAGGTATGGTAGATCATTGATTGAAGAATACCCAGATAAGTCACATTTAGTTAGTTTGTTATTATTCAAACACTGTTTAGTTATCAACAACAACACTGAATCCAAATGTGACAATGTTGACTTTTTCGTCAGTACTGATTCCAAAAATTTCCAAAAATTCAACGATAAC…
C1_00690W	orf19.6036	Pool3	GGGGACAAGTTTGTACAAAAAAGCAGGCTtgATGGTTTGGGTCAATGGATGTCCCAAATTT	GGGGACCACTTTGTACAAGAAAGCTGGGTcTTCAAGTTCCTGCTTAATTTGTCTAAGAAA	3042	no	BP60H05	A	No SNP, No DIP	ATGGTTTGGGTCAATGGATGTCCCAAATTTCTGATAGATCTACCAATAAATGAAGATATAATTGATATAGCCCATATTTATCATACACCGTTACTTACTGTGCTTACAAAATCTGGTGTATTTGTTTTCCATCAACATACTTTACTTCCCCTAGCTTCACATGTTCGAAATACCCAGTCAATTGAAACCAATGGGTATAATATTCAAATGAAAACGAAACATGTTAGTGTAAATACAGCTAAGCTTCAAAAATTAAGTATTGTCAATTTATTTATCCAATCTGAAAATAATTTTTTGATCATTTATCAAATTTCCATTAATTATTCAGGATCAATATATGAAGTACATAATAAAAATGATGAATTAATACAAAATGGGTTACCGTTGAGTTCTACATCA…
C1_00700W	orf19.6035	Pool2	GGGGACAAGTTTGTACAAAAAAGCAGGCTtgATGACATTAGCCACACAATTTGCCGAAACA	GGGGACCACTTTGTACAAGAAAGCTGGGTcATTTCCTCTTAAAAAGTTTTTAACAAAATC	366	no	BP5C06	not defined	No SNP, No DIP	ATGACATTAGCCACACAATTTGCCGAAACAACCCGTTATTCAGTTTCAAACACAGAATTAAAACGTCGAGTTCTACACTTGTATCGTAAATATATTAGAAATGCTAATGAATTTGCTGATTTATACGAATTAGATATGCCAGTATCCAATATAAAAACTAAAATTAGACAAGAATTTGAAAGACAAAGATTTGGTAATGATTTATCCGTTAATAATGTATTATTAATGAAAGGACAAATGGAATTTCAAGAATTGATTAATTTTTGGAAACAACAATGTCATGTTATGAGATATTTTGATGAACAAAATTCTTATAATGTTGTTGATAAAAATGATTTTGTTAAAAACTTTTTAAGAGGAAAT
C1_00710C	orf19.6034	Pool3	GGGGACAAGTTTGTACAAAAAAGCAGGCTtgATGAGAGAAATTGTATGTTCCGTTTATTCC	GGGGACCACTTTGTACAAGAAAGCTGGGTcTTCCATGGCGGCATCTTCTAATGGGATTTC	1729	yes	BP46C06	not defined	1 SNP, No DIP	ATGAGAGAAATTGTATGTTCCGTTTATTCCCTTCCTTACACCAAATCATTGGAATCCTTATGTGTTTTGTTGTTGTTGTCTGAAAATTTTTGGTTCTGTTTTACGCGCCTTTTTCGACTAAATTGATTCAAATAGGATTCCCTAAATGATTAATGATTTGGTGTCAATCAATCAATGTTTTATTAAGTTTTATCAAATATACTAACTGCTTTTGCCCTTTTTTTTAGATTCATTTATCAACTGGTCAATGTGGTAATCAAATTGTATGTATAAACACTGAAGAAAAAAAAATTCTATCATTGTTATGTTGTGATCTTTGATCTTTAGTTGCCGGGTTAACACCTGCCAATTGGATCAATACATCAATCAATTAATTCTAATCTTGAAAAAAAAATTCAT…
C1_00730C	orf19.6033	Pool3	GGGGACAAGTTTGTACAAAAAAGCAGGCTtgATGTCAGGAAATACTGTTCAACGTAATACT	GGGGACCACTTTGTACAAGAAAGCTGGGTcACTTTGAGATAATCTTCTTATTAATCTTTG	1830	no	BP48D09	B	4 SNPs, No DIP	ATGTCAGGAAATACTGTTCAACGTAATACTGAACAAATCAATAATGCATTAAATGCAATTCAACATAGACGAACCACCACAGGTAATGAACTGAATACCAATACTAATCAACGACAAATCTTGCAAAATCCCACTGGTAGAGATTATACTATTTATGTTACAGATGATGGTGAAAAATATTCAACGGTTGAAAGAGCTGTAAAATCAGTTGATCCACCAGCAACATTTAAACCTAAAGATGAACAAGTTTTTTATCCTAATGGTAAACCAAATCATCAATTTTTAAAACAACATTTTATTCATGAAGGTAGATTACATGAACATCAAGCCATTCAAATTTTAAAACAAGCAACTCATTTATTAAGTAAAGAACCAAATTTATTAAGTGTTCCGGCACCA…
C1_00740C	orf19.6032	Pool3	GGGGACAAGTTTGTACAAAAAAGCAGGCTtgATGAAACATACAATTATTGAAAATGAACCA	GGGGACCACTTTGTACAAGAAAGCTGGGTcTTCTTCATTGGAATTAACATAAAGAGTTTT	1422	no	BP38H10	B	No SNP, No DIP	ATGAAACATACAATTATTGAAAATGAACCAGAGATTAAATTACAAAATGATTTAAATCATCATATTGAAATCTCACCAAACACTAAAACCACCAATGGCACTACCACCACCACTACCACTTTAAATGTCAATAAGACTTTAAAGGCAATTGATTTAATTGAAACTTCCATTAAAAATCACATTCTGACAATTGATCATGAAAATTGTTTACCAAATGATGAAGATTCATTTTTTGTATGTGATTTAGGAGAAATCATTAATTCAGTTAATCAATGGCAACAAATTTTACCAATGGTTCAACCTTATTATGCTGTTAAATGTAATTCAAATCCACAAATTTTAACTACATTAAGTGAATTGGGAGTTAATTTTGATTGTGCTTCTAAAAATGAAATTGAT…
C1_00750C	orf19.6031	Pool4	GGGGACAAGTTTGTACAAAAAAGCAGGCTtgATGTCGTGGTTTGGACGAGCAACATCAGAT	GGGGACCACTTTGTACAAGAAAGCTGGGTcTAATTCAATTAATGGTTCTGGTTCAACAAC	2526	no	BP57F02	B	No SNP, No DIP	ATGTCGTGGTTTGGACGAGCAACATCAGATGCTCCAGTGGCAACAATTTCTCAAGTCGAATTAGATAATAAAATCGTGGAAGCAACATCAGAATCTATCCCTAATGGAGAAATTGATTTATCAATAGCATTTGAAATCACTGATTTAATTCGTTCGAAAAAAATTCTGAATAAAATTGCCATGAGATCATTAAAAAAACGATTAACATTAATTTATTTAAATCCAAATTTATTATTATCAAGTTTAAAATTAATTGATTTATGTATTAAGAATTGTGGATTTGGATTTTTGATTGAAATTAGTTCTAAAGAATTCATGGACTATTTAATTGATTTCATATTCAAAATTCATTACAATACTAAGGAGTTGACATATGGTCATGGTGGCGGTGATGTGGGC…
C1_00760W	orf19.6030	Pool3	GGGGACAAGTTTGTACAAAAAAGCAGGCTtgATGAATCGAACATGCATGTCCATTGCTTAT	GGGGACCACTTTGTACAAGAAAGCTGGGTcTTGCGCTAAGTTCTTCTTATTAGTTAACAT	660	no	BP14C11	B	2 SNPs, No DIP	ATGAATCGAACATGCATGTCCATTGCTTATCTTTTAGATACTTTGCCAACAGATCAAAATACACCACCACCACCACCACCAAGAAATATCCTTACTGAAATTTCAAATATGAATGATAATGCTGGGGTAAACAATTCTAGTGAGAGTTCAGTGGTAACAAGCATCAGCAACACAAACCAAAGCGTAACAGTTGGCAGTAGTTATAATCCTGAATCTGATGACTATGTCCATGATAGAGAAGGGTTCAAAAGAAGAATTGAAAGATTGGATGAAACCTTTGTTGATTTGACTTCTCGAGAGAATCCTAGCGAGGAAGATACGAACAGAAACATTGGCAAGAATGGTTCTCCAGTTAAAAAGAAAAACAAGAGAGATAAAGAAATTCTAAACCTTCTTTCA…
C1_00770C	orf19.6029	Pool5	GGGGACAAGTTTGTACAAAAAAGCAGGCTtgATGATATTTTCGAGGTATTTTATTCCTATT	GGGGACCACTTTGTACAAGAAAGCTGGGTcTCTTTTAAGAAAGAAATATGATGATGCTAA	783	no	BP18C10	B	No SNP, No DIP	ATGATATTTTCGAGGTATTTTATTCCTATTATACTCACACTTTTAACATCATCACCATTATTCGTCGATGCTGATCCAAATATGGAAGAATTAGAAGGAACTTGGTCGTCAAAATCAAATACAGTATTTACTGGACCAGGATTTTATGATCCTGTAGAAGAATTATTAATTGAACCGGATTTACCAGGGATTTGTTATTCATTTACTAAAGATGGTCATTATGAAGAAGCATTATATCGAGTTAAACCAAATCCTAAAAATCATTCATGTGCTGTAGCATCAGTTACTTATCAACATGGTAAATATGAATTATTATCTAATGGATCATTAGTGTTAACTCCAATTGCTGTTGATGGTAGACAATTATTAAGTGATCCTTGTAATTCAGAAGATCCTTCT…
C1_00780C	orf19.6028	#N/A	GGGGACAAGTTTGTACAAAAAAGCAGGCTtgATGATAAATATAACTAAACCATTAACTCCA	GGGGACCACTTTGTACAAGAAAGCTGGGTcATGAATCATATTACATAATCGAGTTTTAGT	2358	no	BP56A08	#N/A	#N/A	#N/A
C1_00790W	orf19.6027	Pool1	GGGGACAAGTTTGTACAAAAAAGCAGGCTtgATGTGGAGATCTCTACTAGGTTTAGATAAT	GGGGACCACTTTGTACAAGAAAGCTGGGTcGTACCAGTTTTTTTCCAATTTTGTAACATC	1101	no	BP29E12	B	1 SNP, 6nt insertion at position 192, 12nt insertion at position 506, 24nt deletion at position 680, 18nt insertion at position 925	ATGTGGAGATCTCTACTAGGTTTAGATAATGATGATTCTGAATTAATCAATCAACCAACAATAGATTATAATACTATATCTTCACCATCAAAACAACCACAACAACCAAAGCAAAACTCACAGAATAATAAGCCATTAGACAAACCACGTAATCAAACATTTGGAACCGTGATTGATTATTCTGATGTTGAAGATgatgatGGTGATGATGATGACGAATATCCGGATCTAGATGATGATATTAAAACTAATACACGACTAATCAATCAATGGAGAACCAACAATATCCAACCCACCACATTTAATCCCACCATTAATCAAAATGGATCAATTAATCGACAACCTACACTCACAAATGTTTCTTTACCTGATCAATACCCTGGAAAATTTCCTCACCTA…
C1_00800C	orf19.6026	Pool3	GGGGACAAGTTTGTACAAAAAAGCAGGCTtgATGAAGTTATTATTAGTAGGAATTATTCCA	GGGGACCACTTTGTACAAGAAAGCTGGGTcGAATTTCCCAATTAATAAATTCTTGATCAT	654	no	BP14A12	A	No SNP, No DIP	ATGAAGTTATTATTAGTAGGAATTATTCCAATTGCATTATATGCTATTTTCAATTATTTATTTTATACTTGGTTACCTACCAATTATTTATTTGATAAACAAGTATTACAAGAATTAGTTCAAGAAACATTAAAGGATCATCTAGATGGTAATGCCACGGCCATTATGATTGATTTGACTCCAAAAATTCAAAAGAAATATCCTAAAATCATTAATGATTTAAATTTTGATGATTGGGTTTATAATAATGCTGGTGGTGCCATGGGTACAATGTTTATTTTACATGCATCAATTTCTGAATATTTGATTTTTTTCGGTACAGCAATTGGGACTGAAGGTCATACTGGAGTTCATTTTGCTGATGATTATTTCACAATTTTAACTGGTGAACAAAGAGCA…
C1_00810W	orf19.6025	Pool5	GGGGACAAGTTTGTACAAAAAAGCAGGCTtgATGTTTGATTGGCGTCGTTTAAAACCACTT	GGGGACCACTTTGTACAAGAAAGCTGGGTcCTTTTCTAATTCCTCACAAATTATCGTTTC	882	no	BP22A02	B	3 SNPs, No DIP	ATGTTTGATTGGCGTCGTTTAAAACCACTTCGGCCACATCAAATTTTTTTTTTTTATACGACAATACAGAACTATTCGGATAACGGATATCAATATTCATACAAATCAAATCAAATCAAATCAAATCAAATCAAATTAAATCAACAACAGCAAACATCAAGGCAACTTATCCGAATAAATAACCAACTACCACCTTCAGTAGTACTACACAATATAATCATGAAATCAATATTAATAACAACCGGAGCAACCATTACTTTCGAATCATTAATACAGATAATCGTATCACCTCAATTTCTTAATAATTTAATCCGTTTAAAAATCAATAAATTAATTATTCAATATGGTCATGAAATCAAAAATTCAATTAATTTAAGTGAGTCATTTTTCAATGAAACA…
C1_00820W	orf19.6024	Pool2	GGGGACAAGTTTGTACAAAAAAGCAGGCTtgATGAGTACTCATAATATCATCTTAGACATA	GGGGACCACTTTGTACAAGAAAGCTGGGTcAATCTTCATATATGCTTGATTAACTAATCC	1047	no	BP27F02	not defined	No SNP, No DIP	ATGAGTACTCATAATATCATCTTAGACATAATTAACGACTCATCGTCATCTAAAATAGATCAATTAAATCAATTACAAAATGTCATTACTCAATTGTCAAAGACTGAACTCTTAGAATTGAATGTTTCATCAATCAATATCGAATCTTTCAAATTGATTGTCAATTTATTAAAAATTGAATCAATAATGACAAACTATCCCAAGGAACCATTAATTAAAACCCTAATAGAACAAGATTCAGCAATTAATGCTACTGGAATAACATTTTTATCACCATCAACTACGACAACTGATGAAGAACAATATATAAATACATTCATTAAAGCAAAATTAAATGATTTACAAAGTGATTATCAATATTTATTTAAAGAATTACAATATGATAATTTTATTGATTTA…
C1_00830W	orf19.6023	Pool4	GGGGACAAGTTTGTACAAAAAAGCAGGCTtgATGTCTGATGAAAATGAAATAACTCCATTA	GGGGACCACTTTGTACAAGAAAGCTGGGTcCACAACAATTGAATTACTCATACTAGGTAA	1800	no	BP47H01	B	No SNP, No DIP	ATGTCTGATGAAAATGAAATAACTCCATTACTCCCATTTACATCTCATCGATCTCGAAGATCAAGTAAATGTTCCGAAATCGATGAAAATGAAATTGTATCATACGTTCAACAACGAAGACAATCAATAGCTTCAGTTGGTCATGATAAAATTCCAAAATCATTTGCTTTACCAGTTACAACTGCTGCAACTGGTGTGACCTCTGGTGGTGTTGGTGTTGTCACTGGTGGTGGTACCAGTGGTGTCGCGTCGCCACGTTTAGCTCGGTCAATTTCTCGAAGTTCATTAATTTCAGGGAAATCTTATTCTATTAATGATATTATTGAAATTCATCAACAAGAAATTGATCCTGAACCGAAAACAACGATTCTCAATGAAATTAAAGTCATTATCAAATAT…
C1_00840C	orf19.6022	Pool3	GGGGACAAGTTTGTACAAAAAAGCAGGCTtgATGTCATTAACAACTAATAGAATTGCATTA	GGGGACCACTTTGTACAAGAAAGCTGGGTcCATTCTATGACCACCCAATTGTAATAATGA	1731	no	BP46C09	A	3 SNPs, 3nt deletion at position 481, 9nt deletion at position 1402	ATGTCATTAACAACTAATAGAATTGCATTATCAACAATCAAGGATAGTCATTTGAATTCATCTCCTTCAAATACTCCTTCCAAAGACAAGAAACTCCCAACATTATACAATTCAAACAAACCTAAATCAAAATTGTTTAGTCCTTCACATCTGAGGATTAGACAACCTGATTTAATAACAAAATCCTTTTCAATTGCTCATTCAGCAACTAGCTTGAATAAAAAGTTTTCTCCATTACGTGCTGTCAGTTTTTCTGATTATAGATCGACCTTATCAAATAAACCACTGTCGTCATCGTCGTCGTCGTCATCTCCTTCAAATTTGAAACTTCAATCCACCGATGACGCGTTTAAAAATGATACAATTGGTTTGGCTGCTACAAAATTGAAATTAAAATTG…
C1_00850W	orf19.6021	#N/A	GGGGACAAGTTTGTACAAAAAAGCAGGCTtgATGTCAACGCCAACAACGCCAACGACAACG	GGGGACCACTTTGTACAAGAAAGCTGGGTcTTGAATAACACTAAGTACTGTTGCACTTGT	747	no	BP17C05	#N/A	#N/A	#N/A
C1_00860W	orf19.6020	Pool3	GGGGACAAGTTTGTACAAAAAAGCAGGCTtgATGTCATTAAGATCTAAATTATCATCATTA	GGGGACCACTTTGTACAAGAAAGCTGGGTcTAAGGCATCCATCGTATAATCGTATTCAAT	1002	no	BP26A05	A	No SNP, No DIP	ATGTCATTAAGATCTAAATTATCATCATTACGAGAATATCTTACTCCTATCAATCATAATTCCAATTTTGTTACTACGGGAGAAATTAGTCCTGAAGAATTTGTTAAAGCTGGTGATTATTTAGTTTATAAATTCCCAACGTGGCAATGGGGTAATGATTGTCCTAAAAATTTACAAAAATCATTTTTACCACCAGATAAACAATATCTTGTAACGAGACATGTTCCTAGTTATCAAAGAGCATCTAATTATCTTACTGGTGAAGATAAAAAAGGTGCAAACCCAGAAGAAGACGATGAGGAAGAGGAAGAGGAGGACGAAGAAGGGTGGGTGAAATCAAAAAAAATTCATAAAGTGATTGATGATACACATGACTCGCAAATTAATAAAGGTGAAGAA…
C1_00870W	orf19.6018	Pool3	GGGGACAAGTTTGTACAAAAAAGCAGGCTtgATGTCAGGTTTGAAAAATAGAAAATCCACT	GGGGACCACTTTGTACAAGAAAGCTGGGTcCAAATGCATATTTTCTACAATTTTCTTCAA	2097	no	BP52E07	A	1 SNP, 24nt insertion at position 211	ATGTCAGGTTTGAAAAATAGAAAATCCACTATTAATAAGGACCAAAATGCAAAAAAAACATCTTCATCGAAAGTTGCCGATAAGAATGAATTGAAAGATCCGGTAGAAACAACTTCATTTGACACTGAAGACAAAATCACAAAACCAATTTTACAAGATGAACCTCAAAAACATCATCACCACCATCACCCTCATCATGAACACGACCACGACAACGACAACGACCACGACCACGATGACAAAGAATCAACATCAATGTCAAGAACCGATTCACTTCAAAAAAAGACTCATAGTAAAAAATTAAAGCATCATCAGAAAAAGAAATTGTCAGAATCAAGACGAGTTATGTTTATATTTGGTGCATTGATTGGATTAATATTAGCAGCATTGTTCACCACC…
C1_00880W	orf19.6017	Pool2	GGGGACAAGTTTGTACAAAAAAGCAGGCTtgATGATGGATAATTTGAATCAAGATCCAAAT	GGGGACCACTTTGTACAAGAAAGCTGGGTcATAGAATTTATCAAAATATGTTCCAAAATC	1626	no	BP43H02	B	No SNP, No DIP	ATGATGGATAATTTGAATCAAGATCCAAATTCAGGTGTTTCACAACATAACAATCAACACCAGCTCCAGTTTTCTCACAACCCTTCCTTGTCTAACACTCACCAACATAATAGTGCAGACCCTCAACAACAACAACAACAACAATTGCACCAATTGGCTCAATTGCCAACTCAAACAAATGAATTACATCCACAACACCAATTACCGCAAATGCAACAACAGCAGCAACAGATTCAAAATCAATTCGAACAACAATTGTTTCAACCAAATCATCAAGAACATCAATTACCTTCACAACAGATCCCACTACTAAATTCTCAAGCTCAAACTCAAGCTCAACCCCAACCCCAACTTATGTTACGAGTACCATCACAAAACCCACCTGCCATTATGCAGTCT…
C1_00890W	orf19.6016	Pool2	GGGGACAAGTTTGTACAAAAAAGCAGGCTtgATGTCACCAGATGCAATTCGAGTTGTAGTT	GGGGACCACTTTGTACAAGAAAGCTGGGTcCCGTCGAAGACTATTTAATACCCAAATTGA	2151	no	BP53D03	B	No SNP, No DIP	ATGTCACCAGATGCAATTCGAGTTGTAGTTTGTGGAGATGATGCAGTTGGAAAATCATCATTAATCACTTCATTAATTAAAGAAACAATAATCGAACCACAAACAAATAATGTCTTACCACCAATAACAATATCTCGAAATGATTATATCGAAAGTAGTCAAGAATATCTTAATGATCAAGATCATCACCATCATCATCAACTGTCCCCTTCAACAATGAAAAATAAACGAAAACACAACAATAAACGTGAACGTGAACGTGAAAGAGAATCCTCAATTAATAATGTACAACCTAATGAAATTCTGGAATATATCCCCAATATAACAACCATCATAGATACATCATCATCAGATATGACTAATTTACAAAAAGAATTAAAACGAGCTGATGTCATATGG…
C1_00900W	orf19.6014	Pool3	GGGGACAAGTTTGTACAAAAAAGCAGGCTtgATGTCATCAGAAAAAGAATATAAACCAGTG	GGGGACCACTTTGTACAAGAAAGCTGGGTcAACAGCACCTTGGTTTCTTAAATTTCGTTT	618	no	BP12H09	A	No SNP, No DIP	ATGTCATCAGAAAAAGAATATAAACCAGTGACAGTTGATAAACCAATACCAAACACTTATGATCTTGGTAATTTAGCAACATTTGATCCTAATCCATTAGATAATGAAAAATTATTATCCAAAGATGAATCAATAAAAGAAGATCATCTTCAATCAGTAACTAGAGATAATGTTCAATTATTGATAAATCAAATATTATCATTACCAGTGAAAATCACTACTGAAACTCATGGATCTTCCACGGGACAAAACTCCACTATGACTTTAATTCAATTACCAGAACCAACAACAATATTACCTAGAGAAAAACCTATTCCAAAGGCTAAACCACTCACTAAATGGCAACAATTTGCTGCTAGAAAGGGAATTAAACCAAAGGCTAAAGATGGGAAAATGGTT…
C1_00910W	orf19.6013	#N/A	GGGGACAAGTTTGTACAAAAAAGCAGGCTtgATGGAGAGACAAGATGCTCTTTTGGCAGCT	GGGGACCACTTTGTACAAGAAAGCTGGGTcCTCTTCTTCTGAAACACTTTCCTCTTTGAC	605	yes	BP12E02	#N/A	#N/A	#N/A
C1_00920W	orf19.6012	Pool2	GGGGACAAGTTTGTACAAAAAAGCAGGCTtgATGAAATCGAGGAATTCACCTTCTGTGGAT	GGGGACCACTTTGTACAAGAAAGCTGGGTcATTGAATCTTCTTTCTGCTGCTGCTCTAGC	3837	no	BP63E01	not defined	No SNP, No DIP	ATGAAATCGAGGAATTCACCTTCTGTGGATCTGCCGAGATCACGAAGAGTAGTGAGTATGGCGTCCACGTCGACTATACAGATTTCACACTTGGGTCCGGAACCGGCTAGTAAAGAGGAATTATACAAATATGTATTGAAAGTTATTCTTTTGGAATATAGTAATGAAGCTCGGTTTAGAACACCAATACTAGAATCAATCAAACAAACAACACGTCCTAGTAGCAATAGATCAAGTATGGTATTTGACCAAAAGATCCCACAGTATGCTTTGAAAAACTTGAAAACTCAATTACAATTGATCATGACAAATAAAAAACAAGTTGACGAAAAATTTCGAAGATCATTATTAAGAATATACGGTGAATTATTAGATCCCAATCTGGAGAATGAGGTTCGG…
C1_00930C	orf19.6011	Pool5	GGGGACAAGTTTGTACAAAAAAGCAGGCTtgATGTCGAATCATCAGGAACCTTGGAACAAC	GGGGACCACTTTGTACAAGAAAGCTGGGTcAGATGACTTGGTTTCAGATTGGGCTTTGTC	4639	yes	BP64E08	A	No SNP, No DIP	ATGTCGAATCATCAGGAACCTTGGAACAACCAACAGCGACCACTTGGCCAGCCTTTCAAGTATGTTTCTATATTTTGTATTGTTTATCCCCATCGATTTGTTTTGTATACTAACATCATACTGTTTTTTTTTAGTCGTCAACATCCCCCAGTATTACCACCACCAGCAACGTTGGAGCAAGGTATGTTTTTGAAATGCCTTTTTAATACTTAAAGAGAAAAGAGGTACTAACCAGTTATTAATAGGCGGGCAAGCATTTTATCCCTTACCAAGTTTACCAAGTTTGGGCAATGGCAGTGGCCACCATCCACATGGGTTCAACATCCCATCGATCAATCCTGCAAGTGATCAGATACAGATGGGACAAGTATGTATTTTGAAACCAGCTTTTGGTGTTAT…
C1_00940W	orf19.6010.1	Pool3	GGGGACAAGTTTGTACAAAAAAGCAGGCTtgATGAATGCTCCAGATAGATTCGAACTTTTC	GGGGACCACTTTGTACAAGAAAGCTGGGTcATACTCGAAATCATCTTCAGTATTATTCAA	459	yes	BP8A03	A	No SNP, No DIP	ATGAATGCTCCAGATAGATTCGAACTTTTCATATTGCCAGATGGCGTGGATAAGTAAGTATATATATGTCATTGCTAAACATTTGATTTTGATTTTGATTTTTTTTTTTTGAAAAGCTTATTAACATCATGATAAAGAATAAAAATAATACCGGATACAAAAGTACCAAATGCAGCAATAGTTAAGATTGAAAGAGAAGATCATACATTGGCCAATTTATTGAGGGCTCAATTGTTAAAAGATGATAGAGTTTTATTTGCTGCCTATAAAGTTGAGCATCCTTTATTTGCAAACTTTGTGTTAAGAATTCAAACTGAAGACGATTATTCACCACGAGAAGCTTTGCAAAATGCATGTTCCGGTTTGATCAGTGAATTAGATGTGATAAAAAGTAAATTC…
C1_00950C	orf19.6010	Pool5	GGGGACAAGTTTGTACAAAAAAGCAGGCTtgATGTCGGCGCTTCGTTCACAACCTTTACAG	GGGGACCACTTTGTACAAGAAAGCTGGGTcAGCTTCTTTAAATGCTTTTTTCTTGATAGC	1962	no	BP50F04	not defined	No SNP, No DIP	ATGTCGGCGCTTCGTTCACAACCTTTACAGCCATTGAATAGTGGCCAGCTCAATGCTAGAGCTAATAACATTACTCCTGTCAAATCAATTAGACGCCCAAAGGAAAATGTTCAACCAACAGACCAAAAACAAAAGAAAAAGAAGGAAAAGTTATCGGCATTGTGCAAGACACCCCCATCTATAGTGAGAACTAGAAATGGACGAGACTATCGTCGAGGCAACTTTTTGGGTGAAGGAGGGTTTGCTCGTTGTTTTCAAATGAAGGATGCCTCTGGTCAAATCTATGCCGCCAAAACAGTCGCTAAGGCATCAATCAAAAACGAGAAAACAAAAACAAAACTATTATCAGAAATCAAAATTCACAAATCTTTGAGACATCCAAACATTGTTAACTTTGTT…
C1_00960C	orf19.6009	Pool2	GGGGACAAGTTTGTACAAAAAAGCAGGCTtgATGTCATACAATAACAGAAGCGGAGGGGGA	GGGGACCACTTTGTACAAGAAAGCTGGGTcATTTAAATATCCTTTACATCCCGGTGCCCC	3123	no	BP61C03	not defined	No SNP, No DIP	ATGTCATACAATAACAGAAGCGGAGGGGGAGCAAGTGGTGGATATAGTCGACGTGGATATCATGGATCTCACCGTGGAGGATATAGAACAGGTCGTTCCAAGTATCCGGAAGACAGGTACCTTGTTGGCGGGATGCTATCTCTTAACAAAGGATCACATTATGAATCAAGTGATAACAGGTATATTCCTAATGAAATCGGATCGAAGTCACCTGAAAACAGGTCTCATAGATCAAGTACCAAGGATGGTAGAACACCATCTGGACTAAGTACGCCCTTGTCTAGTAGCGACAAAGTATCAACACCCATTTCGATAGAACTGATTAATGGTTCAGACCGCAACACTGGGGTGAATAATAAAGATTCTGAATTTCCGAAACTATCTCACCATTCAGATTTC…
C1_00970W	orf19.6008.3	Pool3	GGGGACAAGTTTGTACAAAAAAGCAGGCTtgATGGAAAAGGAAGATCAAAAATCAGAAAGA	GGGGACCACTTTGTACAAGAAAGCTGGGTcATCTTCATCTTCACTAGATTCATATCCAGT	526	yes	BP10B03	not defined	No SNP, No DIP	ATGGAAAAGGAAGATCAAAAATCAGAAAGAAAAACTTTAAAGCAGCAGTTAAGTGAAAACCGAAGTATGTTACAGTCTTCTTTTGTTGGTTTGTTTATTTGTTTGTTTTTGTATACTAACAGAATTTGAAGCTAGAAGATTTCATGAATATCAAAAACGGTTGGAGTCTAAGAATTCAGCATATCTACTTGATAAGAATTCTACAAAGTTTTATGAAGAGTTGAGGCAAAGGGATTTGGATGAGGAAAGAAAGATTAAGCTGCAAGAAGCAATTGAGCTTCAAAGATTCAAGCAATTACGAGAGAGGAAGAAAGCACTGTCCAAACAGACGAAAAATATATCTCTTGGAAGTATCAGTAAGCCAGCGATTCTACCTAGGAAGAACCTACAGAAGGCAAG…
C1_00980W	orf19.6008.4	Pool3	GGGGACAAGTTTGTACAAAAAAGCAGGCTtgATGTTTTTAAATATCATACAGAGTACAAGC	GGGGACCACTTTGTACAAGAAAGCTGGGTcCACACGATTGATGAACTTTTTCAAATGACC	270	no	BP2C03	not defined	No SNP, No DIP	ATGTTTTTAAATATCATACAGAGTACAAGCAGGATATTGATGGGGAAACCATCCAGTGTTAATTTGCTTGTTCAAACTAGAACCAAAATGAAATCCCATAAGGCAGCTGCCAACAGATTTATAAAAAGAGCTAGTGGACTCAAAAGAAAGCAAGCTGGTGTCAATCATGGTAATGGTAGATTTAGTTATTCTGCTTTGAAAGGCTTAAGAGGGTTTGTGGAAGTTTCAAACAAAGGAGGTCATTTGAAAAAGTTCATCAATCGTGTG
C1_00990C	orf19.3288	Pool3	GGGGACAAGTTTGTACAAAAAAGCAGGCTtgATGCAAGATATGGAATCGTTGAAAAGAGAC	GGGGACCACTTTGTACAAGAAAGCTGGGTcTTCATTGTATTTTTTCTCCATCCAAGTATT	2934	no	BP60D02	not defined	5 SNPs, No DIP	ATGCAAGATATGGAATCGTTGAAAAGAGACGCTGAGGTTTCTTTAGGCAACGAGAATAAGAGAAAATGCTATAAAGAATTTGAAGAAGATGAAAGTGAGATTGAATATGTTTCTGAGTCCCCACATCCAATATTCGATTCACCAATAACAAGTAATAATAACAAATGGGCCGAAACCATCACAAACGTTGTAAACTGTGTTGTTTCAATACACTTTTCCCATGTGGCACCTTTTGATACCGAGAATGCAGTGTCAAGTGAGGCAACTGGGTTTGTTGTCGATGCCTCACGAGGACTTATACTCACCAACAGACATGTTGTTGGACCTGGACCGTTCACCGGATATGTTGTATTTGATAACCATGAGTCGGTTGATGTCAAACCGATTTTCAGAGATCCT…
C1_01000C	orf19.3289	Pool1	GGGGACAAGTTTGTACAAAAAAGCAGGCTtgATGTCCTCTTCTCAAGCACGAAAAGCTCTT	GGGGACCACTTTGTACAAGAAAGCTGGGTcTAGTTGGTCACATTTCTCTAAAGCCTCTTT	1092	no	BP29B05	not defined	No SNP, No DIP	ATGTCCTCTTCTCAAGCACGAAAAGCTCTTCAAGATGTAATTCCCAATTATTTAGGTGAATTTACACCCAAGCTACTAGATTATATCAATTCCTTATATCAACTTAGTTTAAGGAAACAAGCAATACTACCAAATAAATCGGAAATTGCACGTTTTCATCTATGTGCTGTTGTTATTGTTGAAAAATATAAACAATCTTTTGAATTGCCGACTCCTGATGTGTCAAGAATACCAACACAACCTAAAGTAGCAGCAAAGTTACTAGACACTTTTCGTGAGTTGATAGAACAAATCTCCGCAGCCAGCACACCTGTATCAAGTCCCAAAAAGGTGAAACCACCATCCCAAAGTCCACTGACACCAACAAAGAGTCGAACAAGCAAAGAGAATTTGAAATCA…
C1_01010W	orf19.3290	Pool3	GGGGACAAGTTTGTACAAAAAAGCAGGCTtgATGTTATCCAGAGTATCCATAAGATCATTG	GGGGACCACTTTGTACAAGAAAGCTGGGTcTTTTGTTCTGATATGTTTCAAAGGACCAGC	471	no	BP8C10	A	No SNP, No DIP	ATGTTATCCAGAGTATCCATAAGATCATTGCCGCTTTGTACACGTACATTTGCAACAACTTCTATATTAAAACAATCTGAGCTTACTGCCGCTACAGATTCAAGTGGTAAAGAAATTGTTTCTGGTGCCCCAAGAGAACTTGTGACAGAAAGAGTTGTCAGAATCTACCAAGAAGCCAAGCCTGCTACACAATCTGGTCACCACAATGGTAGCCACTGGAAATTGGACTGGGACGTTTTAGGCAAAGGAAATAGATGGGAGAATGATTTAATGGGTTACCAAGGATCTGCCGATTACATGCAAGGTACCATAATGAAGTTTGACACCAAAGAATCTGCTATCAAATTTGCTGAAAACCAAGGATGGGATCACTACGTGCAAGAACCTAAGAAAAGACAT…
C1_01030W	orf19.3291	Pool3	GGGGACAAGTTTGTACAAAAAAGCAGGCTtgATGTCTGAATCAGCTACTGATAAATCACAA	GGGGACCACTTTGTACAAGAAAGCTGGGTcGCGTAAAAAGTAAGTGTATCCACCCTTCAA	1020	no	BP26E10	not defined	1 SNP, No DIP	ATGTCTGAATCAGCTACTGATAAATCACAATTGTCAAAATTTGAACAACACTATTTTTCATCCTACGATCATTTTGGTATCCACGAAGAAATGTTAAAGGATACTTCACGTACCTTGAGTTACCGTAATGCCATGTACAGAAATAAGGATTTGTTTAAAGACAAAATTGTTCTTGATGTTGGATGTGGTACTGGTATTTTGTCTATGTTTGCCGTTAAAGCTGGTGCCAAACATGTATATTCAGTTGATATGTCGTCTATTATTGACAAGGCCAAGGAAATCGTGGAGTTGAATGGATTCAGTGATAAGATTACTTTGTTGCAAGGAAAATTAGAAGACATCAACTTGCCAGTTGACAAAGTTGACATAATAATATCAGAGTGGATGGGTTATTTCTTG…
C1_01040W	orf19.3292	Pool2	GGGGACAAGTTTGTACAAAAAAGCAGGCTtgATGTTCAAATCTTCAGCATTTAGAACTTTT	GGGGACCACTTTGTACAAGAAAGCTGGGTcACTTTGTTGATCTTGTGGGTTAAATTTAAT	444	no	BP7D10	B	No SNP, No DIP	ATGTTCAAATCTTCAGCATTTAGAACTTTTGTCAGAAACATGTCCAAATCAGATTCAGAATGGAGAGCTATTTTATCACCAGAACAATTCCGTGTATTACGTCAGGGCGGAACTGAAGCTCCATACACAGGTGAATATACCAATACCCCAGCTTCAGATGTAGGGTACTATGAGTGTGCTGGTTGCAAGTACCCATTATACAAGGCGAACACAAAATTCAAGGCACATTGTGGCTGGCCAGCTTTCTACGAAGCCCTCCCTGGAGCTGTGAAAATTTATAGAGACGAATCACACGGTATGATTAGGGAAGAAATGAGATGCTCGAACTGTGACGGACATCTAGGTCATGTATTTAAAGGTGAAGGCTATAAGACACCTACAGATGAAAGACACTGCGTT…
C1_01050C	orf19.3293	Pool1	GGGGACAAGTTTGTACAAAAAAGCAGGCTtgATGACTGACATTGAAGTCAAATCACGTTCC	GGGGACCACTTTGTACAAGAAAGCTGGGTcAATAACAAATGGAATATATATCTTTCTTTT	939	no	BP23H06	A	No SNP, No DIP	ATGACTGACATTGAAGTCAAATCACGTTCCAGATCCATTAAATCTTTTTCCTCCAATGAATTGACCCCGGACTCGTCAGTTCAAGAATTAATCAACGAATTGAGTTCTGATAATCATATTTCCGAACATAGACTTAGATTAACTAAATTAGAAAATGGCAAACAAGTAGCTTTGATTCCTCATAAGACTTTTGCTGAGAACGGTATCCCAAAGACTGCAAGCAAGATTGAATTGTTTGTCAAAGATTTGGGTCCGCAAATCTCATGGAGAACTGTTTTTTTGGTTGAATACTTTGGTCCCTTTATTTTTCATCCGTTATTTTACTATGTCCAATCACTCTATGGTTCTGGATCTTTCGAACACACACAAACTCAAAAATTTGCCTTTGCAATTGTCCTT…
C1_01060W	orf19.3294	Pool2	GGGGACAAGTTTGTACAAAAAAGCAGGCTtgATGTCTTCAGATTGGGATTCAGTTACTATT	GGGGACCACTTTGTACAAGAAAGCTGGGTcTTTTTTCTTAGCAAACAAAGGTTCACCAAT	456	no	BP7H03	A	No SNP, No DIP	ATGTCTTCAGATTGGGATTCAGTTACTATTATCGGACAAAAGGCCAGAGTTGGCGGTGGTGGTCCAAGAGAAAATGTTGCTAAGACTTCTTCACAATTAAATGCTGCCAGAAGAGCTGGTTTGGTTGTTGGTACCGAAAAGAAATACGGAACTGCCAACACCAAGTCAAATCCAGAAGGACAAAGATTAACTAAATTGGATGCAACTGATGATGTTGTTGCTGTTAAGAAAGTAGATGTCAGTGTTGGTAAAGCGATTCAACAAGCTAGACAAGAAAAGAAATTGACTCAAAAAGAGTTGGCCACTAAGGTGAATGAAAAACCAAACGTTATCAATGATTACGAAGCCGGAAGAGCTATTCCAAACCAACAATTATTGGCCAAGTTAGAAAGAGCCTTG…
C1_01070C	orf19.3295	Pool3	GGGGACAAGTTTGTACAAAAAAGCAGGCTtgATGAGAACACTGGGTGCTGGTAAAAAAAAA	GGGGACCACTTTGTACAAGAAAGCTGGGTcTGAAGATTTGTTTTGGGTTTCCAACCGACA	1425	no	BP38H11	B	No SNP, No DIP	ATGAGAACACTGGGTGCTGGTAAAAAAAAAGCACTAACAAGAAAGAAATCAAAAAAGCAAGCTAAATTGGTCCATGACACAGACGATGATGAACAAGCTACTCCACAGCCAAGTTTGTTATCTAGGAAAAACCAATTATCTGATTTATTTTCTTCACAAGAGAATTTTACTAAAAACTCTGCTCCTAAGAAGCGACATACATTTGAAGAGGATGGAGAATTTGTGTATAAACGAAGTCAATCACCTACACAACAGTCTCGTAAGAAAAGAAAGGTCAATACTCCAGTTACTCAATTACATGAGGAAATTGATTTGATGGCACGAGAGGACATAAATAGTGATTCTTCAGATGATATATTCAATTTAAGCAGAAAGAAAAATAAACAACGAGTCAAAGGA…
C1_01080W	orf19.3296	Pool3	GGGGACAAGTTTGTACAAAAAAGCAGGCTtgATGAAACCAGATATTTTAACTGTATCACTA	GGGGACCACTTTGTACAAGAAAGCTGGGTcTTTTGATTTGATTCTTTTCTTTAAATTAAA	1506	no	BP40H08	not defined	No SNP, No DIP	ATGAAACCAGATATTTTAACTGTATCACTATGTCACAAGTACATTGCCAGATTAAAGCACGAAGAGAACAATTTGGAAATACTAAATTTACAAACGTCAACAGTCTGTCGGTCATATAACCTTCAAACACTAGTGAGACAGTTTTCTCAAAGTAACTACACAGGTCCTTGTGTTGTATCACAATTGCAATGGGAACATATACTACCAGACTCAGTATCTACAAAGCTTGCAATAGTAGTAGATAATTTACATATTGCAATGATTATTGATTTCCGAAAGGAAGATACCGAACCTATTTTCATCAAGCAACCCAAAAATGAAGGAATTGAAAGTATAGAATGGATTCCACCGCCATCTGAGAAGGATTTAGGAGCGTATACCAACAGTCGTCAATTATTG…
C1_01090C	orf19.3297	Pool2	GGGGACAAGTTTGTACAAAAAAGCAGGCTtgATGAGTGTGTTGAAAGTGTTACCATCCAAA	GGGGACCACTTTGTACAAGAAAGCTGGGTcTTGTTTCTTCTTCTTAGGAGCACCCTTATT	309	no	BP3A04	not defined	No SNP, No DIP	ATGAGTGTGTTGAAAGTGTTACCATCCAAAGCAAGATTGGCAGAGGTTAGGAAAACTTCCTTTAAAATATTTGATCAGTTTTGGAATCCTAATGCAAAGAGAAACCCCAATAAAATATTAAGAGCACCTTTGAAAGGTCCAGAATATGTGAAATATTACGGTGATAATAATGCTGTACCTACATTCAAAGATTTCAAAAAATGGTTTCCTCAATTAAAATTAGTGGATCCTAGAGAAGCACATAGGGTATTTATAGTTGCAGATAGAAAAAGAAGAAATAAGGGTGCTCCTAAGAAGAAGAAACAA
C1_01100W	orf19.3298	#N/A	GGGGACAAGTTTGTACAAAAAAGCAGGCTtgATGGATAACAGCAATACCCATTCAAGTCGA	GGGGACCACTTTGTACAAGAAAGCTGGGTcTTTTTTCCTTTTTTCATCAGATTTTAATTC	6765	no	BP65D01	#N/A	#N/A	#N/A
C1_01110C	orf19.3300	Pool1	GGGGACAAGTTTGTACAAAAAAGCAGGCTtgATGTCTGAAGAAGGAGCTCATATTGATAAA	GGGGACCACTTTGTACAAGAAAGCTGGGTcATCAGTTTTAATATCATTTAAACCTAATCC	1530	no	BP41E07	A	No SNP, No DIP	ATGTCTGAAGAAGGAGCTCATATTGATAAAAAAGCTAAAATAGAAGATACAGACATGTCTGAAGAAAGTAACCAACAAGTGTTTTCCACTGTGGGAGAACAAGCTCAAGAAGTCGATAACGCTATTAAACAAACCGGAGCTGCCGATGCTGAAGGACACCCAGTTCAAGAAGTTGAATCTTTATGTATGAACTGTCACAAGAATGGGGTAACAAGAATGTTATTGACAAGAATTCCATATTTTAGAGAAGTCATTATAATGTCATTCGAATGTCCTCATTGTGGATTTAAAAATAGTGAAATTCAACCAGCAGCACAAATTGCTGAAAAGGGGGCAAGATACGTTTTAAAAGTTGAAAACAAGAAAGATTTCAATCGTCAAATTGTCAAATCCGAAACT…
C1_01130W	orf19.3301	Pool3	GGGGACAAGTTTGTACAAAAAAGCAGGCTtgATGAATTTATTGAATAATTGTGATGAGGTT	GGGGACCACTTTGTACAAGAAAGCTGGGTcATCAAAACAATACATTTTCACTTCACCATT	2208	no	BP54B09	B	No SNP, No DIP	ATGAATTTATTGAATAATTGTGATGAGGTTTCATCCTCTTCGTCAAAGACCACCAACAACTTTAATAATTTAATAAATTCTACTACAGCAGAACCACCACAACCACAACCTCAACCACAAGGGTTATCAACATCAACAACTACGACATCTGTATCAACAAGACACCATTCACCAGATATTGTATACTCATCTCACACCAAATCCACTTTAATTAGTAAAGCCCCATCAGATTTCATTCAAACACAACCATCATCACCTGAACCAACCTCATCAATACAAACAATATCTAATCAAATAACTGACGACCTACCTAATCAAGAAGTTTCAGTTGTAACACCATTCTTAGTTAAACATATTAGTGATGCAAATATGATTCCTAAAGATAATTTCCATAAATAT…
C1_01140C	orf19.3302	Pool5	GGGGACAAGTTTGTACAAAAAAGCAGGCTtgATGGAAACCATAGAAAATTCCCACAATGTA	GGGGACCACTTTGTACAAGAAAGCTGGGTcTGTTCCCAAAAACGATGAAATCGTGAATGA	2103	no	BP52F02	not defined	No SNP, No DIP	ATGGAAACCATAGAAAATTCCCACAATGTATCTGTATCTACTGAAATACCACTATCTATGCGATTCTTGCATAAACCTAGACGCTCAGAGGAATTGTATATCAAATCCAACGATCAAACCCAGGCTAACAGCAAATTAAATGCTCAACCCATTCGCATAGACGATTCATCTGATCCATCACCTACAAGTTTGGATTATTTTAATTTAGATGGTGGTATTAGTAATACTAAAAATGATACTCCGCCAGTTTTTTCACCTGAGGAAATGTCGGACTACAAATTGGTTCGCAAAAAATCAGGTGAACTTGTCAAACCATCTTTGAAAAGTCCCCTTTATTATCACAAAAAGCGATCACTATCATTACCATCCACTCCAACCTATAAACAAGTACATTTTGGT…
C1_01150C	orf19.3303	Pool3	GGGGACAAGTTTGTACAAAAAAGCAGGCTtgATGACTAGCACACTGAAATTAGATGCTAAT	GGGGACCACTTTGTACAAGAAAGCTGGGTcATATTCTAATTTATACACACTATTGTAACA	2070	no	BP52B02	A	No SNP, No DIP	ATGACTAGCACACTGAAATTAGATGCTAATCAATTAGCAAGACAACGGAAGAAATTGGAAAAAGACCGAAGGAAGAAAGTTTATGATGATCAACAAGTTCAAGGTACCAACAACTCATCAATAGTTTCGAAACGTAGTGTGGAAAAGTTATACACTCAAGTTTTGCAACCTGAACTAGGAGAATGGTTTCAATATTTTGTCCCCAAGGGTAAAAGACGATCACCAGCAATAAACCGTGGCTATTGGATCAGAATGGAACTGATTCGACAAATGGTTATAAGGATAATTAAAGCCAATAGTCCTAATGTAAGGATAAATGTTGTTAATTTAGGGTGTGGATTTGATCCCTTGGCATTTCAATTATTATCACTTTTCAAGAATCAATATAATTTAAACTTT…
C1_01160C	orf19.3304	Pool2	GGGGACAAGTTTGTACAAAAAAGCAGGCTtgATGTCGGATACAATAATATTACCTGGAGAC	GGGGACCACTTTGTACAAGAAAGCTGGGTcAATCCCTTGGAATGCATTATTCAATTCTTG	813	no	BP19E08	B	No SNP, No DIP	ATGTCGGATACAATAATATTACCTGGAGACAAACTCCCTATAGATGAAGATATTTTTACTGTGAAAACCACCATTGGACCTGGAATTTACAAAAAGCCAAAGACTCAAGAATTAATTCCATCAGCAGCAGGAATATTACATTATGAACGAGCAAAATCATCATCACAGCAACTAATCTATATTGAATCTAATTCGAAGAGATATATTCCTCATACCAATGATTATGTGATTGGAATAATTACCGGAGCGATAGGTGAGAGTTATAAAGTATCATTACAATCGAATTCTACACCAGTGTTATTATCTTTTTGGGCTTTCCCTAATGCTAGTAAGAAAAACCGTCCAAATTTGAAAAATGGCCAAGCGGTATATGCAAGAGTGAGTCAAGATATACCGGAA…
C1_01170C	orf19.3305	#N/A	GGGGACAAGTTTGTACAAAAAAGCAGGCTtgATGACGAAAACTACAGTCCAAAGAAGACGT	GGGGACCACTTTGTACAAGAAAGCTGGGTcTCTATTCAGCGAAAACAAGCTATCTAGTAT	2217	no	BP54C11	#N/A	#N/A	#N/A
C1_01180C	orf19.3306	Pool3	GGGGACAAGTTTGTACAAAAAAGCAGGCTtgATGATGGTAGGGCAAGCAGAGCTTACGCGT	GGGGACCACTTTGTACAAGAAAGCTGGGTcAATATAAGTTTGTTTTCTTGCCCTATTTTT	1824	no	BP48C03	B	6 SNPs, No DIP	ATGATGGTAGGGCAAGCAGAGCTTACGCGTGAATCACACAAGCTGATTCAAGAGTTGATTGCAGTTTCGTTATACTGTATTAGTTACTTGAGAGATCTTTTTCCAGAAAATCACTATTCCGATTACAAGTACTATGATACAACAGAGCCAACATCAGATTCCAATTTTATTTCGACCAAAGAATTACAGGGAAACGATAATGCTGAAATAAATATGTTCATCAACTATATTGAGAAAGGTATCAATGACGCTATCAAGTTGGAATACCTAAAAGGTGTACTGTTTGAAATATTCTTATCAAAGGAACATCCGCAGTTGATTTGTGAAAGTTATTTGTTTACAATCAACTACCTGAGGCAAGAAGTCTCAATAAATGATGAAACATCGTTCAGAGCAACT…
C1_01190C	orf19.3307	Pool3	GGGGACAAGTTTGTACAAAAAAGCAGGCTtgATGACAAAAGAACAAATTGATGAACCACGC	GGGGACCACTTTGTACAAGAAAGCTGGGTcCTCTAACAAAGAAAAGTCTTTTCCTTCTGC	1392	no	BP38A10	not defined	No SNP, No DIP	ATGACAAAAGAACAAATTGATGAACCACGCTATAAACGTATAGCAGTGATAGGGGGTGGACCTACTGGACTAGCTGCTGTTAAAGCATTAAGTTTAGAACCTGTTAACTTTTCATGTATTGACCTTTTCGAAAGAAGAGATCGATTAGGTGGATTGTGGTATCACCACGGAGACAAGTCATTAGTTAAGCCTGAAATTCCCAGCCTTTCTCCTTCACAAGAAGAGATTGTTTCCGACAATGCAACACCCGCTGACGAATACTTTTCAGCAATCTATGAATACATGGAAACCAATATTGTGCACCAAATTATGGAGTATTCTGGTGTGGCATTCCCTGCCAATTCTAAGAAATACCCCACTAGATCACAAGTTTTAGAATACATTGACGACTATATCAAA…
C1_01200W	orf19.3308	Pool3	GGGGACAAGTTTGTACAAAAAAGCAGGCTtgATGAGACCAATAGACTCCATAGTTTCCAAG	GGGGACCACTTTGTACAAGAAAGCTGGGTcAAAATTGTACATGAAATCAGTATCGATACA	1923	no	BP50B07	not defined	1 SNP, No DIP	ATGAGACCAATAGACTCCATAGTTTCCAAGTTCAGAGTGCAAAAGCCTACATCAAACCTTGCTGATAATCCGGCTGTTCTAAAACACCCAGAGGATATGCCAAAATTAACAAGTTGTCTAAGGTGTAGGAAATTAAAGAAAAAATGTGACAAGAGTACCCCACATTGTTTGAATTGTGAAAATGCAAATGAAGAGTGTACCTATGTGAAACGGAAACCAAGGCAAAGTAAGAACGGTAAGACAACGACCCTGGAATCTTCTCTAGATCCTCCTTCACCAATGGTGAATGAAACTTTTACAGGTTTTTCGTATCTTAACCAATCCCAACCTAATGATTTGTTTAGACATATACCATCAGCTACCACCAACACAAGCACAACTACATCTACCGTAGCAGCA…
C1_01210W	orf19.3309	Pool3	GGGGACAAGTTTGTACAAAAAAGCAGGCTtgATGTCTGAATCTCAAACTGAAACTGCTGCT	GGGGACCACTTTGTACAAGAAAGCTGGGTcAATTCTGCCTCTTCTATTCCATCTTGAACT	1248	no	BP34A12	not defined	No SNP, No DIP	ATGTCTGAATCTCAAACTGAAACTGCTGCTAGTACACCTTTAGTTTCTTCAATTGAGGACATTCCAGCGGAGCTAGTAGAACGAATCAAGGCTCGTATATTGGCCGAAGTCACTACTGAATTAAGAGATTCCAACAACGAAACAGAATCAAATTTTTCTGCAAGCGAAAGTGATGAAGCTATAAAGGAGAGCAATGAACATAATTATTTGGAGTTGATCAATGAATCAGAAAGAATAGAGAACCAGGACTCCGACTTGTCGCCTTCGAGCATGGGTTACCATACCATTACCCCTAGTTTCATTGACGTCAATAATCCTGCTGATTATGAAGTAGTTGAAGATTTCGATAGTTTTGCTATTTGGTCAGAGCATCAAAACCGGAAATTGTTGTCATTGTTC…
C1_01220C	orf19.3310	Pool1	GGGGACAAGTTTGTACAAAAAAGCAGGCTtgATGTCACATCCCGCAGCCAGTGTTCGATCT	GGGGACCACTTTGTACAAGAAAGCTGGGTcCTCCTCTTTAACATTAGATGACACTGTAGG	753	no	BP17D08	not defined	No SNP, 6nt deletion at position 556	ATGTCACATCCCGCAGCCAGTGTTCGATCTATTTATAGTGGGAAGGTAAATCTCGACTCACCTGACGAATTGTATAACCTCGATAGTAACAACAATAGCAGTGCTGATGTTTCGAGTATTTCCCAGTCTACATCATCTACCAACAATCAAAATCTACCAAGAGTTCAACTAGAAGATGTTTCCTCTTCACAGATCCAACACCGTGTAACGTCAAAGAACTTAAAAAGCCTAGAGAATAGCACATTAACTAAGCCTACATCTAGATTTGATAGTAACAACTACAACGGAACCAATTCGTCACTTGTTTCCACAGAGTCGGAATACCAGAACGATTTAATCGATGCAGAATCATTAGATACTGAAGGAGACGATGATATCATTGCAGCTCCACTGCCACTG…
C1_01240W	orf19.3311	Pool2	GGGGACAAGTTTGTACAAAAAAGCAGGCTtgATGTCAATTGAAATCAAGTATAGTAATTTA	GGGGACCACTTTGTACAAGAAAGCTGGGTcTGCAGTGACATTCTTAGGAACATATGGCTC	1050	no	BP27F08	not defined	No SNP, No DIP	ATGTCAATTGAAATCAAGTATAGTAATTTAGGTGAATCTGGTCTCAAAATTTCCCCATTGATTGTTGGATGTTTAACTTTTGGTTCCAAACAGTGGGCCGAATGGGTCATTGAAGATGAAGATGAAGTTTTCACTATTTTAAAGAAGTGTTACGATGCTGGATTGCGTACATTTGATACTGCTGATAGTTATTCAAACGGTAAGTCAGAGGAATTGCTTGGAAAATTTATCAAAAAATTTAACATCCCAAGAGATAGAATTGTGATATTGAGTAAAGTTTACTATAGTGTTGAACCTAATACTGGAAGATACTCATTAGCGGATACCTCAGGTTTCAAAGAAATGGACTATGCCAATAGCAAAGGGTTATCTCGGAAACATATATTCGATGCTGTCGAA…
C1_01250W	orf19.3312	#N/A	GGGGACAAGTTTGTACAAAAAAGCAGGCTtgATGTTATCAAGAGTTGCTAGATGCTCAAGA	GGGGACCACTTTGTACAAGAAAGCTGGGTcTTTTTCTTCAGGTTGGGCAGGTGGGTTTTC	1875	no	BP49D05	#N/A	#N/A	#N/A
C1_01260C	orf19.3314	#N/A	GGGGACAAGTTTGTACAAAAAAGCAGGCTtgATGTCTTCATCTTATTATTTCTCCATTATT	GGGGACCACTTTGTACAAGAAAGCTGGGTcTAAATACTTTCTAGCCAACTGTTTGATTTT	453	no	BP7G03	#N/A	#N/A	#N/A
C1_01270W	orf19.3315	Pool2	GGGGACAAGTTTGTACAAAAAAGCAGGCTtgATGCTGATTACCTTAAATTCCCTGGCTCAA	GGGGACCACTTTGTACAAGAAAGCTGGGTcGATAACTCTTTCCATGCTAGCAGATCTAGA	1284	no	BP35A05	B	No SNP, No DIP	ATGCTGATTACCTTAAATTCCCTGGCTCAACAGAATGGTAATTTATGGGACCCAATAAAGCCCAACTTTATATTTTCGTCCAACATTTCTAGCAAGATCTACAATCTAATACATGCTCCGAGAAAGGGAAATCAATCTCCATACGTGATAAAGATAAATATTCAACTAAACAATTTGGTATCAAGAAACAAATCTATGAAGTTGTCTGATTTGCAAGACTTGATAAACATCCATTCCAATAAACACTATATCTTGCGTATTTTAAAACAGGAGAGTTGGGAATACAAACCATCAGAAGAAATATTCATTGTAACCGTGAAATTAATCCTACTAGACTGTTCAAAAGAAGCTATCGAATTTGAGCAGAATGAAAGCTATACAATATTGAAGCAATGCCAA…
C1_01280C	orf19.3317	Pool3	GGGGACAAGTTTGTACAAAAAAGCAGGCTtgATGCAACCCAAGTCAATATCATTGTTGCAA	GGGGACCACTTTGTACAAGAAAGCTGGGTcTTCTTTGTTCATGTCAGTTTCAAATTCAGC	348	no	BP4F11	B	No SNP, No DIP	ATGCAACCCAAGTCAATATCATTGTTGCAAAAAATTGATTCTATAATTGAGACAATAATAGTAAAATTTACCAATATATTTGAGAACCTACAAGATGCAAATAAAACCACTGAGATATTATCGATGGAAAGTTTGGCTATGGAAAATAATTGTATTCAAATTATCCGATTATGTCAAGATTTAATTAGTATTTCACGTAATCTTAAAGAAATTTGGGTATTAAATAGCATCAAAGTGACACAAGAGAAATTTGAATGGAAACAAGAGGAAATAGATACCATGTTTACACAATTTAATTTGTTAACTGATAAAATCGCTGAATTTGAAACTGACATGAACAAAGAA
C1_01290C	orf19.3318	#N/A	GGGGACAAGTTTGTACAAAAAAGCAGGCTtgATGTCGAGGAACGTTTCATTGCCTAGCACC	GGGGACCACTTTGTACAAGAAAGCTGGGTcCCAAACTATAAACTTTAGTATTCTGAAAAT	2274	no	BP54H12	#N/A	#N/A	#N/A
C1_01300W	orf19.3319	Pool2	GGGGACAAGTTTGTACAAAAAAGCAGGCTtgATGTCAATTAAATTTGTTAAGTCATCTAAA	GGGGACCACTTTGTACAAGAAAGCTGGGTcTTCATCATCTATTTGATTTATCTTTCCTTG	984	no	BP25C12	A	No SNP, No DIP	ATGTCAATTAAATTTGTTAAGTCATCTAAAGATTTTGAAGGTTATTTGAAAAACAATACCCATCTCGTATTGAATTTCACTGCCTCTTGGTGTGGTCCTTGTCAAGCAATCAAACCTGTAATTGATCAAGCTTACGGACAATTTCAAAATGTTGAAATTGTGAGAATTGATTTAGATAGTCAACGTGAGTTAGCATCGAAATACAACATTACATCTGTTCCTACATTTGTGTTTCTCGAAACAGGGAAAGAAGTTGACCGTATCCAAGGTGCCAATCCTCAAGCATTGATTACGAAGTTGCAAGAGTTTAACACTAAAGCAAATGGACAAAAGAGAAGAGGCAATGGTACGGCTAGTGAAGACTTGATTACTCAAAATAGTAGTCTAAAAGATATAAAA…
C1_01310W	orf19.3320	Pool3	GGGGACAAGTTTGTACAAAAAAGCAGGCTtgATGGCGTGTTTCCACGGAATTAGCTTTTGC	GGGGACCACTTTGTACAAGAAAGCTGGGTcAGTGGAGCTCAGGAGAAGGAGGGCAAGTAA	354	no	BP4H02	B	No SNP, No DIP	ATGGCGTGTTTCCACGGAATTAGCTTTTGCAGATGTGGATTGTTCCCATTTTTACAACCCGCAGCGGGTGGTGCTGGTGGTAGTGGCGCTTGCTGCGACAAATGTCGTCCGTCCATAGTTTCAACGACAAAAATAAAACCTCTCATAGTTAAAATTTGTAAGTCTGCCAGTGCCTCAAGCAAGTTTTTCTTTTTGTTTTTTTTTCCGTTGAAAGTTTTCATTTCATTTCTGTTACACCAAAATATCATTTTAGTTCTCTCATGTACTTTATTGTTCAATCATCATCTTCACAGGTTTAATAAATTTGTGAATTTTTGCTTATTACTTGCCCTCCTTCTCCTGAGCTCCACT
C1_01320W	orf19.3321	Pool1	GGGGACAAGTTTGTACAAAAAAGCAGGCTtgATGAACTTTCTAATTAGAAACACTATTATT	GGGGACCACTTTGTACAAGAAAGCTGGGTcAACCTTAACTTCTTCCTTCTTAGTTGGTTC	1527	no	BP41E01	B	No SNP, No DIP	ATGAACTTTCTAATTAGAAACACTATTATTGGTCAGACATGCAATTCCAAACAAATATTCTACAAGCATGCTAGAACGTTGGCTATCAAATCGTCATTGACCAGTTCTATAAGATATCCCTTGCAGCCAAGTTTACACAACAATCTCAATGCCAACACAATCAATTTCCCGTTGGTGAAATCGTTCATAAGACACAACTCAAGCAAACCGCAGAAGTCATTACTGCTGCCTGAACAAATAAAGGAAAAAGCATTAGAGACGCTAGAAAAATCACCAGCTACTGAATTAGTACACAAGACAGCAGAGGAACCAAAAAAATCTATTTGGGAAAAAGTCAAGCATGAGGCAAAGCATTATTGGGACGGTACAAAATTGTTGGGATACGAAGTCAAAGTGTCA…
C1_01330C	orf19.3322	Pool3	GGGGACAAGTTTGTACAAAAAAGCAGGCTtgATGACTTCAGAAGACCAATCCCTTAAGAAA	GGGGACCACTTTGTACAAGAAAGCTGGGTcGTTCTTACCAGTAGATCCAAAACCACCTTC	480	no	BP8E12	A	No SNP, No DIP	ATGACTTCAGAAGACCAATCCCTTAAGAAACAAAAATTAGAATCAACCCAATCTTTAAAAGTGTACTTACGTTCACCAAAGGGTAAAGTACCAACCAAAGGATCAGCACTTGCTGCTGGCTATGATTTATATTCCGCTGAAGCAGCCACTATTCCAGCTCATGGCCAAGGATTAGTTTCTACCGACATTTCCATAATTGTCCCAATAGGTACTTATGGTCGTGTTGCTCCACGTTCAGGATTGGCCGTGAAACATGGTATTTCAACTGGTGCTGGCGTCATTGATGCTGATTATCGTGGTGAAGTGAAAGTAGTCTTATTTAACCATAGTGAAAAAGATTTCGAAATTAAAGAAGGTGATAGAATTGCTCAATTGGTATTGGAACAAATCGTCAATGCT…
C1_01340C	orf19.3323	#N/A	GGGGACAAGTTTGTACAAAAAAGCAGGCTtgATGACAACTAGATTTAATCTACCGGGGACA	GGGGACCACTTTGTACAAGAAAGCTGGGTcATACGCATAAGCATCAGATTTGAAACATTC	867	no	BP21E06	#N/A	#N/A	#N/A
C1_01350C	orf19.3324	Pool3	GGGGACAAGTTTGTACAAAAAAGCAGGCTtgATGGCATCCGAAGGTATTACTGAAATCGAC	GGGGACCACTTTGTACAAGAAAGCTGGGTcAGCAAATAAAGCACCAATATCAGCTGGCAT	1194	no	BP32E10	not defined	No SNP, No DIP	ATGGCATCCGAAGGTATTACTGAAATCGACTCTGGTTTAATTGAAACCAATTACGATAACGTCGTCTACAAGTTCGACGATTTAAACTTGAAACCAAACATTGTTAGAGGTATTTTTGGTTACGGGTATGAAACTCCATCCGCTATTCAACAAAGAGCCATCTTGCCAATCACTGAAGGTAGAGATGTTTTGGCTCAAGCTCAATCCGGTACTGGTAAAACCGCTACCTTTACCATTTCTGCATTACAAAGAATCAATGAAAATGAAAAAGCCACTCAAGCTTTAATCTTGGCCCCAACCAGAGAATTGGCTTTGCAAATCAAGAATGTTATCACTGCTATTGGTTTGTACTTGAAGGTTACTGTCCATGCTTCTATTGGTGGTACCTCAATGAGTGAC…
C1_01360C	orf19.3325	#N/A	GGGGACAAGTTTGTACAAAAAAGCAGGCTtgATGACTAACGCTGTTTTCACTTTATTGTAC	GGGGACCACTTTGTACAAGAAAGCTGGGTcATCAAACACTCTTTCAGCAACCACTTTACC	1983	no	BP50H09	#N/A	#N/A	#N/A
C1_01370C	orf19.3325.3	Pool1	GGGGACAAGTTTGTACAAAAAAGCAGGCTtgATGGAAAACGATAAAGGTCAATTAGTATGT	GGGGACCACTTTGTACAAGAAAGCTGGGTcACGAGAGTAAGACCAGACGTTCTTCAATAA	641	yes	BP13F02	B	No SNP, No DIP	ATGGAAAACGATAAAGGTCAATTAGTATGTAAATCAATATTGTCACACTGTGTGAGAAAAGAGTGTTTATGGGAACCAGGGCAGCAAATTTAGATAAAGTGTTCAGCATGTATCAATATCATCAGAAATCATCAACTATTTTTAAAAAAAGTTCATTTCAAAATCGTCAAGAGTCCTAGGATAAAATTTATAATGGATATATGATAAAATACCAAGAAAGGATATGTTTATTTGATTATCGAAATTTAACTACGACAACAGTTCAAGAAATTAAGGATTAATATATTTTCGTGAAAAGAAAACTTCAAAGGCGTAACATAAGACACTTATCCCAGACTTACACAGGGTGGAAGTTTAAAACCCTTGTGAAGGAATTAAGTTACTAACATCTCTTTGTTT…
C1_01380C	orf19.3327	Pool5	GGGGACAAGTTTGTACAAAAAAGCAGGCTtgATGGTGGCAGAAGTGTTAGAAGATAAAAAA	GGGGACCACTTTGTACAAGAAAGCTGGGTcTTTATTTTCTTTCAATGACAATACTGCAAC	1656	no	BP44F06	B	No SNP, No DIP	ATGGTGGCAGAAGTGTTAGAAGATAAAAAAAGACCAATCGAAGACCAATGTGATGGAAATAGCTCCAAACGTCCAAGACGAGGCAGGAGATCCAGATTAAGAAGATACAAAAACAAAGACATTGATGAAACTTCTCCCTTGGGTGTTTTGCAGTTAGAAATTAAAGAATTATTGGAGAAACATAACTTAACCAAAGAGGATGTGATGAACGATATGTCTGCTATTCTCAATGACCCTGAACTTCTTGAAAAATACAACAATAGAATTATTTCGGACGTGAAAGTATTAGCATTAACATCTAATGGAGACTCGCTTGCTATAATCCCTCTGGTAGATCCAGAAAGAAAACAAGTTGTCCTCATACCATTTGCTTTACCAAATGACGTTGTCACAATCAAA…
C1_01390C	orf19.3328	Pool3	GGGGACAAGTTTGTACAAAAAAGCAGGCTtgATGAATGAAACTTACAACAGTCAAGAACCA	GGGGACCACTTTGTACAAGAAAGCTGGGTcTGTTGGTGAATTGAACTTTTCAGGCATGTT	1824	no	BP48C04	B	5 SNPs, No DIP	ATGAATGAAACTTACAACAGTCAAGAACCAAACAACGCCATGTTTTACAACAACAACTCGACGCCGTCCAATGATGCACAGTTCCAAAATAATAACAATTCCACAGGCAACAGCTCTGTTGTCAATGCTGCTGCTTCCATGCATGCCAATAACGGCAACCACAATAATGATAATATAAACACCAACGACAGCATTAACGAAAATAATAACAACAATAACGGTAATAATAATAGCAACAGCAGCGGTAATACCAATAACAACAACAAAAATAAAGGTAAGAATAAAAACAATAGTGGGAATAGCAACAATCACACGGTCAATGAGTTATATGGACTCATACATAATTTGCAAAGCCAGTTTGCTCATTATCAAAACACTCAGTTCAATCAATTGATGATG…
C1_01400C	orf19.3329	Pool3	GGGGACAAGTTTGTACAAAAAAGCAGGCTtgATGCAAGAAGGAGTTCAGTTTGCAGCAGCA	GGGGACCACTTTGTACAAGAAAGCTGGGTcTAAATTAAGATAGTCACTTGCAAATGCAAA	1476	no	BP40B05	B	No SNP, No DIP	ATGCAAGAAGGAGTTCAGTTTGCAGCAGCAACTAATTTGAAATCCAGAAACAAACAGGGGAATGGTACAGCCGCTGAATCTCCATCGTTGTCTCCACAGATATCCGATCACAGCAATGATGCTGGAAACAAGTCAAACAATCATTACAAGGAGAGATTGTCCCCATTTAGATACAAATTGAGATCGCTCATATTGCCATTGATTCGTCAAGAAACAATATATCTAGCCAAGATGCAATCATTTTTGCGGTGTTCTGTTTTTGACTTTTATTTTGCATGGACAGCAAACCTTGCCAGCCACACATTCTATGTTTTGATGTTGCCGCCACCAATATGGTTTGGAGGGAGTTATTTGACCAGGGACTTGGTGTATGTTTTGGGTCTAGGCATTTATTTAACT…
C1_01420C	orf19.3330	Pool2	GGGGACAAGTTTGTACAAAAAAGCAGGCTtgATGACACCCAACGGCAGTAGGAGACATTCG	GGGGACCACTTTGTACAAGAAAGCTGGGTcCAATATTACACACTTTTTTTTCTTCTTTCT	1041	no	BP27D09	B	No SNP, No DIP	ATGACACCCAACGGCAGTAGGAGACATTCGGCGTACATGGGGTCGCCCAGAAGCCAGCATAGTTCCACAATGGAAACAGGTTACAATCCTTACGAAGCAGTGCAGAAGAAACAGGAATTATACCAAAATAACAACGGCAATTCACCAACCGTCATCATTGAAGAAGATCCATACATCCCAAATTATAAAGAGCTGTCTCTAGCAAATAAGAAAACAAATTATAACATGAAAATTGTCGTTGTCGGTGACGGTGGGTGTGGTAAGACGTGTTTATTATTAGCATACACACAAAACAAATTTCCTTCAATCTATGTTCCCACAGTTTTTGAGAATTATGTGACGGCAGTACAGTCGCCTAATGGTAAAACCGTAGAATTGGCTCTCTGGGATACTGCTGGC…
C1_01440C	orf19.3330.3	Pool3	GGGGACAAGTTTGTACAAAAAAGCAGGCTtgATGTCACAAACCGTTGCTGCTCCTGGATTT	GGGGACCACTTTGTACAAGAAAGCTGGGTcTAACTTGGCTGGGACTGGTCCTAAGTCTTT	399	no	BP6C01	A	No SNP, No DIP	ATGTCACAAACCGTTGCTGCTCCTGGATTTCAAGCTTCTGCGTACTTTGAATACTTGGAAGAATGTTTGAAAGAACAAATGATTAGAGAGATTGCACTCGGCACAGTTAAAGCTGTTCTTGTTGTAACAATCAAAAACAAAGAAAACAAACAACAGACTTGGATATTGGACTTTAAAGACAAAGGTAGTGTTGTTAAGGCCGAGTCCGAGCAAACACCACCAAAAGGTGACGTTCAGCTTATTTTAAAAGACGCTGATTTCATGAGATTGGCAGATGGTAAAGCTAATGGTCAGAAATTGTTTATGGCTGGAAGGTTAAAAGTTAAAGGTAACTTGTTGAAAGCAGTGTCTATCGAATCCCTTTTCAAAGACTTAGGACCAGTCCCAGCCAAGTTA
C1_01450W	orf19.3331	Pool2	GGGGACAAGTTTGTACAAAAAAGCAGGCTtgATGTCGATAAGCAAAAGTATTTACGAACTA	GGGGACCACTTTGTACAAGAAAGCTGGGTcATCTTCGTAACCGATAATTTCTCTGAATAA	1701	no	BP45F05	B	No SNP, No DIP	ATGTCGATAAGCAAAAGTATTTACGAACTAGCCGTGATAGCTAACTCATTGGGTAAAGTACTCGAGGGATCTTCTAAAATTGTTCAGAATGAAGCTTACCAATGGTACAAGAGTAGTTTTGTCTCTAAAACCATACAAGACTCATGTGATAATTCTCAACCCATGTATGAAGAGATGCAAAATATTTCCACTACTATAAGAAACCAAGTTTCCCCTAATATAAATCAAAAGGAAAATCCATTCCAAAGCCAGTCTCAAAAACGTAGTTACTCCACAAAATCCTACTCACCTGGCGATGAAGTTGAATTGGAAACTGAAAGCACGAGCTCTAACACTGTTCCAGACATCAAACCAAAGTTAAAGAAAACTTTTGAAATGTCCCAGAGTGAAGTTCCAAGC…
C1_01460W	orf19.3332	Pool3	GGGGACAAGTTTGTACAAAAAAGCAGGCTtgATGACTAGTGATGAATCAGATAACTATAAC	GGGGACCACTTTGTACAAGAAAGCTGGGTcTACCAACTGAAAGATATCCTCTGAAATCTC	2979	no	BP60E12	B	6 SNPs, No DIP	ATGACTAGTGATGAATCAGATAACTATAACGATACCTGTGATTCTATGGATAGCACAGATGAGAGTCAATTACTTACTAGCAGTACCGGAATCAGGTCCGATGGTTCGTTGCCAAGATTGGTGATTGATAGACAAAGTTCAGTTATTCTAGCCAACACAGGAGAACGAGTCCATCGTTCCATTTCATTTTCAAACTCACATGATACATTAACAGATACAGATTCTTTATTTCTGTCTGATGGGGTTTTATATCAAAGAGTAGTTGTTCCAGTTTTGCGTGTTTATTATAACGAAGTATTTCGAAATGTTTTCAAATGCTCTATGGCTTACTTCTTGGCATCATTAGGGGTCTATTATACTCCTTTTGACGAGTTTCTTGGCTCTACCGATTCCAAACAT…
C1_01470W	orf19.3333	Pool2	GGGGACAAGTTTGTACAAAAAAGCAGGCTtgATGCAATTTGCTCCAGATAACCAAATAGGC	GGGGACCACTTTGTACAAGAAAGCTGGGTcTTGAGCAACTTGTTCCATAATCTGATCTTC	1296	no	BP35C07	B	No SNP, No DIP	ATGCAATTTGCTCCAGATAACCAAATAGGCAAAGAGTTACAGCAAAACTTGATTCAAGAAATACAAAGGCGTTTCAATAAACCGGCTGATGATGCCGTAGATATTGCTGACTATATCATCTACTTGATTGTGGCAAAAAAGAGCGAACAAGAAATAGTCGCAGAAGTCAAAGATATTGCTGACATATCTATTGATGTTGGGTTTATTGGGGATGTTTATCTGGAAATCAGAAAGTTGGAAGTAAAATATAATCAACCTCCTGCTGCAGTGGAGGAAGCTTCTCAACCTCAACAAGAACAGCAACAGCAATCTCAAGCTTCTGTAGTGGCTCCACAAATTCCTATTGGTCCTAAGAAACAATTAACTGAGGAAGAGAAGATTGCCCTTCGAAGTCAAAGA…
C1_01480C	orf19.3334	Pool1	GGGGACAAGTTTGTACAAAAAAGCAGGCTtgATGTCAGCTGAAGCCCCAAAAAGACAATTT	GGGGACCACTTTGTACAAGAAAGCTGGGTcGTATCTCTTTTTACCAGCAGCAGCTTCTTC	750	no	BP17D02	A	No SNP, No DIP	ATGTCAGCTGAAGCCCCAAAAAGACAATTTGGTGATAGAAGAAGAGGTGGTAGAAGAGGTGGTAGAAGAGATGGTGAAGAAAAAGGTTGGACTCCAGTCACCAAGTTAGGTAGATTAGTCAAAGCTGGTAAAATCACCAGTGTTGAACAAATCTACTTGCACTCTTTGCCAGTCAAGGAATACCAAATCATTGATTTGTTATTGCCAGACTTGAAAGATGATGTCATGAAGATCAGATCTGTCCAAAAACAAACCAGAGCTGGTCAAAGAACCAGAATGAAGGCTGTTGTCGTCATTGGTGACTCTAACGGTCACGTTGGTTTGGGTATCAAGACCGCTAAAGAAGTTGCTTCTGCCATTAAAGCTGCTATTGTTATTGCCAAATTATCCATCATCCCA…
C1_01490W	orf19.3335	Pool3	GGGGACAAGTTTGTACAAAAAAGCAGGCTtgATGTCATCCAAAGCTCCATCTAACGAACAA	GGGGACCACTTTGTACAAGAAAGCTGGGTcTTTAGCAACTTTTTTATCGTATTTTGGATA	603	no	BP12D03	not defined	No SNP, No DIP	ATGTCATCCAAAGCTCCATCTAACGAACAAATTAAGAAAGACGTTAAAAAAGACGCCGATAACATTGCTAAAAAGGGTAAAGAAGAATCCGAACACTTGAAAAAGCAAGGCAAAGAAGCTGTCGATGAAGCCAGCGAAAAAGGTAAAGAATTCATTGATCAAGCTAACAAAAAGGGTAAAGAATTATTAGATGAAGCCAACGATAAAAGTAAAGAATTCTTGAAGGAAGCTAGAAAAGAGTTGAACCATTTGGAAGAAGAAGGACAAAACTTATTGTCTCAATTTGTTGCATATGTCAAATCCACTGCTAACTCAATTGGACAGTCATTAAATAAAGCTGGAGCTGAATTGCAACTGGCCACTAGTGCAGCTGTCTCGAGAACTTCGGTTGAATTGCAA…
C1_01500W	orf19.3336	Pool3	GGGGACAAGTTTGTACAAAAAAGCAGGCTtgATGATTAGAGGATTCAACTCTGGGCAAAGT	GGGGACCACTTTGTACAAGAAAGCTGGGTcGGAACAAGCAACCATCAATAGAATACAATC	459	no	BP8A01	A	No SNP, No DIP	ATGATTAGAGGATTCAACTCTGGGCAAAGTAATTGGTGCTTGTCAGATAATCGAGACAACAACATGAATACCCGAACATTGTTAACCGCTACGAATTTGGCTTTGGTATTTTGCATTACACAAATTTGTATACTAATTAAGTGGTTAGCCGCTATTGTCCTCAATAACTATTACTCCTGCCTTCACGTAATAGATTCAATAAAAAGCAAAATAAAAATGAATTCGTATAGACAAACTCATCGGATAATTTTAGTTTGTTCTTTTTTAGGGTTGTTAGTTCTATGGCCACAATGGGTAACGGCAAAATTGATTAAAGAAATCAACCAATCAATGGCTAACGTAAATGCAGACTACGGCTTGAAGACTATACTCACGGATAAATACAACAGTTGTGTTTTC…
C1_01510W	orf19.3337	#N/A	GGGGACAAGTTTGTACAAAAAAGCAGGCTtgATGTTAGATCCTACTGATCATAACCAACTG	GGGGACCACTTTGTACAAGAAAGCTGGGTcGATATAATCCATTTTGTGTTGTAAAGGGGT	759	no	BP17G01	#N/A	#N/A	#N/A
C1_01520C	orf19.3340	Pool1	GGGGACAAGTTTGTACAAAAAAGCAGGCTtgATGTTTTCTATCAGATCATCATCTCGTGTT	GGGGACCACTTTGTACAAGAAAGCTGGGTcAAATTCAAATCTTCTTTCAGCTTCCTTCCA	705	no	BP15G01	A	No SNP, No DIP	ATGTTTTCTATCAGATCATCATCTCGTGTTTTATTAAAGGCTTCTTCCGCAACTACCCGTGCTACTTTGAACGCCGCTGCTTCCAAGACTTTCACTAGATCTAAATATAGTTTACCAGAATTGGACTATGAATTCTCCGCTACTGAACCATACATTTCTGGTCAAATAAACGAAATTCACTACACTAAACATCACCAAACTTATGTTAACAACCTTAATGCTTCAATTGAACAAGCCGTTGAAGCCAAATCTAAAGGTGAAGTTAAAAAATTGGTTGCCTTACAAAAAGCCATCAATTTCAACGGTGGTGGTTACCTCAATCATTGTTTGTGGTGGAAAAACTTGGCTCCTGTCTCTCAAGGTGGTGGTCAACCACCAAGTGAAGATTCCAAATTAGGT…
C1_01530C	orf19.3341	Pool2	GGGGACAAGTTTGTACAAAAAAGCAGGCTtgATGTCAGTCGAAACAATTAGTGATAGTTTG	GGGGACCACTTTGTACAAGAAAGCTGGGTcCATACGATTAACTGGAGTCAAACCTAACAA	1869	no	BP49C03	B	No SNP, No DIP	ATGTCAGTCGAAACAATTAGTGATAGTTTGAAACAATTGGGATTAAGTCAACCAGCAGCCATTGAAGGTACCCACCCTCAATATAATGTGGTTGATGTCTTTAGAAACTATATCGCTGAAGAATTACATCGTATTTCATCAGTTGACAAATCTATTATCATTCAAGCTTTGGATACACCAAAAGTATTAGATCAAGGTGATATTATTGTTCCTATTCCAAAATTAAGATTAAAAGGAATCAATCCTAATGAAAAATCCAAGGAATGGGCTGAAAATTTCAATAAAGGGAAATTCATTTCTGAAATCAAACCTCAAGGAGTGTTTTTACAATTCTATTTTGCTAAAACATTATTGTATAATTTGGTCATTGAAGATGTTTTAAAGAGAAAATCAGATTAT…
C1_01540W	orf19.3342	Pool3	GGGGACAAGTTTGTACAAAAAAGCAGGCTtgATGAGTGATGAGAAAATAAAGCAATTGCAA	GGGGACCACTTTGTACAAGAAAGCTGGGTcAAGCGATTGAGTTTCAGAGTGAGACACAAG	1851	no	BP48H03	A	3 SNPs, No DIP	ATGAGTGATGAGAAAATAAAGCAATTGCAAGAGATGGGATTTTCCCAAGAACAGGCAGCTAATGCATTAAAAGTTTCCAATAATGTCTTAGAAGTGGCCATTGCACATTTATTTGGAGAACCAGTTGAACAACCACAGGAGAATAAAGAAAATACCCAATTAGTTCCATACAACGAAAATGATACCGTTCAAATATCAAACCCTCTAGATATACCAAAGTTTCCATCATATAGAGAGACACCAACGAGCAGTAATGGTGGATGGAGTGAAATTCAAGATGAAGAATTGATTGAAAATTACGAGGATGAAGATGACAATGACAATGACGACGATCTTGTAGACCAATGGACAAATAATTCAAAACAGGCATCATCAGAAACCGTTTTTGATTACCCACAG…
C1_01550W	orf19.3344	Pool3	GGGGACAAGTTTGTACAAAAAAGCAGGCTtgATGTCGTCTCTAGATTATCCAGAAGATTTT	GGGGACCACTTTGTACAAGAAAGCTGGGTcGAATGTAGCCACGCCTAAGAGACTTGCCGC	1560	no	BP42D12	B	No SNP, No DIP	ATGTCGTCTCTAGATTATCCAGAAGATTTTGAAAACAATAACCCATTTGCAGAACCTGTCATTTCTGATCAAGTCAATGGCGTACATTCACAAACGGAAAACAATGAAACACAACTCCCAGAAGGAGAGCCCACGGCCCCGCAAAGTGGTGAACCATCACCAGACCCTAACTCTGAAAGCATATTAACTGAAGACGAACTAAGAAAGCTTATTCCAGAAAGATTCACAACCAAATACAGTTTAAGCATCCAGCTAGTGGAAATTGAAAAAAATAAACCAGGGAACCCAATACTTAAAATGAATGTTAAAGTAAAAGGCTTACCACGCTATAGACAGTCGATTTATAAAGATGTTCGTAGAACTTTTAATGAGGTGGTGAAATTTAACAGATATTTAATT…
C1_01560W	orf19.3345	Pool5	GGGGACAAGTTTGTACAAAAAAGCAGGCTtgATGAGTACAGTACCGCAAGTTACACAGGAT	GGGGACCACTTTGTACAAGAAAGCTGGGTcTTCTTCATCACTCATATCTAAAACAATTGG	4638	no	BP64E07	A	No SNP, No DIP	ATGAGTACAGTACCGCAAGTTACACAGGATGATTATACGGAAACACTTAAAGTGTGGAGATCTTTTAAAGTGGCTCAGTTAAAAGATGTCTGTCGTTCTCTTGAATTAAATGTTGGTGGTAGAAAACAAGACCTCGTGGACCGAGGGGAGGCCTTTCTCAGCTCAAAATTCAATAATAATGACCAAATTGGGTTTCATGCCGCTAAGTCACTTATTTTCATGCGTTTACAGGGGGACCCATTACCTAGTTATCGTGATATGCATTATGCCATAAGAACAGGGCGATTTAAGTTGACTGCTCCAACATTGATTGGTACAAGTTCCTCCACAAACCAACTTTCGAATATACACTCAGGTGACTCAAAGCCATATAAGGGACATACTTTGTACTTTAAAGCG…
C1_01570C	orf19.3347	Pool2	GGGGACAAGTTTGTACAAAAAAGCAGGCTtgATGTTCTTTTTAAAAGATTTGTCATTAAAT	GGGGACCACTTTGTACAAGAAAGCTGGGTcCATAGGACTTGGTCCCAAATAGTCTTCTTT	522	no	BP9H10	A	No SNP, No DIP	ATGTTCTTTTTAAAAGATTTGTCATTAAATTTAACTTTACATCCATCCTTTTTTGGACCTCAAATGGACCAGTATTTGAGAGAAAAACTATTAAGTGATGTGGAAGGTACATGTACAGGTCAATTTGGTTACATTGTGTGTGTTTTGGATTCAATGAATATAGATGTTGGCAAGGGAAGAATAATTCCAAGTACTGGGATGGCTGAATTTGAAGTCAAATATAGAGCTGTTGTGTGGAAACCATTCAAAGGTGAAGTGGTAGATGCAGTTGTAACAACCGTCAATAAAATGGGATTTTTCGCCGATGTTGGCCCATTATCAGTGTTTGTTAGTACCCATTTGATACCTTCAGATATGAAATTTAATCCTTCAGCAAACCCACCAGCATATGTGAGTCCC…
C1_01580W	orf19.3348	Pool3	GGGGACAAGTTTGTACAAAAAAGCAGGCTtgATGTCTCAAAGAATTGGTATTACAGCATCT	GGGGACCACTTTGTACAAGAAAGCTGGGTcTTGTTGATGAGATAAATACTTTTCTCTTAA	531	no	BP10D05	B	No SNP, No DIP	ATGTCTCAAAGAATTGGTATTACAGCATCTGCGCTCACAAGAGTATGGCATCACGTTGACGTTGCTGCTGACAACAGATCCTTAGGTCGTTTGGCTTCAAGCATAGCAATTACATTAATGGGGAAACATAAACCAACATACACTCCAAACAGAGATCATGGTGATTATGTGGTGGTCACAAATTGTGCCCATCTTAAAGTTACTGGTAACAAATTGAAAGAGAAAACTTACTGGAGTCATACTACTCGTCCAGGTACTTTGAGACTTGTACCAATGGAAAGAATGATTGATAATAAAGGTTATGGTGAAATTATTAAAAGAGCAGTCAAGGGGATGATTCCAAAGAATAAACATAGACTTGTTAGAATGGACAGACTAAAACTTTTCGATGGAGATGAC…
C1_01590C	orf19.3349	Pool2	GGGGACAAGTTTGTACAAAAAAGCAGGCTtgATGTCTGCTGATGAATCTATGGCTGATCCA	GGGGACCACTTTGTACAAGAAAGCTGGGTcAACACGTATACCAGACACAGATCTTTCAGT	3705	no	BP63B07	A	No SNP, No DIP	ATGTCTGCTGATGAATCTATGGCTGATCCATATCAATATGATAGTATAGATGAACCTATTACTCAAGAAGATTGTTGGACGGTTATTACTTCGTTTTTCCAAGAAAAAGGATTGGTATCTCAACAACTTGATTCATTTGATGAATTTGTTGAAACCAGTATTCAAGAATTAGTTTGGGAAGATTCTCATTTAATTTTAGATCAACCAGCTCAACATACTTCTGAAAAGGATCATGAAAATAAACGTTATGAAATTACGTTTGGGAAAATTTATATTTCGAAACCATCACAAACTGAAGGTGATGGTTCAACGCATGCTGTTTTCCCTCAGGAAGCCAGACTTCGTAACTTGACATATTCTTCACCTTTATATGTTGATATGACTAGTAAAGTTTTCAAA…
C1_01600W	orf19.3350	Pool1	GGGGACAAGTTTGTACAAAAAAGCAGGCTtgATGGATGGAAATACTAGAAGTGGTAGATTA	GGGGACCACTTTGTACAAGAAAGCTGGGTcTAATCCCAAGTAATTTTCAAGCAGTTTTCT	882	no	BP21H12	A	No SNP, No DIP	ATGGATGGAAATACTAGAAGTGGTAGATTAGTTGCTTCTATTTGGAAGTCATTCACCAGAAGTATACATTATAAACCACTAGCACCAAATAAATACCCAAAAGTTAATGTTAATGATGTTGATTTGAATCCACCAAGATATGGGTTTAGAAGAATTCGACCACCAATTATAGCACAATCACCAACCAAAACATTATTCCCCAGTGTTGAAATAGCCAAGAAATATATTGAAGAGGGGAAAAGAGTACCTAATAGATTTATGGATCAATTTGGTCCTGATCATGCTCGTAAAGAATTTGAAGAATTTCAAGAGAAATTAGCATTAGAAGAACCTCATTTTAAAATTGGTGGTAAACAAATTTATTTCCCTCAAGGGAGAATTTGTTTATTAAGATCTAAT…
C1_01610C	orf19.3351	Pool2	GGGGACAAGTTTGTACAAAAAAGCAGGCTtgATGGGATTCATTTCAACTTTAAGGTACGTT	GGGGACCACTTTGTACAAGAAAGCTGGGTcATTTACCAAAAGAACCTTCCTCTTATTCAC	1054	yes	BP27H09	B	3 SNPs, No DIP	ATGGGATTCATTTCAACTTTAAGGTACGTTTTGATATTCCTTCAATACTTTTTTCTGTTTTTTTTAGAAATCAGTTATCAACTACTACTTATAAATACGCAATGATGTATTCATTGTGTTTTGTTATAAATAGGTTGTTAAATAAAATGTTGAATACAACTCAACACAAATGACCGGGATTAACTAACATTATTACAATAGTGTGGCAGTTGCTACTATATACCCAGTGCTTGCTTCATGTAGAGCATTTGAAGATTATACCAGAGTCACTAATTCCCTTGCATCTCAAAATTTGAAAATTGGTGGATTCACAGTGCCTTTGAATTATCTTTATAATAGAAATTTAGGAGGCACACCAAACTCCGACCCTAATGATAAATCATCATCTTCAACTTCTAC…
C1_01620C	orf19.3352	Pool2	GGGGACAAGTTTGTACAAAAAAGCAGGCTtgATGCCATTTGTCAACAAAAGTGGATTTTTT	GGGGACCACTTTGTACAAGAAAGCTGGGTcGATGTTGTATCCACGTTTCTTCAATTGTTC	999	no	BP25H03	A	No SNP, No DIP	ATGCCATTTGTCAACAAAAGTGGATTTTTTGATCCATCTACAGCACCTTACTATGACCCAAAGGAAACCAGAAAAGTAGTCTTTATTACTGGAGGTAATTCAGGTATTGGTTGGTATACAGTTCTTCACTTATATTTACATGGGTATATTGTCTACGTGGCTGGTAGAACTGAATCAAAAGTATTGAAAGCAATTGATGATATCAAAGCTGAAGCTGAAAACAGACAAGCTAAACAGACCGCTAAACATCCATTGGGTGAATTGAATTATATTCATATTGATTTATTAGATCTTTCTACTGTGACCAAAGCTGTTGATGAATTTACTGAAAAAGAGAAAATTTTAGATGTTTTGATTAATAATGCTGGATTAATGGGTGTTCCATATGAAGTTACTAAA…
C1_01630W	orf19.3353	Pool1	GGGGACAAGTTTGTACAAAAAAGCAGGCTtgATGTCTATGAAAGCTTTAGGTTTAAACGCC	GGGGACCACTTTGTACAAGAAAGCTGGGTcTGAATGTAATCTTTCCATTCTAGATTTAGT	684	no	BP15B02	B	No SNP, No DIP	ATGTCTATGAAAGCTTTAGGTTTAAACGCCACCAAATCCATCTTTGCCAAACAAGCTGAATTAACTCGACCAGTACAATCGGTACTCAACTTCAAACGAGAACCAGAAAAATCATTGGATCAAGTATTAACTAGATCCGATCAAGAATTGGGAGGTTATTCTACTGTCAATTTTGATATTGATCCTAAAGAACATTGTGGGCATTTCTATGGTAATTTGAGTTTGGACTTACCTAAAGACAACCCACAAGTGACAAGATCTGGTTATGCCATGTTTAGAACTAAAGATCAAAATCAATCTTGGTTATTTGGTGATTCATTCTGGGATTGGACTAATTATTCATCATTAGTTTTAAGAGTTAAAGGTGATAGAAGAAAATATTTAGTTAATATTCAAGCC…
C1_01640W	orf19.3354	#N/A	GGGGACAAGTTTGTACAAAAAAGCAGGCTtgATGGCAAGAGGCCCGTATGTCATCATCATA	GGGGACCACTTTGTACAAGAAAGCTGGGTcTAACCCTTGTTGAGCTCTTCTTCTGTCTCT	1358	yes	BP37B05	#N/A	#N/A	#N/A
C1_01650W	orf19.3355	Pool2	GGGGACAAGTTTGTACAAAAAAGCAGGCTtgATGACATCTAGATATAGAGTAGAATATGCA	GGGGACCACTTTGTACAAGAAAGCTGGGTcACCTTCTATGAAATCAATTAAATCGTCTAA	1383	no	BP37G11	A	No SNP, No DIP	ATGACATCTAGATATAGAGTAGAATATGCATTAAAGAGTCATCGTCGTGATGAATTTATTGAATGGATCAAGGGATTATTAGCCACACCATTTGTTTTGCATGCTGATGATTCTCATGCTGATGCTCAAATCGTGGCCGAAAATTGTCAAGCTAGATATTATGAAATCTTTAAAGATGTCGAAAGTTTAGTGAAACAAACGATTTTTTTGGATGAATTAAATGAACTTGATCCTAAGAAGAAATCAATTAGTCGATTACGAACTTTAGTACCGTCATTAGGGAAGTTCTTCACCGAATTACCTTTAGCTGATGCATTTTTATTAGAAGATGAACGAAGAGCGATTTCCAAAAGAAGATTAGTTAGTCCTTCGTTCAATGATGTGAGAATGATACTTAAT…
C1_01670C	orf19.3356	Pool5	GGGGACAAGTTTGTACAAAAAAGCAGGCTtgATGGATAACTCGTTGGATCAAAAACTATTG	GGGGACCACTTTGTACAAGAAAGCTGGGTcTTTTAAATACATTGGTAGACCATAAACCAC	4797	no	BP64F05	B	No SNP, No DIP	ATGGATAACTCGTTGGATCAAAAACTATTGGCGTTCATATCATCACAGTCATCATCCAAACCGTTGTCACCAAGCAAATCAAATAACCTTCCCAAAGCTGATATAAAATCACTCGAGTCATTGTGTGTCACTTCATTGGATACTTTATTGAATAATATTGGAGGTTCTACTACTAATAACAGCATTTTGCCATTGGACTCGCTTGATGCTATTGAAGTACGATTACGCGGGTTGTACTTAATTTATGCTGATGACCCACGCAAGTCATTTGATATACTACGGAAACATCAATTATATATTGTTAAACTATTTAATATTAAACAAATTGACTATGTTTATCAAAATTTAAATGTTTTATTAGCTCAAATTAATAAAGTATTTAAAATTGAATTCACTTCG…
C1_01680C	orf19.3357	Pool2	GGGGACAAGTTTGTACAAAAAAGCAGGCTtgATGTTTAGGACACTTCTTTCATCTACTGTG	GGGGACCACTTTGTACAAGAAAGCTGGGTcAAACAATCTTTCACCTCTCTTTTCAGCTTC	513	no	BP9F09	A	No SNP, No DIP	ATGTTTAGGACACTTCTTTCATCTACTGTGCGTTCAATTCAATTAAAGCCAGTGACATCTACCCTTTCCACCACTATTCCATCAATAACATCTATTCCCACTGTATCCTATTTTTCAACGTCACCAATAAACTATAAAACCAATACCTCGACTAGAACTAAAGAGAATGTTCATGACTTGACGACATTCTTAACCTTAATTGGTCGTAATAGCATTGAATACAAAGATTTATTTGAAGATGATTTAAATAAATTTTTATCAACTACTTCAGCACAAATGAAAAATATGGGTATTGATACTAGAGCAAGAAGATATTTATTACGATGGAGACATAAGTTTCTTAATGATTTGGAACCATTAAGAGAGCATAAATTGGGTAAGAAAAGAAACGGTGGTGAA…
C1_01690C	orf19.3358	Pool3	GGGGACAAGTTTGTACAAAAAAGCAGGCTtgATGTATAGACAATTTACACGTGGATTTTCC	GGGGACCACTTTGTACAAGAAAGCTGGGTcTAACAAGTTTTTGTTTTTGAATTCAGCCAA	972	no	BP24H06	B	1 SNP, No DIP	ATGTATAGACAATTTACACGTGGATTTTCCTCCTCTTTGCCAGCCAGAAATTATGCATCAACCATCAAAAACTTGAAGGTTACTAAAGACACAAAAGTTATCTATCAAGGGTTCACTGGTAAACAAGCTACTTTCCATGCTGAACAAGCAATTGCTTACGGTACTGATGTTGTTGGTGGTATCAATCCAAGAAAAGCCGGTACCACTCATTTGGATAGACCAGTTTTCGGTACTGTTGCTGAAGCCATGAAAGAAGCTGGTGCCTCTGCCACTGGTATCTTTGTTCCACCACCACTTGCTGCTGCTGCCATTGAAGAAGCCATTGCTGCTGAAATCCCATTGGCAGTTGCTATTACTGAAGGTATTCCTCAAAAAGATATGGTTAGAATTTCCCAAATC…
C1_01700W	orf19.3359	Pool2	GGGGACAAGTTTGTACAAAAAAGCAGGCTtgATGCGAAAGACAAAATTGAACGCAAACTCT	GGGGACCACTTTGTACAAGAAAGCTGGGTcGTAGTTGAAAATACTTTTATAATATAAACT	3201	no	BP61E10	B	No SNP, insertion of 3 nt at position 2857	ATGCGAAAGACAAAATTGAACGCAAACTCTCTCAAACATTCAACAACGAACCAAAAAATAACTCAATATGAAGAAAAAAATAGACAACACCATTGTCATCACCAAAACAACAACAACCACTTAGTACAATTAAAGCAATCAAATTCATTAACAATGCTGGATGCAATTAATCCTCCTACATCGCCTTACTCGGTAGATATTGATATGATTGATGATTCAGGTGCTGCAACACCTATTTTATCATCTCAAGCTGATGATATTATTCTTCCATCAGAAGATCCAGAATCGCCAACTAATCCAAATGCTACTGGTACTTCATCATCTACTACCACTAATACTGCTACTAACAAGATAAATGCAGGTGGTGCCACCACAACCTCGACGACAAAATCTTCATCT…
C1_01710W	orf19.3360	Pool2	GGGGACAAGTTTGTACAAAAAAGCAGGCTtgATGTCTACAACTAGTGCTACTACAGGTAGT	GGGGACCACTTTGTACAAGAAAGCTGGGTcATAATCCATAACTAATTTCCGTTTTTTCGA	2004	no	BP51B07	A	3 SNPs + addition of 3 nt at position 1903	ATGTCTACAACTAGTGCTACTACAGGTAGTAGTACTGCTAGCGCTACTGGTTCTAGTAATCCTGGTAATATACTAATAGCGGATTTACCTCCACCACTACATTCTCACACTTCCCCTAGTATTGCATTATCAATCAAATTAAATCAAGATTTCATTCATCAATTAAAATCACATATGGCAAAATCACCTTCTTCTTCTTCTGGTAATAAAGTTAAATTGGTGGTTAAAAATGGTCAAGTATCTATTAAATTAAATGAACAAATACAATATCCATGTTTGAAATTCCCCGAGAATTTAACTATTGATGTATATTCTAACAATAATTATGATGGAAGAATAATTAATAAATTGACCGTGGTCACTGATTCCAAAAAAATCAAACAGTACAACAATAGTAAT…
C1_01740W	orf19.4551	Pool3	GGGGACAAGTTTGTACAAAAAAGCAGGCTtgATGTCAACTTATAGATTTCAAGAAACATTG	GGGGACCACTTTGTACAAGAAAGCTGGGTcATATTCACTTAATCGTAATTTTTTACCAAT	2388	no	BP56D03	B	1 SNP, No DIP	ATGTCAACTTATAGATTTCAAGAAACATTGGAAAAACTTCCTATTCCTGATTTAGTTCAAACTTGTAATGCATATCTCGAGGCATTAAAACCTTTGCAAACTGAACAAGAACATGAAAATACCAAAATTGCCGTGGACAAATTTCTCAATGGTAGCAATTCCAAAACCACTAATAATGGAGTGGTTACAGGAAGTGGTATTGGTCATTATTTAGATCGAGAATTGCGTCAATATGCTAAAACTAGACCTAGTTATATCGAACAATTTTGGTATGATTCATATTTGAATTATGATTCCCCCGTTGTATTAAATTTAAATCCATTTTTTCTTTTAGAAGATGATCCATTTACTAATGAATCAAGTAGTATTAATCCTCAAGTTAAACGTGCCACCAATTTA…
C1_01750W	orf19.4550	Pool4	GGGGACAAGTTTGTACAAAAAAGCAGGCTtgATGACAAAAAAAATGGCAAAGATCTCTTTC	GGGGACCACTTTGTACAAGAAAGCTGGGTcTACATTATCTTCAGCGATTAGATCATCTTC	1902	no	BP49G11	A	No SNP, No DIP	ATGACAAAAAAAATGGCAAAGATCTCTTTCCGAGAACAAATGAAAGGTTTCCCACTTTGGCAAATGTTTGTCATTAGTTGTATTCGATTTTCTGAACCAATAGCATTCACATCATTATTCCCCTATGTCTATTTTATGATTCGAGATTTCAATATCGCTCCTCATTCAACTGATATCGCCAAATATTCTGGTTATTTATCTGCATCATTTGCGTTTTGTCAATTTTTCTGTTGTGTACAATGGGGAAAAGCATCCGATAAATATGGTCGCAAAAAAATTTTATTAATGGGGTTGTTGGGGACAGCAGTATCAATGATTATATTTGGGTTTTCACCCAATTTCTGGGTTGCAGTGTTTGCTAGATCTCTTATGGGATGTTTAAATGGTAATATAGCAGTA…
C1_01760W	orf19.4549	Pool2	GGGGACAAGTTTGTACAAAAAAGCAGGCTtgATGGTAATTGCAAGACCAGACGTTAACCTT	GGGGACCACTTTGTACAAGAAAGCTGGGTcACAGATTCTTCGTCTTTTATGATCTTCATC	2136	no	BP53B06	B	No SNP, No DIP	ATGGTAATTGCAAGACCAGACGTTAACCTTTTTCATGAAGTAGCAAAACTTCCTTCTGAAGTTGTTGCTATAATTCTTGGTTATTTACCAAACTGTATGTTACCAGAGTTATTATATTTCTCACCTATTAAAAAGATCGTAGCTTCGACAATTCTATCAAATGTACATATAACCGAAATTTTCGAGAAACACGAAGGTAGTGATGTGCCAGGTGTTGGATACTCCGAATGCGACTGCAATATGTTCAGAATCACACTTGAAAATTTGAAGAAAGGCATTGACAAGTGGAACATATATCCAAAAACCATCAAGACGGAATTCACAGATCTGTTTGAAATTGGTTGGGATGTGTTCTCTAAACTTTTAACAAAGGCACTGAGTATTTATGGCTTTTTTGTG…
C1_01770W	orf19.4548	Pool3	GGGGACAAGTTTGTACAAAAAAGCAGGCTtgATGACAATTTTCACAACATTAGGAATGTTT	GGGGACCACTTTGTACAAGAAAGCTGGGTcAATCCAATTGAAATCAACTTTTAATGTTGG	1131	no	BP30E09	A	No SNP, No DIP	ATGACAATTTTCACAACATTAGGAATGTTTATAGTTGATGAGAATCGATACGTTGACAGTAACAATAATCTTTTACCCCCACCACCTTCTTCATCGTCCTTACAACAAACAAACATTATTGGTGGGGCTGGAACATATGCTATAATGGGAGCAAGAATAATATGTGATGATCGTCAAGATTTAATTGATCAAATATCTGGGATCATTGATATGGGTTCGGATTTCCCTTTTGAAATCAAACAAGAATTGGATACTTGGAAAACTAGAGGGGTAATATATCGAGAAAATCCTCATCGATTGACTACTCGTGGTGTCAATATTTATCGATACACCGATAATAATAATAATAAAAGTTCTAATGAATCAATTGATAATGAATTGGAAGCGGAACCTGAGCAA…
C1_01780C	orf19.4546	Pool2	GGGGACAAGTTTGTACAAAAAAGCAGGCTtgATGCCTACTACAACACATACACATCCAAAG	GGGGACCACTTTGTACAAGAAAGCTGGGTcTTTAGTAATCGTATTCTCATTAGTCGTAGT	1875	no	BP49D07	B	No SNP, No DIP	ATGCCTACTACAACACATACACATCCAAAGTCCCGTTTAGGGATACAGCAACCTTCTGCGAAAGAGGTAACTGGTACCATTATTATGATGGATGACCCAGAAGATAATGACGAAGATAATGAGTCAATGAAAAAATCAGCCACTGGTATTATATTGAGCCCGCAACCGCATGATTCTCCCAATGATCCATTAAATTGGCCCGTCTGGAAACGTGACATTTGTTTATTGATTATTGGGTTCCAAAGTTTTATTGGTGGTGGGATGTCGCCCCTTTTGGCTGCCGGTATGAATACTTTGGTTACTGAGTTTGATAGGCCGTTGACAACAATTTCTTATCTAGTTGGTGGATTCATGTTGTCATTGGGATGTGGGTCAGTTATAGCTAGTCCCACTGCGGTA…
C1_01790W	orf19.4545	Pool4	GGGGACAAGTTTGTACAAAAAAGCAGGCTtgATGTCTGAACCTCCCCAAGTATTTCGAGCT	GGGGACCACTTTGTACAAGAAAGCTGGGTcCGTCATACCTTCAGTTAATGATTCGGCAAT	3216	yes	BP61F05	A	No SNP, 1 nt insertion in an intron	ATGTCTGAACCTCCCCAAGTATTTCGAGCTACCTACTCAAATGTATGTTATACCAATGTTTCTTAACTTCTTTTTATGAACTTTTTCTATCTGTGTCGAAAAAAAAAAAAACATCTCCATATCCAAAATTCCCATTGTTGAGATAGATGACGCGTCATACACCATAATTTTAAACCAGTACTAACATATTACAATCTAGACCGATGTGTACGAATGCATGATGAACGAGTCCTCAATTATGAGAAGGTGTAAAGATGACTGGGTCAATGCTACACAGATTTTGAAATGTTGTAATTTTCCTAAAGCAAAACGGACGAAAATCTTGGAAAAAGGAGTACAACAAGGATTACATGAAAAAGTCCAAGGTGGGTTTGGACGTTTCCAAGGTACATGGATTCC…
C1_01800W	orf19.4544	#N/A	GGGGACAAGTTTGTACAAAAAAGCAGGCTtgATGGTAAAAAACACTCTGTATAAGAAGCAA	GGGGACCACTTTGTACAAGAAAGCTGGGTcCGTACTTGTAGGTTGAGATGTTTGTTCAGT	720	no	BP16C04	#N/A	#N/A	#N/A
C1_01810C	orf19.4543	Pool1	GGGGACAAGTTTGTACAAAAAAGCAGGCTtgATGATTACAAAGAGATTGTATTCAACTATT	GGGGACCACTTTGTACAAGAAAGCTGGGTcATTTTCAATTCCACCTAGTACGGCACTCTT	1530	no	BP41E09	not defined	No SNP, No DIP	ATGATTACAAAGAGATTGTATTCAACTATTGAGTCTTCCAAAAAAGTATTAGGAACACTTTCGAACCCTAATCTTGTGAAAACTGAAGCATATATCAATGGCAAATGGGTCCCCAGTTCATCCGGGGAAACCTTTACTGTGACCAACCCAGCATTGTATCCAAATCCTGAAAGTGAATTGGCAACCATGCAATCTATGTCAGAAGAAGATTTTAACTCTGCTATAGAATCAGCAGATATTGCGTTTAACAAATTCAAAAAGACTACAGGTAGGTATCGGTCTGAACTACTTTTAAAATTATACAATTTGATGATTTCCAACAAAGACGATTTGGCCAAATTGGTGGTTTTAGAAAATGGGAAACCTTATGCTGATGCCTTGGGTGAAGTCAATTACGCA…
C1_01820C	orf19.4542	Pool3	GGGGACAAGTTTGTACAAAAAAGCAGGCTtgATGAGTGAAGTAAAGAATGAATTGGAGACA	GGGGACCACTTTGTACAAGAAAGCTGGGTcCAGAGGTTCAACTGTACTTTCTTTCGCAAC	1188	no	BP32D03	B	1 SNP, No DIP	ATGAGTGAAGTAAAGAATGAATTGGAGACAGAGACGACTCCAGCACCAGCTAAGAAGCAAAGACTATCAAATGATGACTTGTATCGAAATTCAACTCAATACGAGTTATGGTCATTTACCCAAGAAACATTACAAGATGCCAAACGAGAGGCAAATGAAAAGGGGGTCAAAATTTCAAAAGAGAGATTCAAATCTGCCTTTGAGAATGCAAAGAAAGAACATCCAGATGCTTTTGAACAATTTCCAGATGAATTGAACGAAAATATGGTCAGTCTATTAACACTAGAAGAAGAATCCACCTATCTTGATTTTTACATACAAAACATTACTACGACATGTAATTTTTTTAAAATGCCAACTCAAGTTCGATTAACAGCAGCTTCATTTTTCAAGAAATTT…
C1_01830C	orf19.4540	#N/A	GGGGACAAGTTTGTACAAAAAAGCAGGCTtgATGACTTCCCCAAAAAGACGTATTGAAAAA	GGGGACCACTTTGTACAAGAAAGCTGGGTcTACCTCCATCGAACCAGCTACATCTTCATT	573	no	BP11E07	#N/A	#N/A	#N/A
C1_01840C	orf19.4539	Pool2	GGGGACAAGTTTGTACAAAAAAGCAGGCTtgATGAGTTCGACTCTTCAGAACAGCATAACG	GGGGACCACTTTGTACAAGAAAGCTGGGTcCTCATCTGGTTCTTCTTCTTCGTCACCAAA	555	no	BP11B05	B	No SNP, No DIP	ATGAGTTCGACTCTTCAGAACAGCATAACGGTTGCGCCCGTTGGAAAGAAAACTAGAGAAGAAGTTTTAGCTAATTTTGAAAATGATTTAGTAAGATTTGAATCCATGTCTTTGAAACTATATGGACATGACCAACCTTTGCAATTTTCGAGAGATATGGTCCCCTTTCCTCAGAGACTTCATTTTCGATTACCCGAATACTCCATTTATCTTTTGACGATAAGGTTTAAGGTGAAGCAGAGGCCACTAAGAAATTTGACTTATCATCAGACAGTGAAGAAAAAGAGGATACCAGTAGATGACCGAAATCTAGAAATGAAAGAAGAAGCCTCGGTTAATAATCTTGACGATGAAGATGACTATCATGAAGTGACATTTGCTCCTTCTGGTGTACCGGGG…
C1_01850C	orf19.4538	Pool3	GGGGACAAGTTTGTACAAAAAAGCAGGCTtgATGTATCGAAATTGGTTGTACTTTGGAAGA	GGGGACCACTTTGTACAAGAAAGCTGGGTcGGCATTATCTTTGACAGCCAGGACTTCACC	831	no	BP20C06	A	No SNP, No DIP	ATGTATCGAAATTGGTTGTACTTTGGAAGAGATTCTATCGATAATTTGTTAAATAATTATAGTTTTTTGTTACCAAGAATCAGGAAAACTAGACAGCTCAAACTAAATATGGATAGTAAAAGCACTTGTGTTTCAATAGGTAAATTTCCATTTGATTACACTGAAGAACAGGTGCGGGATATTGCAAGATCAGTTGGACCAGTATTAGATGTGAAGTTATTATTTGATGAATTAACAGGTAAATCCAAAGGGTATGCCATTATAAATTATGGAGATAATGAAACTGCGTCATCAGCTGTTCGTAATCTAAATTATATGACATTGCCTAATGGTAGATTTCTAAAGTGTTCATTTGTGACAGATTATGACATGTCGAGTAAGGAATCAGTAAAATTGCCA…
C1_01860W	orf19.4537	Pool4	GGGGACAAGTTTGTACAAAAAAGCAGGCTtgATGGATACAAAGGAAATAAGATCTACCGTA	GGGGACCACTTTGTACAAGAAAGCTGGGTcTGAAAACTTCCATCTATTGCCACAATTTTC	918	no	BP23C05	B	No SNP, No DIP	ATGGATACAAAGGAAATAAGATCTACCGTATCTAATCTTGAAAAAGCAGTAGATGACACCACCATTTTAAAGTTGTTGAATATCTTGAATGATGGGGTTAAACCATCCGAAAAACTCTTGAGAGAAACCAAAGTAGGTGTAGCTGTCAACAAATTCAGAAGTCACGACAGTGCCGAAATCAACGGTTTAGTTAAAAAAATGATCAGAAATTGGAGAGATGCCGTGCAAGCCGAAAAGAACAACAAAAAGAAGTTAGCAATAGCAGCTGGAACAGGAACAGGAACACCTTCAAGCTCAGCAATTTCGCCATCATCATCGGGTTCTGGAAGTACAACACCAAAACCATCAGAGTCAACCACACCATCGGCTGCCCGTAAAGGTCCAAGAAATCCAAAAACT…
C1_01870C	orf19.4536	Pool3	GGGGACAAGTTTGTACAAAAAAGCAGGCTtgATGACATCTACAAACAAACCACCAGCCTTA	GGGGACCACTTTGTACAAGAAAGCTGGGTcAAAACTAGCGTTTTTAGTCAAATACGAAAG	1491	no	BP40E09	A	1 SNP, No DIP	ATGACATCTACAAACAAACCACCAGCCTTAAAAGAAGATATTTTAGAACTTATTGGTAATACTCCATTAGTCAAATTGAACAAAATTCCACAATCGTTGGGAATTAAAGCCAAGGTCTATGCCAAAGTTGAATTATTCAATGCCGGAGGATCAATTAAAGATAGAATTGCCAAAAATATGGTATTGGAAGCCGAAAAACAAGGTAAAATCAAACCAGGCTATACTTTGATTGAACCAACCTCAGGTAATACTGGTATTGGTTTGGCTTTGGTTGGTGCCGTTCGTGGATACAGAACCATCATTACCTTACCAGAAAAAATGTCAAACGAAAAAGTTTCTGTTTTGAAAGCCTTAGGTGCTGAAATCATTAGAACTCCAACTGAAGCTGCATGGGACTCT…
C1_01880C	orf19.4535	Pool2	GGGGACAAGTTTGTACAAAAAAGCAGGCTtgATGGAGAAGTTTTCAAGTCTTGAGGACTTG	GGGGACCACTTTGTACAAGAAAGCTGGGTcCAAACTGATGATCTTACATTTAATCACATC	2328	no	BP55F04	A	No SNP, No DIP	ATGGAGAAGTTTTCAAGTCTTGAGGACTTGCTTCGAATCCCTGGCTATAATGGTAGCGTGATTCTGGATATTTCCGTTCTATCATGTGGATGTCTAACCTCAGAATCAACTTTCAATGAACTCAATATTGCCAGAATTTGTCCCACTTGTCAACTACAAAATGTTTCAATTTTAGCACCCGTAAAACCTTTACGTGATCTTTACAATATAATTTCAAATCAGCAATCACAAACATCTTTGGAAAGACGACGTCCATCTTCCTCCAAGAAAAGTATCAAGGCCATACTGGATGAAAATTATAAACCTAAAACAGGAGATGAAACAGCTGGGAATACTGAACCAATGAGTTTGTTAAGTCTATTCTATAAGTTTGCCAAAGAGGAACAATTCGAGAGAACA…
C1_01890C	orf19.4534	Pool1	GGGGACAAGTTTGTACAAAAAAGCAGGCTtgATGTCAGATAATATACATCGCTCATTTACC	GGGGACCACTTTGTACAAGAAAGCTGGGTcATCTCTTGAGTTTTCATCATCTCTTTCATT	1530	no	BP41E08	A	No SNP, No DIP	ATGTCAGATAATATACATCGCTCATTTACCACATCAGTTGAGCAAGCAGTATCTTCTACGATAAGTGAACAAAAAGCACTTTTTGTTTATCTAGTCACTTCAACTTATACGGAAAACACGGACACCTTTTTACCCAAGTTTATTGATGACCAAACAACCGCAATAATAAAATCAAACTTCATTTTGTTGAAGTTAACCCAAAATACCGTTGAATTTGGATATTTCAGTCAGCTATTCAAAGATTTGATAGTTCCTAGTTTTTATATTGTGAATGAGGGGAAGATCGAGGCAGTGATTTCCAACGACACGACAAAGGAGGAGTTTATCAAAATAATTGGAAAATTAACAAAGAAAGTGAAATCCAGTGATAATGTGTCTACACGTGAGAACATAAGTAAT…
C1_01900C	orf19.4533	#N/A	GGGGACAAGTTTGTACAAAAAAGCAGGCTtgATGTTTAAAAAACCAGCCCAAATCAAACCA	GGGGACCACTTTGTACAAGAAAGCTGGGTcTTTTTTATTTTTCTTCTTTTTCGTTTTATC	1518	no	BP41C02	#N/A	#N/A	#N/A
C1_01910W	orf19.4532	Pool5	GGGGACAAGTTTGTACAAAAAAGCAGGCTtgATGAAAATTTCATCCAATCTCATCTCACTG	GGGGACCACTTTGTACAAGAAAGCTGGGTcTTTTGTATTCAAAGACAATCTGGCTAATTC	1065	no	BP28C09	B	3 SNPs, No DIP	ATGAAAATTTCATCCAATCTCATCTCACTGATTAATAAACCCACCAGGATAGTTCCGTTGATGTCAGTTAGCAAGAAAATCAAGTTAGACAATATGGCTAAAATTTGTACTCATTCAGGTTCATTTCATGCCGATGAATCCCTTGCTGTTTATTTATTAAAATTATTACCTAAATATTCTCAAGCCGAATTAGTTCGTTCAAGAAACCCAGAAGATTGGGAATCTAGTGATATTGTTGTTGATGTCAGTGGTAAATACGATGGTGTCAAATATTTTGATCATCACCAACGTGAATTTGATACCACTTTCAACGAAAACTACAAAACCAAATTATCCTCTGCTGGGTTGGTGTATAAACATTTTGGTAAAGAAATAATCAAAGAAGTTTTGAAATTGGAA…
C1_01920W	orf19.4531	Pool2	GGGGACAAGTTTGTACAAAAAAGCAGGCTtgATGAAGGAAGGTGCTAGTGTATTAAGTATT	GGGGACCACTTTGTACAAGAAAGCTGGGTcAAACCATTTAACTCTGACGTAAATTGATAA	3825	no	BP63D11	B	No SNP, No DIP	ATGAAGGAAGGTGCTAGTGTATTAAGTATTTCATCAGAAAATCAAGTTGGTGTCAAAGTTCGTAATTTGACAGTATCTGTTAAATCACAACAACAAAAAACAACTAAACATACTGAAGATCAGGAGGCACAATATGAACAAGGAACATCCAAGATATTAAACAACTTATCATTTGATATCGAATGTGGTCAACTTGTGGCAATTATGGGTGGGTCAGGTAGTGGGAAAACCACATTATTAAACACTTTATCACAACGAACCAATATCAATAATAAAAACTTGGGGTTTTCTGGATCTGTTACCTATGAAACTTCTAGTCTGAATAAACATATCAAGCATGCATATCTTTTACAAACAGATATATTTTTGCCTGGGTTGACCGTATGGGAAACATTATCA…
C1_01930W	orf19.4530.1	Pool2	GGGGACAAGTTTGTACAAAAAAGCAGGCTtgATGACGTTGTATACTTATACAATTAGATGG	GGGGACCACTTTGTACAAGAAAGCTGGGTcTCTAAATAAATTTCTCAACCTGGATATCAA	1387	yes	BP37H11	A	No SNP, No DIP	ATGACGTTGTATACTTATACAATTAGATGGTATGTTAAATCAATCCCAATCAACTGGAAAGATTGTTCAATATATTGATTTTGTGATATCAAGGAGGGGCGGATAACTCGCGTACAAGGAAATTTTTTGTTGTTAGTTTGTTTGTGTGGTTGATCCTATTCGGAGTTTGATTCTTATCAATAATTTGATGAAGCTGGACTACACAATCAATCCATTCTAGACATCAAAAATGTGTCAATCATAAAAACAATAAAGCAGTGTTTCATTATTTCGTGTGGGTTTAAATGTCAAGATACTAACAAATTTTTTTTCTAGGCCATTGAAAGATGAAAACATTCATTCTATTCAAATAACTGGCAATTTTGACAATTGGTCAAGATCATTACCTACTATCAAGTC…
C1_01940C	orf19.4529	Pool2	GGGGACAAGTTTGTACAAAAAAGCAGGCTtgATGCCTAAAGTGACGAGCATAGAGAAGTTT	GGGGACCACTTTGTACAAGAAAGCTGGGTcATTCTTTTTTTTCTTCTTCTTGTTCTTCTT	507	no	BP9D08	not defined	No SNP, No DIP	ATGCCTAAAGTGACGAGCATAGAGAAGTTTATAGAGTTATCAACCGACTTGTTAGCAAACTATCCAACAACAACAACTTTATCAACCACATATACCAATGTATCTAAAAAATCTAAAAAATCAACTTCAGAATCAGCAGCCACATCCAAACCAAAATCAAACAAAATTTCAACTCATGCTGTAAGTTTCAAACTTTATGAACCTAATTCTGGGAAATGTATAAGATACACCACAACCAAATCTAAAGAATTGTCACGATTATTAAATTTCATTGGTCCCAAAGGTTTAACTAATGATAATTTACATGTTGTGGGATTAGCTGGTTTAATGACTAATGTGAAATATGAAAAACCAATCGAACCAAGTTTAGAAAATACTCCTATTCCAGAATCAGAGAAT…
C1_01950C	orf19.4528	Pool3	GGGGACAAGTTTGTACAAAAAAGCAGGCTtgATGGCATCTGCATCAGCTAAGAAGTTGGCA	GGGGACCACTTTGTACAAGAAAGCTGGGTcTCTATATTTAACAGCTGGTCCCTTTTCTCT	546	no	BP10H08	not defined	No SNP, No DIP	ATGGCATCTGCATCAGCTAAGAAGTTGGCAGTAGCCAATACCAACATATTAAATCAATTATTAATCATTTCCGCATCAATTAACATTATTGTGTTTTTAATTATCTCCATTTTCCATCGTCCATCTTCCTATAAACCGTGGATAATTTTCTCCATCCCAAGTATATTTTTACAATATTCTTTGGAAAAATTTGGTCGTCCCAAATATACCAATGGTAACTCTTTAGTTTCAAGTGGTGAAGACATTAGATTACTGGGGAGTTTATATGAATATTATTTTGATGTTATCTATTTGACTTGGGGGTTCGATATTTTGATGATTATTTTTGGAAGTAATAAAGTATGGTATGGGTACTTGATAATTCCTGGATTTGCTATTTACAAATTGAGTAATTTTATT…
C1_01980W	orf19.4527	Pool5	GGGGACAAGTTTGTACAAAAAAGCAGGCTtgATGTCGTCCAAGATCGAAAGAATCTTTTCT	GGGGACCACTTTGTACAAGAAAGCTGGGTcGGCTTGATTTTCTCTGGATTCGGAGTTAGA	1638	no	BP44B08	A	No SNP, No DIP	ATGTCGTCCAAGATCGAAAGAATCTTTTCTGGACCTGCTTTAAAAATCAATACTTATTTGGACAAGCTTCCAAAAATTTACAATGTTTTCTTCATTGCTAGTATATCCACCATTGCTGGTATGATGTTTGGTTTTGATATTTCGTCAATGTCTGCCTTTATTGGTGCTGAACATTATATGAGGTATTTCAATTCTCCAGGATCGGATATCCAAGGGTTCATTACTTCATCCATGGCTTTGGGTTCTTTCTTTGGTTCTATTGCCTCCTCATTTGTTTCTGAACCCTTTGGTAGAAGATTATCATTATTGACTTGTGCTTTCTTCTGGATGGTCGGTGCTGCTATTCAATCATCAGTTCAAAATCGTGCTCAATTGATTATTGGTAGAATCATTTCTGGT…
C1_01990W	orf19.4526	Pool3	GGGGACAAGTTTGTACAAAAAAGCAGGCTtgATGTCCGCTGCTGTTTCAACTTTATCCGAT	GGGGACCACTTTGTACAAGAAAGCTGGGTcAATACGTTCTTCAGCTTCGGCTTGTGCTTG	1029	no	BP26H06	B	1 SNP, No DIP	ATGTCCGCTGCTGTTTCAACTTTATCCGATATCATCAAACGTAATGATGCTGTTAACGTGAACCCACCAAACCCAATTATTGATTTACATATCACTGAACATGGTAGTGATTGGCTTTGGGCTGTTTTTTCAGTTTTTGCATTATTTGCAATTGTGCATGGATTCATTTACAGTTTTACTGACGTTAGAAAATCTGGTTTGAAGAGAGCTTTATTGACTATCCCATTATTTAATAGTGCTGTTTTTGCCTTTGCTTACTATACTTATGCTTCTAACTTGGGCTATACTTGGATTTTGACAGAATTCAACCATGCTGGTACTGGTTTTAGACAAATCTTTTATGCAAAATTTGTTGCTTGGTTCTTGGGTTGGCCATTAGTGTTGGCTATTTTCCAAATT…
C1_02000W	orf19.4525	Pool3	GGGGACAAGTTTGTACAAAAAAGCAGGCTtgATGGCAATTTTTATTAGCAGAAAAAGTAAC	GGGGACCACTTTGTACAAGAAAGCTGGGTcCTTTTTTTTACCACTTTCTTTGGGCAATTT	1005	no	BP26A07	B	No SNP, No DIP	ATGGCAATTTTTATTAGCAGAAAAAGTAACGGAAAGGCCAAAAAAAAAGAATACAATTTACTATCAATTAAAAGCAATCAAATCCTCTTTGCTTTCAGACAGTGTCACTTGTTCCATCACCCTTGCTTTCCCTATTACTCATTATATACATCAATGCCACCAACACAACCTACACCTACAAACTCTGCTAATCTCAGATACCGAACTCCTTTACAACAACTTGTGACATTGGCTAAAACACAACAGTTTTATTGGTTCCTTGGCCATGTTTTCGCAGTGTTATTTTTCATTCTTAGTACCCTTACAGGGTTTTGGAATCGTCATTCTTCTTTGAAATACTACCGGTTTTCATTATTATCAATTATATTGACGTATTTGATTGTTATTCGACAAATCCAT…
C1_02010C	orf19.4524	Pool2	GGGGACAAGTTTGTACAAAAAAGCAGGCTtgATGCCAATGAGAAATAGAAAAATCAAGCCA	GGGGACCACTTTGTACAAGAAAGCTGGGTcTATATCCAGCCATTTCTGGAGATTGAAAAT	2184	yes	BP53H05	A	No SNP, No DIP	ATGCCAATGAGAAATAGAAAAATCAAGCCATTTGAAGAAAGAAAAAGAGTTACTGTAGCGTAAGTTGAATTTGAGCACTTTCTCCCCATAAAAAAAAACATCATGGCAACTGTTTTACTAACTTGATTCAATTATAGGTGTAACCGATGTCGATCTAAGAAAACAAAATGTGATGGTGGGTTTCCATGTCTAAAATGTGTCAAATCCAATCAAGAATGTAACATTTCTGCTCCAGAAAGGCCTTCCAATCCTACTGATTTCAAAGAAAAATATGCACAGAATCGAACCTATACTTGCAAATTAGAAAGAATAATACAATATTTGTTTCCCGATATCGATTTGAAGTATTTACGAGAAAACACTGACACATTTGAACGAGAAGTATGTATAAATAAACTG…
C1_02020W	orf19.4523	Pool1	GGGGACAAGTTTGTACAAAAAAGCAGGCTtgATGACAAACTTACCACTCAAAGAAGTCAAA	GGGGACCACTTTGTACAAGAAAGCTGGGTcATAGACGTTTGTAGATGTTATTATTGAATC	624	no	BP13A06	A	No SNP, No DIP	ATGACAAACTTACCACTCAAAGAAGTCAAACGGCAATTGCGAAAGCAACTTAAATCTAATTTAAAAACCATTACCCAAGATTCATTAATCAAACAATCTCATCTAATCCATCAAAACCTATTGAATCATGAGTTTTTCAAAACTGCCAACAATATAGCTGTGTTCATGAATATGCCTGATCTGGAAGTTAAGACTATGGAAATTATTGAAAGCTGTTTTAAATTGGGCAAGTCTGTGTATCTACCACGATGCAACTATGTTTCTTCACCAGGAAGAAAATCAAATTATATGTCATTACTTGAAATGCCTTCACTTGAAGCGATACACCAACTTAAACCACAGGGGAAATATCAACTTTTAGAACCATTAACTGGAAATGATGCAATAGAAACTGGGATT…
C1_02030C	orf19.4522	Pool2	GGGGACAAGTTTGTACAAAAAAGCAGGCTtgATGGGTTCAAACAGGGGTTTGTTCCCCGCT	GGGGACCACTTTGTACAAGAAAGCTGGGTcATCTCTATGAAACACTCCTACAATACAATT	444	no	BP7E02	A	1 SNP, No DIP	ATGGGTTCAAACAGGGGTTTGTTCCCCGCTATAAATTCAGCTCAACGAGCAGCCAATGCAACAACCACATCTAGTGCTGCAGCAAACCAACGGAAGAAAGTAATTTTACAACCAGGTCATTCGCCACTTGATTGGGCTCAATTAAATAGAACTCAACCACGACACAAGTTACGAGGAGTTCCTGCCAATACTCCACCACCACAATATATTTCGATAAATAAACAAGAATTACAAAAACACAAGAGTTTACAAGATTGTTGGACTTGTATTAATGGTAAAGTTTATAATATCACTCCATATATAAATTTTCACCCTGGTGGTGTTGAAGAAATCATGAAATGTGCTGGTAAAGATGGAACCAGTCTTTTCAATAAATATCATAGTTGGGTTAATGTTGAT…
C1_02040C	orf19.3661	#N/A	GGGGACAAGTTTGTACAAAAAAGCAGGCTtgATGAGTGAGATTTGGAATCAATTAAAGTGC	GGGGACCACTTTGTACAAGAAAGCTGGGTcACCATGATGACGTTTAATTTGTTTCCTGTC	2475	no	BP57B07	#N/A	#N/A	#N/A
C1_02050C	orf19.3663	#N/A	GGGGACAAGTTTGTACAAAAAAGCAGGCTtgATGAAGTTTTCCCACTCATTACAATTCAAT	GGGGACCACTTTGTACAAGAAAGCTGGGTcAAAATTGATAATTTTCATAGTTGCATGCCC	2583	no	BP58A12	#N/A	#N/A	#N/A
C1_02060W	orf19.3663.1	#N/A	GGGGACAAGTTTGTACAAAAAAGCAGGCTtgATGGATTTCTGTTTCTTTCTCATTGGATGT	GGGGACCACTTTGTACAAGAAAGCTGGGTcACCTATAGCTACTGGTTGACCCAGCTTCAT	631	yes	BP13C09	#N/A	#N/A	#N/A
C1_02070W	orf19.3664	Pool2	GGGGACAAGTTTGTACAAAAAAGCAGGCTtgATGGCTGTTGCATCTACATTTATCCACAAC	GGGGACCACTTTGTACAAGAAAGCTGGGTcAACTTGAGCTTGAGGTTCATTATCAACTTC	996	no	BP25G01	B	No SNP, No DIP	ATGGCTGTTGCATCTACATTTATCCACAACAACCTTGAAGTTATGAACCGTAACACTGCTACCAAGGTCAATCCAACCAACCTGTTGGTTAACATGCATATTACTGATCACGGTAGTGATTGGTTATGGGCTGCATTCTCCGTGTTTCTTTTGTTAACCATCATTCATTTATTGCTTTTCTTGTACGGCAATTTCAGAAAACCTGGTGTTAAAAACTCATTGTTGGTTATTCCATTATTTACTAATGCTGTTTTTTCTGTCTTTTACTTTACTTACGCATCAAACTTGGGTTACGCTTGGCAAGCAGTTGAGTTCCAACATGCTGGTACTGGTTTAAGACAAATCTTCTATGCCAAGTTTGTTGCTTGGTTCGTTGGTTGGCCTGCTGTTTTGGCACTT…
C1_02080W	orf19.3665	Pool3	GGGGACAAGTTTGTACAAAAAAGCAGGCTtgATGGCAGCCAGTGAAGAAAGTACATTGGTC	GGGGACCACTTTGTACAAGAAAGCTGGGTcAGTTGTTTTCAATTCAGTTTGACATTTGGT	1140	no	BP30G11	B	No SNP, No DIP	ATGGCAGCCAGTGAAGAAAGTACATTGGTCGACGAGTATCCAATAAAATCTATACTAAACCAAATATCACCTTGGTTCATCGTTGATGAGACAAAATATGGTGGCAGAGGCTGCTTTGCAACAAAAGTCATTCCACAGCACACAGTTATTCACCTGTGCCAAACTCCTATTGGGTCCACTCTCAGCAAACCATTTAAAAAAGAAGTTTGTTCCCAATGTTATACTTATACTTATGGTGAAACAATGAAGTTCAAAATCTCGAAAACTGAAGGAAAACATGTTTACTCCCTATTTTTTTGTAGTGAAGAGTGTAAATCGACATTTACACACCAAGATATAAATCGTGTTTTAGTTGAAAACTTGCTAGCAGTGGAGAAAAATTATTTGGCGGGATTATCA…
C1_02090C	orf19.3666	Pool3	GGGGACAAGTTTGTACAAAAAAGCAGGCTtgATGTCTGATAAAGTAAAGTTTCTCATATTA	GGGGACCACTTTGTACAAGAAAGCTGGGTcAAGTGTAAAGTCAAATTTTTGATAAAATGA	1488	no	BP40D10	B	1 SNP, No DIP	ATGTCTGATAAAGTAAAGTTTCTCATATTAAATCCATCACCGGATAATTTGAGTAAAATTTTGGAAAAATCAAATACTCAATATACGAAAAATGGTCCATTTGAAGCAACTATTTTATTGGGGGATGTTCTACCACAGGGCTATGAATTACCAAACGTAAAACCTCTTGGTGTCACGTATTTTTCCAGAGGTGCAAATGGAATATCTGAAGTAATACAAGCAAAAGAAAGTTCAACACAAAGCTCTATTGATTTGGCCACAAATTTCACATTTGTTAAACCACCATTTAGTGTTATCAGAACCACATCAGGAATCACTATTATGATAGTTTCCAAATTAGATACAAACAACGAGTCAGAAGAGAAACCATTAGACCTTCCTGAAGTTAAGATTGATATC…
C1_02100W	orf19.3667	Pool2	GGGGACAAGTTTGTACAAAAAAGCAGGCTtgATGTCAAACAATATCAAAGTATCAGTTCGA	GGGGACCACTTTGTACAAGAAAGCTGGGTcGTTACCTACAGCATCTACCAAAAATTGTTC	1617	no	BP43F11	B	No SNP, No DIP	ATGTCAAACAATATCAAAGTATCAGTTCGAGTTAGACCTTTATTGCCACGGGAGCTAAAAGCTAAAAAGGCCGAAGGGGAGGCCACACCAGTATCATTAGTGTCAATGCCCCCGTCAGATCCTCATAAAGTTCTATTGACCAACCCCAAGGCACAATCGAAGAACAATATCAGTATTGACAACAAGCCCAAGAGTTTTTTATTTGATGAGTGTATTTGGTCATTTAATAGTAAGGATCTGAATTACACTGATAATCACAAATATTATGAAAAAACCGGACCACAATTGTTGTCCCATTTCTTTGAAGGGTATAATGTTTGCCTTTTGGCGTATGGTCAAACAGGATCAGGGAAAACATATACAATGATGGGTGATAAAAATGAACTGCCAGGGATAATA…
C1_02110C	orf19.3668	#N/A	GGGGACAAGTTTGTACAAAAAAGCAGGCTtgATGTCGTCCAAGATCGAAAGAATCTTTTCT	GGGGACCACTTTGTACAAGAAAGCTGGGTcGACTTGGTTTTCTTTTGATTCTGAGTTAGA	1638	no	BP44B07	#N/A	#N/A	#N/A
C1_02120C	orf19.3669	Pool2	GGGGACAAGTTTGTACAAAAAAGCAGGCTtgATGACACTCGATATATTACCAATATTTGAT	GGGGACCACTTTGTACAAGAAAGCTGGGTcACAGTATTCAACACTTTGACTAGGCGTCTC	1788	no	BP47F02	not defined	1 SNP, No DIP	ATGACACTCGATATATTACCAATATTTGATACGCACACTAAACATCACTATGTAAGTAGTGGAGCTACCAGTACTACAGATAATACCACTACATTTACTTCAGCCACTATTTACCAACCACAAACTACCACAAGCAGTAATAAACCAAATGTAAACTGTTTATTAAATGGATATATGTTAAACCATGAACTTCGGTTTATCAGAAAAATTGGTGCTGGTACCTATGGTTTGATTTACCTTGTGGAAAATATCTACACTAAACAACAATTTGCTGCTAAAATGGTTCTTGAACAGCCATTACTCAAACAAAAGCAACAACAACAACAAAGTCATCATGGACATAAAGGAGAATCTAGTATGAACAAACAAATAATACTGCAAGAATTTTATCAATATTTT…
C1_02130C	orf19.3670	Pool3	GGGGACAAGTTTGTACAAAAAAGCAGGCTtgATGTCAGTTCCTACGTTTGATGATTTATCA	GGGGACCACTTTGTACAAGAAAGCTGGGTcTTGTAAGAATTTAGTCGTTACAATACAACT	1548	no	BP42B04	B	2 SNPs, No DIP	ATGTCAGTTCCTACGTTTGATGATTTATCATTTTATTCCAATGATCAAGAATTAACTAAATCCAGATACTTGAAATTAGTTGAGATTTTCCAATCCAATTTCCCTAATGCATCAATTGATTTCTTTGCTAGATCTCCTGGACGTGTTAACTTAATTGGTGATCATATTGATTACAATTTCTTCCCTGTTTTACCCATGGCTATAAGCAACGATGTTATAGTTGCAGTGAATGTCAATGATGAACCAGAAATAGTGATTACAAACACTGATTCCAAGAATTTTGCCAAGGAAACTATACCATTGACCAACAACAACGATGGTTTTGAGATTGATTCACAGCATCATAGTTGGGCAAATTATTTCAAATGTGCATTAATTGTCGCCAACAACTATTTAACT…
C1_02140C	orf19.3671	#N/A	GGGGACAAGTTTGTACAAAAAAGCAGGCTtgATGACCAGCACACAAACACATAAAGTAATT	GGGGACCACTTTGTACAAGAAAGCTGGGTcATTATGATTTTGGTGTCGGGAAAATACAAT	345	no	BP4F05	#N/A	#N/A	#N/A
C1_02150W	orf19.3672	Pool2	GGGGACAAGTTTGTACAAAAAAGCAGGCTtgATGTCAAACGAATATATTCTTGTTACTGGT	GGGGACCACTTTGTACAAGAAAGCTGGGTcTTGAAATTCATATTTAATTTTACTTCCATA	2028	no	BP51E09	A	1 SNP, No DIP	ATGTCAAACGAATATATTCTTGTTACTGGTGGTGCAGGTTACATTGGTTCTCATACAGTTATTGAATTAATCAGTAATGGATATAAAGTAGTCATTGTTGATAATTTAAGTAATTCTTCCTATGATGCAGTTGCTAGAATTGAATTCATTGTCAAACAACATGTTCCATTCTATGATGTTGATATCAGAAATTATGAGCAATTGAATAAAGTTTTCCAAGATTATAAGATCTCTGGAGTCATTCATTTTGCTGCTTTGAAAGCTGTTGGTGAATCAACAAAAATCCCCTTAGCATATTATGATAATAATGTATCAGGTACTGTCAACTTATTGGAAGTATGTAAAGCCAATGATGTGAAGACAATTGTTTTCAGTTCTTCAGCTACTGTCTATGGTGAT…
C1_02160W	orf19.3673	Pool2	GGGGACAAGTTTGTACAAAAAAGCAGGCTtgATGAAAGTTTACTCTATATTAATTCTAAAT	GGGGACCACTTTGTACAAGAAAGCTGGGTcCAGTTGTGCAAACAACTGCTTGACTCTCCC	507	no	BP9D06	not defined	No SNP, No DIP	ATGAAAGTTTACTCTATATTAATTCTAAATAAAGCAGGTGGTCTTATTTATCAAAATGAACTTGTACCAGGTCTAAGTAAATTGTCAGCTAACGATTACTTGGTGCTAGCAGGTACACTACACGGTGTTCATGCCATTGGTTCTAAATTGTCTTCAACGATTAACAACAATAACAATCCAAACGGAGAAGAACTTAATGCTGCCCATAATGCCATCATATTATCTTCTGGTAAAGCCGGGAGTGCAAATAGTAACAGAACTGGCTTACAAAAAATCGAAACTGATATGTTTAATTTATATATATTTCAAACTGTTAGTGGGTTAAAATTCATTATGATCACAGCACCAAATGTGGCCAATTCAGAGACAGTCACCGATGAGTTATTCCGTCATTTATAC…
C1_02170C	orf19.3674	Pool3	GGGGACAAGTTTGTACAAAAAAGCAGGCTtgATGACAGTATCATTTGATAAAAGAATAGTT	GGGGACCACTTTGTACAAGAAAGCTGGGTcTTCGATGGGAGAGTCAAGCAGTTGTTTGCA	963	no	BP24E11	not defined	No SNP, No DIP	ATGACAGTATCATTTGATAAAAGAATAGTTGTTAGCGGCGGAGCTGGGTTCATTGGTATACATTTCTTATGCTATATGGTAAAGAAATATCCCAACTTTCATTTCACTTGTATTGATAAGCTAAACTATGCTAGTAATGCTACTGAAATCGAAAATCTTAAGAGTTTCTCAAACTTTGAATTTGTTCACTTGGATTTATCAGATAATCTAGAATACCTTCTCAAAATCACTAAAAACACTACCGACATTATAAACTTTGCAGCAGAATCATCAGTTGATCGATCATTTAAAGATCCGGTATATTTTACCAAAAATAATATACTAGCTACTCAAAACCTATTGGAATGTCATCGACTAAATCCAAGCATTGGGTATTTTTTGCATATTTCTACTGATGAA…
C1_02180W	orf19.3675	Pool2	GGGGACAAGTTTGTACAAAAAAGCAGGCTtgATGTCTCTTGATCATCTTCTAAATCCACTA	GGGGACCACTTTGTACAAGAAAGCTGGGTcTGCTTGAGGTTTATTCATATAATGAACATC	1161	no	BP31E03	A	No SNP, No DIP	ATGTCTCTTGATCATCTTCTAAATCCACTAACATCAACACCAACATATATAAAAATGACTCAAGAATTTGATTTCACTAACCATTCTCATCGTCGCTTGAATTTGTTAACTAATAAGTTTGTCTTGTGTTCTCCACATAGAGCTAAAAGACCATGGCAAGGTGCTAAAGAAGAAATCAAAAAATCTGCATTACCAGAATATGATCCTAAATGTTATTTATGTCCTGGTAACATACGTGCTACTGGTGATATGAATCCTAAATATGACGCTACATATATTTTTCCTAATGATTATCCTGCTGTGAGGTTGGATCAACCAGAATATAAAGAAGATGAGCAAGATAAACAGAATACTTTAAAAAGTAGATTATTACAAACTCAGGGTGTAAGAGGTAAATGT…
C1_02190W	orf19.3676	Pool1	GGGGACAAGTTTGTACAAAAAAGCAGGCTtgATGTCAAAAGAAACAAAACCACCATTAGAT	GGGGACCACTTTGTACAAGAAAGCTGGGTcTCCTCTAAATACAGCCTGTAGCCAATTACG	939	no	BP23H07	not defined	No SNP, No DIP	ATGTCAAAAGAAACAAAACCACCATTAGATTCAAGAATAGGAAAAGACTCTCCATTCACATTTGGTCAAAGATATTTAGAAAGTGAAGAAGATGTATTCAATCATAATGCATGGGATCATGTTGAATGGGGTGAAGAACAAATTAAACAAGCTCAAGAATTAATTTCTAAACAATATGATCATCCAGTTAAAGAATTTGATAAAAATTTATATAATTCTAATCCAGCTAAATATTGGGATTTATTTTATAAACATAATCGAGAAAATTTTTTTAAAGATCGTAAATGGTTACAAATTGAATTCCCATCATTATATAAAGTCACTAGTAAAAATTATCAACAACCAACTACAATATTAGAAATTGGTTGTGGTGCTGGGAATACATTTTTCCCAATTTTA…
C1_02200C	orf19.3677	Pool3	GGGGACAAGTTTGTACAAAAAAGCAGGCTtgATGAATGATATAGACAATCTAGCCGAAATT	GGGGACCACTTTGTACAAGAAAGCTGGGTcGAGGATAATTAGAGTAATATATAAAAAATT	837	no	BP20D08	B	No SNP, No DIP	ATGAATGATATAGACAATCTAGCCGAAATTAAAAAGAAACTTTGGAATGGTTCTATTAACGTAAAAATACTACTAAACATTGAAGATCAAATTATTGAATATCTTTTGACTATTCCAAGAAACTCATATTTTCCAACAGTTTTCCCACAACTAATACGATATTTCCAAAACTTTATCACGACTATTGAATTGAGCAAGGTTCCTATTTGGTTAGAATTCGAGGAAGTCCCACTCAAATGGAATTTACCAGTTGGGGTTTTGTACGATTATCTATATTTGCCAGCTCTTTTAAATGACCATGACTTGGGTTGCTGGACGATATCTATGAAATACGAACCCGTATATCCGATAGAGTACATAATTTCATTTAATGAAAAACTAGCGGGGGATGGACAAATT…
C1_02210W	orf19.3678	Pool3	GGGGACAAGTTTGTACAAAAAAGCAGGCTtgATGAAGAAATCGAATTCAAAACAATTACTC	GGGGACCACTTTGTACAAGAAAGCTGGGTcTACATAATGGGATCGTTCACCAAATCTATT	1716	no	BP46A03	A	No SNP, No DIP	ATGAAGAAATCGAATTCAAAACAATTACTCACAACTTTGGACTTACCACCAATTATACCTGCTTCAATAACTACATTAGATTTTGATCATGCTGTTAATAGTTATCAACCAGGTAATTATAATCCAGAAGATTTACCAGATAAAATACCCATTATAAATGAATCAACTGGTAGTTTCCGAAGATTTATTAGACGAGCAAAATCAACAAGAATTAAAAAGAATAATGATAAAAGAAGAATAGTTAGTGCACCACCTGGAACTTATATTGGGAAAGAATTACCCGATATTCCTTCAAATATGCCAACAACTCCCATAACAATAATAGCCCCAAAAGACAGAACCAATAGAAAACCATTATATACCAATCCTCCAAGAACAATTTCCCTCATTAATGAAAAC…
C1_02220C	orf19.3679	Pool3	GGGGACAAGTTTGTACAAAAAAGCAGGCTtgATGAAAACAAAAACGACATCCTCCGTAACA	GGGGACCACTTTGTACAAGAAAGCTGGGTcTAATTTGACAATTAATTCATCACCTTGGTA	1011	no	BP26C10	B	No SNP, No DIP	ATGAAAACAAAAACGACATCCTCCGTAACAAAAGTAAAATCAATACGATCATCAGCATCAGCATCAGTAGCAACATCTACATCTACATCACCGATCAATCCGATTTGGTATATTTTAATTCTCATATATTTATTTGGTTGTTTCTTACTTTTTCTATCAGCTATAGGTATACAACCACATACTATTACATTACCTCAATTCAAATTTAGTAATATACCTTCTGCATCATTTATCATGTCTGCAACAGCACCATTTAAAACATTATCTGCCAAAGCAGCTTTCCAATTAGATCAAGAATTAATGTCAACTGGAGAATTCTCAATTGATCAATTAATGGAATTGGCTGGATTAGCTGTAGCTAAAACCATTTATAAAGAATATCCTCCTAATGAGGCAACA…
C1_02230W	orf19.3680	Pool2	GGGGACAAGTTTGTACAAAAAAGCAGGCTtgATGTCACGTTTTGATTATAGAAATACTTCA	GGGGACCACTTTGTACAAGAAAGCTGGGTcATGATTGCTTACAATCGAATGTAAATCAGT	2013	no	BP51C10	B	No SNP, insertion of 6 nt at position 1486	ATGTCACGTTTTGATTATAGAAATACTTCAAAAAATACTAGTGTTGTTGATCCTGATCATAGTTCACCAATAATCAATTATCGGAAGGATGCCAAAAAGGGGATCAAATTTACATTTATGGTGGTTGGAGAACTGGGTACTGGTAAAACTACATTTATTAATAGTTTATTAAATAAAAAAGTTTTGAATCATCGTTATGAAAAATTGAGTCCAACTGTTGGTGATACCAAAACATTAATGTTTACCCTGGCCAAATCAGTGGCATTACCAAACACGTCTATATTGACAAAGAATGAATTTAATCCAAGAACTATAAATGAAGAACCAGGTATTGCCTTGACGGAAACTCATATTGAAATTATTGATGATGATAATCAAAAATTATTGTTGAATATTATA…
C1_02240W	orf19.3681	#N/A	GGGGACAAGTTTGTACAAAAAAGCAGGCTtgATGGATATTCTTCAAATATTAGAAGCTGCT	GGGGACCACTTTGTACAAGAAAGCTGGGTcTTGACCAAAAAGTTGTTGTTGTTGTCTTTT	2628	no	BP58E03	#N/A	#N/A	#N/A
C1_02250W	orf19.3682	Pool3	GGGGACAAGTTTGTACAAAAAAGCAGGCTtgATGATGTTAGATTATAATCCAGTTCCATTT	GGGGACCACTTTGTACAAGAAAGCTGGGTcAATACTGATTGAATTTTTTTCATTACCAAT	726	no	BP16E02	A	No SNP, No DIP	ATGATGTTAGATTATAATCCAGTTCCATTTGATCATACTTATATTTTGTATGATCCTAATGATATAATAGCCAAAATTTGTGTTCAATTTTCATTATTACCAATATATCTTATGGTATTTTATACTTCATGGTTTTTAATCACGAGAGAAATTGAACCAGTAATTATAGTTGGTGGTCATTTAATTAATGAATTAATTAATAAAATTATTAAAGTATCAATTAAATCTCCAAGACCTGATTTCCATAAAAATTTTGGTCGTGATGGTGGTTCATATGGTATGACTTATGGTTTCCCTTCAGCTCATTCTCAATTCATGGGATTTTTCGCTGGGTATTATATTTGTGTTATATTATTAAAAGTCCCCATGCCTAAATCTAGTAAAAAACCAATTTGTTTA…
C1_02260C	orf19.3683	Pool3	GGGGACAAGTTTGTACAAAAAAGCAGGCTtgATGTCCATTGATCCAGAAACTCGTAGAAAA	GGGGACCACTTTGTACAAGAAAGCTGGGTcAAAGTCATCCCATTTATCATCATCATCATC	1140	no	BP30G12	A	No SNP, 12nt deletion at position 661	ATGTCCATTGATCCAGAAACTCGTAGAAAATTATTAAATTTACAAAAAACTGGTGAAAACAAAAAATGTTTTGATTGTTCAGCTCCAAATCCTCAATGGGCTTCACCAAAATTTGGGATTTTCATTTGTTTAGAATGTGCTGGAGTACATAGAGGTTTAGGAGTTCATATTTCATTTGTTAGATCAATTACTATGGATCAATTTAAACCAGAAGAAACTCTTAGAATGGAAATTGGTGGTAATGAAAGATTGAAAAAATATTTCATTGATAATGGTGTTGATTTAAATTTATCACCAAAACAAAAATATGATAATTATGTGGCTGAAGATTATAAAGAAATGTTGACATGTGAAGTTGAAGGTAAAGAATTTGTTGCCAAAGATCATAGTGGTGAAAAA…
C1_02270C	orf19.3684	#N/A	GGGGACAAGTTTGTACAAAAAAGCAGGCTtgATGCCAAATACATTAGATCAATCATACGTT	GGGGACCACTTTGTACAAGAAAGCTGGGTcCAATTTACCACCTTTTGGAGCATTAATGGC	879	no	BP21G12	#N/A	#N/A	#N/A
C1_02280C	orf19.3685	Pool3	GGGGACAAGTTTGTACAAAAAAGCAGGCTtgATGAGTTCCCTAAAAGATTGTAAACTTTCG	GGGGACCACTTTGTACAAGAAAGCTGGGTcCAGTTGATTATCCGAAGTTGTAGTTAAAGC	2943	no	BP60D05	A	6 SNPs, No DIP	ATGAGTTCCCTAAAAGATTGTAAACTTTCGAAATCTAAACGAGAAGAATTAAAAGCACTTAATAATGCTGGGAAAACTCCACGACGAGTTAAAGTATATCTACTAAATGGAGATGATTGGATAGATAATGGTACGGGGTTTTGTGTGGGAGAAATAGATGATGACACCAAACTACCTTATTTTCTTGTCCGTAATGAAACTGATAACAATAATATCATACTAAAATCATTTCTTGAAGGGTCTATACAATATCAAAGACAACAAGAAACATTAATTGTTTGGACCGATTCCAATGGGACTGATTTAGCATTATCATTTCAAGAAACTGAAGGATGTGCTGATTTATGTGATTTTATAATACGCGTACAACAAGGAAATATAAGTCCCGGAATTTCCTTA…
C1_02290C	orf19.3686	#N/A	GGGGACAAGTTTGTACAAAAAAGCAGGCTtgATGTTCAGTTTTGGAATGGAAGGCCCAAGA	GGGGACCACTTTGTACAAGAAAGCTGGGTcATTATGATGACAAACCAATGCAGCACTAGC	1212	no	BP33B07	#N/A	#N/A	#N/A
C1_02300W	orf19.3687	Pool4	GGGGACAAGTTTGTACAAAAAAGCAGGCTtgATGAATCAAGAAGCATTACAAAAAGTCCTA	GGGGACCACTTTGTACAAGAAAGCTGGGTcTTTCTTGTCACCACCAACAATATTAGTCAT	366	no	BP5B12	A	No SNP, No DIP	ATGAATCAAGAAGCATTACAAAAAGTCCTACTTGAAATGGATAATCAATTAAATAAATCTCAAGCAGAATTATCCATGGTTAATTTACAACTTGATCGAGCCATGACAAATTTAACAATAATTGATACTACAAAAACTAAATTAAATAAAATATGTAATACCCAATCAAATGAAAAAGTTTGGCAAGGTTGTGGTAAAGCATTTATTGGTACTAATGTTAATAATTATTTAAATCAATTAGATAAAGATACTAAAGAATATCAAGATAGTAAAAAAAATTTAATCATTAAACAAAATTATTTACAAACTACTCTTCAAAAAACTGTTGAAGGAATGACTAATATTGTTGGTGGTGACAAGAAA
C1_02310C	orf19.3688	#N/A	GGGGACAAGTTTGTACAAAAAAGCAGGCTtgATGAAATTAACACCAACAGCCATATACACT	GGGGACCACTTTGTACAAGAAAGCTGGGTcTTCAATTTCCTCTTCTTCAACTCCTTCATC	366	no	BP5C01	#N/A	#N/A	#N/A
C1_02320C	orf19.3689	#N/A	GGGGACAAGTTTGTACAAAAAAGCAGGCTtgATGTCTGAATCAACAACAACAACATCATCA	GGGGACCACTTTGTACAAGAAAGCTGGGTcAGAATAATCTTTAATGGGGATTCTTTTAGC	1632	no	BP44A06	#N/A	#N/A	#N/A
C1_02330C	orf19.3690.2	Pool3	GGGGACAAGTTTGTACAAAAAAGCAGGCTtgATGGCCAAGATCAGTCAAGGTATGAAATAG	GGGGACCACTTTGTACAAGAAAGCTGGGTcTTCAGCTTTACCACCTTTTCTTTGAATCAA	850	yes	BP20H10	A	1 SNP, 6nt deletion at position 70	ATGGCCAAGATCAGTCAAGGTATGAAATAGATATTCAATTAGATATGGAGAAAGGAAGATAAAAGGAAAAAAAAAAAGAAAGAAATAAAGGAATATATACATTGAAAAGGAGATAGAACATCAAACAACAACCATTAAGAATTAAGTTTAATACAGTTTCAATAAAGAGGGTTTTTTTCTCAGAACAAACCATTGACTGAAGTACTACACCAAGAAGGTATAATGATTTCACGATTTACCTGAATATAAAGAACATCCTTAATATTGAATTTCAATATTAAAAATACAATTTGGGGATATTGATGAAATTATGTATAGGAGATTCCATTTTTCAAACTTGTTGAATGGAAAACTTGAAAAATCAAATCAAATCAATCATAACCCTTCAATATGTTCCTT…
C1_02350W	orf19.3691	Pool2	GGGGACAAGTTTGTACAAAAAAGCAGGCTtgATGCATATGATTCAACGAGTTTCAAGTATT	GGGGACCACTTTGTACAAGAAAGCTGGGTcATCCTTTTTGGGACCCCAATTAAGTCCTAA	807	no	BP19C01	not defined	No SNP, No DIP	ATGCATATGATTCAACGAGTTTCAAGTATTGGATTAAGAACATTAAGATCATCAAATATTGGTTCAATTAGATCTTTAATTGTTCTTCCGATATTATCTATCAAACCAACATACATTAGACAAACACAAGCGCAAATCAACTTGAAACCACAAGCATTATTGTTAAATCTTCTTCTTCATCATCATCATCATCATCATCATTACTATTCTACAAAAACAGCTCCACCTCCACCTCCACCTCCACAACCACCACAAGATAAAAATGCTAAAGGAAAAAAAATTCTTAATAGAATAAATAGAGCATTTACATTTTCTTTATCTACTTTATTAGTTGTTGGAGCAGCAGGAATTTCCGTATTAGTTGTATCATTAATATTATCAGAATTATTTTTACCATCA…
C1_02360C	orf19.3693	#N/A	GGGGACAAGTTTGTACAAAAAAGCAGGCTtgATGACAACACTATCAACAATCTGGTTATTT	GGGGACCACTTTGTACAAGAAAGCTGGGTcAATCAATATAGCAGCAGAACATGTAAATAA	1926	no	BP50C03	#N/A	#N/A	#N/A
C1_02370C	orf19.3694	Pool2	GGGGACAAGTTTGTACAAAAAAGCAGGCTtgATGACCATGACCATGACCGTGGATATTACT	GGGGACCACTTTGTACAAGAAAGCTGGGTcTGGTTTTAAAAAAATTTCATATAAAGTTTT	3633	no	BP63A01	A	2 SNPs, insertion of 12 nt at position 1072	ATGACCATGACCATGACCGTGGATATTACTGGTTGTCATAAATTACTTGAACAATTATATCATGACACTATTAATCAAAATACAAATTTAATGGAAATATTAAGTATTGTTAAATCATCTACTACTATCACCACAACCACCAAATCTTCTTCACTTCCAACTATTGCCAGAGGTTTACAAACAAAACATTCTAAATTATTATCATTAATTAATCAAAGTTTGAAAAATTTACAAAGTCATCCTACTAATGAAAAAGATATTTTCAAAAGTTTTATTAATGAATTTATTATTTGGATTGATGGTGATAATACTTTAAATTTATTTGATAAATATTCTTTTGAATTGAAATCTCAAAAACTTTGTGATTCAATCACTGAACGTATCATTAATTCCCCCATT…
C1_02380C	orf19.2925	Pool3	GGGGACAAGTTTGTACAAAAAAGCAGGCTtgATGGGATTACTTACAATTATTAAAAAACAA	GGGGACCACTTTGTACAAGAAAGCTGGGTcTTCTCTGGTGACAATCCATTGTAACACTTT	603	no	BP12C10	A	No SNP, 18nt insertion at position 196	ATGGGATTACTTACAATTATTAAAAAACAAAAATTAAAAGATAATGAAATAAGAGTATTAACATTAGGTTTAGATAATTCTGGTAAAACTACCATTATTAAAAAAATGTTAAATCAAGATATTAATACTATATCACCCACCATGGGGTTCCAAATCAATACATTATTCTATACCCCAAAAAACAACAACAACAATAACAACAACAACAATAACAACAACAACAGTAACGGTAACGATGAATATACATTGAATATATGGGATATTGGAGGTCAAACTAGTTTAAGATCATTTTGGGCCAATTATTTTGATAAAACCGATATTGTAATATGGGTTATTGATGGATTAAGTTTAGAACGATTAAATGAATCTTATAAAGAATTAAAACAAAAAATAATTTTA…
C1_02390W	orf19.2926	Pool2	GGGGACAAGTTTGTACAAAAAAGCAGGCTtgATGCCCCGTATAAAGAAAGAACTTATAGAG	GGGGACCACTTTGTACAAGAAAGCTGGGTcAAAATCATTCAATGACAATCGTTGTATTCG	2493	no	BP57C06	B	No SNP, No DIP	ATGCCCCGTATAAAGAAAGAACTTATAGAGGTAAAACAAAAGCAACAAAGATCTATATTAGATTTTACCACCCAACAACGGCAACAGCAACAGCAACGGCAACGGCAACCCAACAGATCGTCCCAAGTTGTAACTATCAAATCAGAAACTATAACTAATACTACTACTGAAAACTCATCAATAGTGTATTGTCCTATATGTAATGAAGGTATAACTCATTTAGATTTACGTGAACGAACTGATCATGTAGATACATGTTTAGTACGCGTCACATTTGTTGAAAAGGCGACGTCCACCAGCACCACCAACACCACTACTACTACTACCACAACAACAACAACAACAACCACTATACCTGTGAAAAGAGAAATATCAGAAGTAAAATCAGAAGAAACTATG…
C1_02400C	orf19.2927	Pool3	GGGGACAAGTTTGTACAAAAAAGCAGGCTtgATGTTTGGAGTTGGTAAATCTGGAACTTTT	GGGGACCACTTTGTACAAGAAAGCTGGGTcTGATTTTGGGGTTTTTTTCAATTTATTATA	1335	no	BP36C10	A	No SNP, No DIP	ATGTTTGGAGTTGGTAAATCTGGAACTTTTAAACCAAAATATGGTAAAAACAACCCATCATCAACGTCATTTTTACCACTACCTGCAACATTTCATCAAATTAATCGAAAGAAACGATTACCACTAATATTAATTGTATTATTTATTATATGGTATATTTTTTTCAATTCATTTTTATCACCATTTTCATATTTATTTTCTAAATCAATTTCAAAAATTCATTATCCTCAAGCTCATCCATTAACTAGTACTCAACTTATAGAAACTTCATCCAAATATATTTATCCCCCCATTGAACATGCCCCATTATTAAAACAATTAACCACGAGGAAATTATTTATAGAACATACATATAAAGAAAATGGAATTGATAAAACTGGGATTAAATCATTGAATTTT…
C1_02410C	orf19.2928	Pool3	GGGGACAAGTTTGTACAAAAAAGCAGGCTtgATGAGTATTTTAAGAGGACATAAATTACCA	GGGGACCACTTTGTACAAGAAAGCTGGGTcTTGATTGGTCACGGCACCATTTGCAGCAGT	1074	no	BP28E03	A	No SNP, No DIP	ATGAGTATTTTAAGAGGACATAAATTACCAAAATCATCCAAGATTTTACTTGGATTATTAACTGGAATATCAATATTATTATTAGTATTAAAATATCAACAATTTCAATCATTACAATCATCACTGGAGGAAATCAAACTTCATGATGTTAAAATTTCTTTTATTCAATTAATTCCAAGATCAACCATATATAACCCTTGGGTTCTAATTTTGTCAATATTTGCTGAAATTAGTATAATATCATTTATATTTTCATTTGTGGTGTTATATATTGGTAGTAAATTTGCTGAAAGATTTTGGGGTAATTATTTAGAAGTAATAAAATTTGTGATTATAGTTGGTAGTATAACTAATTTAATCACGGTGATAATTGCTATTATTTCGAATATTATTAGACAA…
C1_02420C	orf19.2929	#N/A	GGGGACAAGTTTGTACAAAAAAGCAGGCTtgATGTCGTATAACGATAATAATAATCATTAT	GGGGACCACTTTGTACAAGAAAGCTGGGTcAACTCTGAATGGATTTGTAGAATAAGGGGT	5694	no	BP65B02	#N/A	#N/A	#N/A
C1_02430C	orf19.2930	Pool3	GGGGACAAGTTTGTACAAAAAAGCAGGCTtgATGTCCAAAACAACTGAAATATTTTGCCGT	GGGGACCACTTTGTACAAGAAAGCTGGGTcTTCATTCCAACCTAATGTTTGTAATTCGGA	1947	no	BP50D12	A	No SNP, No DIP	ATGTCCAAAACAACTGAAATATTTTGCCGTCTTCCGAAATCAGTAGAGTTAATTCAAGATTTCAAAGATATAACTCCATCACCAAAGGCAAATGCTGAATGCCGTGCAGCCTTATATTCTAAAAATGGTGATTTTTTTGCTTATACTCAACCACAAGAAGTAGTCATATTAGACACTACTGGTGAAGCAAAAGTGTATCATCGTATTGAAATCCCTGAAGTGTTTGACATTTATTTTTCCCCAGAAGGTACATATTTATGTCTTTGGTGTAAACCAATTCAATTAAATAAAGAAAATGGTACTTGGAATAATAATTTAAAGATTTTCAATATTAAAACCAAAACAATTATTGCTGAATGGAGTGCCAAACATCAGAATGCTTGGAAACCACAATTTACT…
C1_02440C	orf19.2933	Pool2	GGGGACAAGTTTGTACAAAAAAGCAGGCTtgATGAGATTAAAACTAAAGTCAACCAATGGA	GGGGACCACTTTGTACAAGAAAGCTGGGTcGCTTTTCTTAACTTCACCAAAATTAAGATG	1002	no	BP25H12	B	No SNP, No DIP	ATGAGATTAAAACTAAAGTCAACCAATGGAGTATCCACCATAACTTTGGATGATTCAAAGAAATTATTTAAAGATTTCCTTATAGATATTCAACAAGATACACAACTACATCAAGATACTTCAGAAAGTGTATCAACAATTAAATTAGGGTTCCCACCTAAACCAATTGACTTATCATATGGACTAGAAACAACTTTAAGCGATAAAAATATCAAAGATGGTGACCAATTGTTAATTGAATTCACTTCATTCAAAAGGAAATCAGTTTCTGAACCTCCATTATCCCCACAACCTTCAGAAAAGAAACCTAATCTACGAGATGATATCCCATCGACTTTTATTGAATCACTTAATAAATACCTAATTCTTCGAAATATTCCGGATGATAATTCCTGTTTA…
C1_02450C	orf19.2934	Pool3	GGGGACAAGTTTGTACAAAAAAGCAGGCTtgATGGGAAGATATAGTGTTAAAAGATATAAA	GGGGACCACTTTGTACAAGAAAGCTGGGTcATCAATCATCATAACCTCTTCTTGATCATT	531	no	BP10D04	B	No SNP, No DIP	ATGGGAAGATATAGTGTTAAAAGATATAAAACCAAAAGAAGAACCAGAGATCTTGATCTTATATATAATGATTTATCTAGTCCCGAATCAATAAATAAATTAAAGAATCAACCATTAGATGAATTAAAACCTGGATTAGGTCAATATTATTGTATACAATGTGCCAAATATTTTGAAAATCAAATAAGTTTGGATCGTCATACTAAATCAAAAATACATAAACGAAGAGTTAAATCATTGAATGAAAGACCATATACTCCATTAGAAGCAGAAGCTGCTGCTGGAGTAAATATGGAGAAATTTATTGCTAGTGTGGAAAAATATAAACAATTGGAAAATGATAAACAAGAAAATAAACATGAATATGATAAATTAATAAATCAAAAGAAAGATAATTTA…
C1_02460W	orf19.2935	Pool3	GGGGACAAGTTTGTACAAAAAAGCAGGCTtgATGGCTAGAAGACCAGCTAGATGTTACAGA	GGGGACCACTTTGTACAAGAAAGCTGGGTcGGCAGAGTATTGGTAGTTTGGGAATTGTTG	663	no	BP14D03	B	No SNP, No DIP	ATGGCTAGAAGACCAGCTAGATGTTACAGATACTGTAAAAACAAACCATACCCAAAATCTAGATACAACAGAGCTGTCCCAGACGCCAAAATCAGAATCTACGATTTAGGTAGAAAGAAGGCCACTGTTGATGAATTCCCATTATGTATTCATTTGGTTTCTAATGAATTGGAACAATTATCATCTGAAGCTTTGGAAGCTGCTCGTATCTGTGCTAACAAATACATTACCAAAGTTTCTGGTAGAGATTCATTCCATTTGAGAGTCAGAGTTCATCCATTCCACGTTTTACGTATCAATAAAATGTTGTCATGTGCCGGTGCCGATAGATTGCAACAAGGTATGAGAGGTGCTTGGGGTAAGCCACATGGTTTAGCTGCCAGAGTTTCTATTGGTCAA…
C1_02470W	orf19.2936	#N/A	GGGGACAAGTTTGTACAAAAAAGCAGGCTtgATGGATCAAGATAACGAAATTGATAGATTA	GGGGACCACTTTGTACAAGAAAGCTGGGTcTTGATCACTTTCTCTACTCCTCCGCCTCTC	471	no	BP8C09	#N/A	#N/A	#N/A
C1_02480W	orf19.2937	Pool1	GGGGACAAGTTTGTACAAAAAAGCAGGCTtgATGTCTTTTGCAAACAAACAAGATCCAAAA	GGGGACCACTTTGTACAAGAAAGCTGGGTcTTGTAATTTAAAAGTTTCATTCAAGATTCT	759	no	BP17F08	not defined	No SNP, No DIP	ATGTCTTTTGCAAACAAACAAGATCCAAAAACTTTAGTTTTATTCGATGTTGACGGTACTTTAACTCCAGCTAGATTAACTATTTCTGAAGAAATGAAAAAAACTTTAGAAAAATTACGTGAAAAAGTTGTTATTGGATTTGTTGGTGGTTCTGATTTATCTAAACAAGTTGAACAATTAGGTCCAAATGTTTTAAATGATTTTGATTATTGCTTTAGTGAAAATGGTTTGACAGCTTATAAATTAGGTAAAGAATTAGCTTCTCAATCATTTATTAATTGGATTGGTAATGAAAAATATAATAAATTGGTAAAATTTATTTTAAGATATTTATCTGATATTGATCTTCCAATTAGAAGAGGTACTTTTATTGAATTTAGAAATGGTATGATTAATGTT…
C1_02490C	orf19.2938	Pool4	GGGGACAAGTTTGTACAAAAAAGCAGGCTtgATGATTACTCATACTACTCGTACTAGATTA	GGGGACCACTTTGTACAAGAAAGCTGGGTcTTTTTGGGTTTTCTTATAATAAATAATTGA	2022	no	BP51D10	A	No SNP, No DIP	ATGATTACTCATACTACTCGTACTAGATTAATTAATCGAATTCTTCTTCTACCTAAATATAATCAATTTTATCGATTAAATTCGTCCAAGAATAAAAGTAAATTTTCATCAATTGAAAATTTCAATAAAAATAAAACAACTTATAATTTCGGATACAATTTTGATGATTTAAAAGATTTAGATGATAAAATCAATCCTCAAACTACCAAAACATCTTCAAATGGAAACAACCAAAAAGAAGCCATCAAGAGAGGGACTGACGACAACGATAAACCTATTGATATAAATGCACTCATTGAAAATGATCCTCGTTTACTTAAATTAAAACCTGGTACACCAGAATATCGAAATGAGTTAAAAAAATTACATTTAGAATTTGAATCAAATCAAAATAAACAA…
C1_02500W	orf19.2939	Pool1	GGGGACAAGTTTGTACAAAAAAGCAGGCTtgATGTTTTCACCAATTTCATTATGTCGATCA	GGGGACCACTTTGTACAAGAAAGCTGGGTcAAAGTAAAATCTGACAAATGTTAATAATAA	627	no	BP13B05	not defined	No SNP, No DIP	ATGTTTTCACCAATTTCATTATGTCGATCAACTTTAAGAACCCCATCTGTCATATCTACCATAAATTCACGTAGTCTATCCGGAATAACCAAGTTTGATACGAGAAAATTTGTTCAAACATTACAAGATAAAGGTGGATTTTCTGAAAAGCAAGCAGAAGTAGCTGTCAATGTTGTTAATGCTGCTATAAATGATGGAATATATTCCATCACTAATAATCTTGTTAAAAAGGAATCATTATCATCAATAGCTTATCAACAAAAAGTCAATTTTGCTAAATTAAAAGGTGAATTACAAACCATGGATAAATCAGAATTCACTAGTTTAAAAAAAGAACAAGAAAAACTACGTACTGATTTAACAAATTTGAAAAATCGATTAAAAGAAGAAATTACCAAG…
C1_02510W	orf19.2940	Pool3	GGGGACAAGTTTGTACAAAAAAGCAGGCTtgATGAATTCAATATATAATCATGGTTTAAAA	GGGGACCACTTTGTACAAGAAAGCTGGGTcCCTAAACAATTTCACAATGTAATAAAACAC	732	no	BP16F07	not defined	No SNP, No DIP	ATGAATTCAATATATAATCATGGTTTAAAACAAACCCAAACTATAACTAAAGATTTAACTCAATTCGAGAAAAACTTATCCACATCACCATTATCATTACAAGGTGCAATCACAACATCATTAACTGCATTCAGGAAAACTATCAAAGAATATAGTGATTTATTGGAAAAAAATGTCAATGATACATCTTATACCAAACATGAAAATAGATTAAATAAATTCAATCAAGATTTAAATGAATTCACTCTGAAATTTGATACTTTAAAAAAGCAACGTGATATTCAAGTTCAAGAAGCTAATAAACAAGAATTATTAGGAAGAAGACACATATCAACAACAGCAACAGCAGCATTGGGATCGACATCATCAGATAATCCGTATGAATCTAGCTCAAATCCA…
C1_02520W	orf19.2941	Pool3	GGGGACAAGTTTGTACAAAAAAGCAGGCTtgATGAAGTTGGATTATATTTTAGCTTCCCTT	GGGGACCACTTTGTACAAGAAAGCTGGGTcAGATGATGGATCACCGTATAATCCCCAATG	1737	no	BP46D09	not defined	No SNP, No DIP	ATGAAGTTGGATTATATTTTAGCTTCCCTTGTCATTGCCAGTATAACTGAAGCTGCTCCAATTAAAAGAGGGTTGCTTGATGATTTATTTGGAACCAGTAGTTCTAATACTGCTGCTGCAGCTCCGGCTGCTGCCCCTGCTCCGGCTGCTGCCCCTGCTGTTGCCCCTGCTGCCCAACAAGCTGCCAATGTTAATACTGCTCCGGCTGTTTCTCCGGCTGCCACAACAACTGCTGCTGCTGCTTCAAGTAAAGGATTTTGGGCAGGATTGTTTGATGGAGGTCTGACTAATACTGCCTCAACTGCGGCTGCTCCAGCTGCTCCAGCTCAAGCACCAGTATCTGTAGCTTCTGCTGCTGCTGCTCCTGCTGTTGCTGTTGCTGTTGCTCCAGCTGCTTCC…
C1_02530C	orf19.2942	#N/A	GGGGACAAGTTTGTACAAAAAAGCAGGCTtgATGGTATTTGGCTACAATAGCGACAAAGGT	GGGGACCACTTTGTACAAGAAAGCTGGGTcGAAAATCCATCCCAAGAATTTATCATAGAA	1761	no	BP47A07	#N/A	#N/A	#N/A
C1_02560W	orf19.2943.5	Pool3	GGGGACAAGTTTGTACAAAAAAGCAGGCTtgATGGTGCGCAACCACCAAGGTAATAAACAA	GGGGACCACTTTGTACAAGAAAGCTGGGTcCTCAATTTCTGATGAAAAATCGAGCCAATG	300	no	BP2F09	not defined	No SNP, No DIP	ATGGTGCGCAACCACCAAGGTAATAAACAACCAATAGAACCAAGCCTTGTAAATCAGACAACGAGCAAGGCTGATTATACAACAGTTTTGGCTTATTTTAATAAATACATACCTTGTAATTTGGGAAAAAGATATAGAGCCAAAATACTTAAAATGTGTACTAATTTAAACTATAATGTCTATAAAGCTGTATTTCTTAACTCTCTGGATGTTTTCATTGTATTTGAAATTTTAAAAAGTAAATTATTTGAAGTTTTGATAGCTTGTCATTGGCTCGATTTTTCATCAGAAATTGAG
C1_02570C	orf19.2945	Pool2	GGGGACAAGTTTGTACAAAAAAGCAGGCTtgATGCTGAAGAAGAATGATAATATAACTTAT	GGGGACCACTTTGTACAAGAAAGCTGGGTcACTAAAACAGAAATCAGATGCCTTTCTACA	1695	no	BP45E04	not defined	No SNP, No DIP	ATGCTGAAGAAGAATGATAATATAACTTATGATGTTGAAAAGATATCTATTGAAAATCCACTTCCTGCTAAGGAGTTTAATGATTTCCATGACAAATTAGATGTTGAAAAATATGGAGAAACTAAAAGAAAATTGAATCTGCGTCACGTTAATTTATTAATGATTGGTCAATCTATTGGATCAGCATTGTTTGTCAGTATAAAGAATCCATTACATAATAGTGGTTCACTTTCATTTTTTTTAGCATTTGCAATTTGGGCTTGTTTAGTGATATACCCATTGATGCAAGCTATTGGTGAAATGTGTTCTTATTTACCCATTAAGGGTTCATTCTTTCATTTTTCTGCTCGTTATGTTGATCCAGCTTTGGGGTTTGCTTCCTCGTTGATATATACTTAT…
C1_02580W	orf19.2946	Pool1	GGGGACAAGTTTGTACAAAAAAGCAGGCTtgATGTCTTATCAAATTACAGAAAAGAAAGAC	GGGGACCACTTTGTACAAGAAAGCTGGGTcAAAGTGTTTAAGATCAATATTATGATCATA	1512	no	BP41B02	B	No SNP, No DIP	ATGTCTTATCAAATTACAGAAAAGAAAGACTTGACTTATGTTATCACGGAAAATAGTATCCCCCAAGCACAACTAGAAAAAAATTTCAGTTTACTAAGTACATGTGCATTTCAATTCACTTTGATATGTTCAGCACTTGCAATAGGTACATTTCTAAGTACCGTGATAGGAGTAGGAGGTAGTCCAGTACTAATATTTGGATTCATTGTTGCCATCACCTTTGATCTCATTATTTGTTATTCCTTAGCCGAATTAGCGTCTGCTTATCCACATTCATCGGCTCAAATTCATTGGACATATTGTTTAGCATCGGAGAAATACAAACGTAGTCTTAGTTTTTTAACTGGTATTTTATCATGTGCGGGTTGGATATTTGCTTGTTTTAGTTCTACTTATGTG…
C1_02590C	orf19.2947	Pool1	GGGGACAAGTTTGTACAAAAAAGCAGGCTtgATGTCAGATTTTAAAGTAAAGGCCGGTTTA	GGGGACCACTTTGTACAAGAAAGCTGGGTcCCAGCCTCTTTTTTCCAATTTCTCTTCTTC	879	no	BP21G11	A	No SNP, No DIP	ATGTCAGATTTTAAAGTAAAGGCCGGTTTAGCACAAATGCTTAAAGGAGGTGTCATTATGGATGTTGTTAATGCAGATCAAGCCAAGATCGCCGAGGCAGCTGGTGCTTGTGCTGTTATGGCATTAGAAAGAATTCCTGCTGAAATGAGAAAATCAAATCAAGTTTGTAGAATGTCTGATCCTAAAATGATTAAAGATATAATGGAAACAGTCAAAATCCCAGTTATGGCAAAATGTAGAATTGGTCATTTTACTGAAAGTCAAATTTTGGAAGCTTTAGGTGTTGATTACATTGATGAAAGTGAAGTTTTAACCCCTGCTGACACGGTATATCATATTGATAAAACCAAATTCAAAGTACCATTTGTATGTGGGGCAAGAAACTTGGGTGAAGCATTG…
C1_02600W	orf19.2948	Pool1	GGGGACAAGTTTGTACAAAAAAGCAGGCTtgATGACCATAGATAGATCAGTGACAATAGGT	GGGGACCACTTTGTACAAGAAAGCTGGGTcTATTATTCTATCAATATATTGTTTCAGTTT	750	no	BP17D01	A	No SNP, No DIP	ATGACCATAGATAGATCAGTGACAATAGGTGTTTTGGCTTTACAAGGTGCATTCCGAGAGCATATTGCATATTTCAAACATCTCATTGAATCAAACCCGGACGAATATGCAGTGTATGACTTTGATATAAAGGAAGTGAGAACAAAAGAAGATCTTGAATTGTGTGACTCATTGGTTATTCCTGGCGGAGAAAGCAGTTCCATGTCTTATATTGCCGAAAGAACCGAATTGTTACCACATCTTTACAAATTTGTTTCCGATGAATCCAAATCAGTTTGGGGGACTTGTGCTGGATTGATTTTTTTGTCCAAACAATTAATCAATGGTATTGAGAATCAACGAGTTTTGGGTGCATTAGACATAGAAGTCAGTAGAAATGCATTTGGTAGACAGATTGAT…
C1_02610W	orf19.2949	Pool5	GGGGACAAGTTTGTACAAAAAAGCAGGCTtgATGTTCAATCAGACATCTACAAATGCAAAA	GGGGACCACTTTGTACAAGAAAGCTGGGTcTATAATCTGTGAAAAGTAATCATCCTTCCA	4374	no	BP64C07	A	9 SNPs, No DIP	ATGTTCAATCAGACATCTACAAATGCAAAAAAACCTAATGGCTCAGATTCAAGTATAAAGGTTGCTAATCATTCTAACCAGAGACAAATGTCAGCCAATCACGCAAGTTTGACTATAGGTGGATCCAGAAACCCAATTAATCAACGACGATCAATGCTGACTAAAAACATTGGGAGTACTTTAATTGTAAGTCGACGGAATAACCATTACTTGGACATGAAAGAGGAAGACTCTAAAGAAAATCTCACCAAAATTATAAGCAACAATCAAAATGAAGAGGATACAGAAGTTTCAGTCAAAGTATCGGTTTGGTTTCATGAATTACGCGATTTTACCGAAGATATAATAATAGATGAGAATGTAATACCAACAGGGGTACAAGCAGGACAAGTTTTTGAA…
C1_02620C	orf19.2951	Pool3	GGGGACAAGTTTGTACAAAAAAGCAGGCTtgATGTCAAAGTCAGTTAATGTTGCAATTATT	GGGGACCACTTTGTACAAGAAAGCTGGGTcATTGGCAATTCTTTCAGCAATTTTGATAGT	1080	no	BP28F11	A	No SNP, No DIP	ATGTCAAAGTCAGTTAATGTTGCAATTATTGGATCCGGTGTTGTTGGTTCATCATATCTTAGTCAATTGAATAACTTGAAAAGTAACATAGCTTTCAATGTAATTTATTTGGCTAAAACTTCTGAAGAAGCATTATACAGTAAAGACTACTCACCAGTTGATTTGTCAACTTATGAAACAGCTCCAACTCAACCTACATTGAGCTTAGATGATTTGGTTAAATTCATAAAAGGTGCAAAGAAACCAACTGTGTTAGTCGATAATACTTCGAGTCCTGCTATTGCAAATTATTACCCTACTTTCATTAAGGAAGGTATCTCCATTGCTACCCCAAACAAAAAGGCTTTCTCATCTGACTTAAAGGAATGGAAAGAAATTTTACAAACAGCTGAATTGCCA…
C1_02630C	orf19.2952	#N/A	GGGGACAAGTTTGTACAAAAAAGCAGGCTtgATGATGTTGTTTCTCATTCATTTGATGGCT	GGGGACCACTTTGTACAAGAAAGCTGGGTcAATCACCAAAATGACTAATAAAAAAGCTAA	1440	no	BP39C07	#N/A	#N/A	#N/A
C1_02640C	orf19.2953	Pool2	GGGGACAAGTTTGTACAAAAAAGCAGGCTtgATGAACAAAGGATTAACTATAACTGCTATT	GGGGACCACTTTGTACAAGAAAGCTGGGTcATCTAAATCTTCTTCAGTTGGTTTCAAATC	516	no	BP9G06	B	No SNP, No DIP	ATGAACAAAGGATTAACTATAACTGCTATTGCAGCTGCAGCTATTGCAGGATACGCTGTATATTTTGATTATCAACGTAGAAATTCAGCCGATTTCAGAAAGTCCTTGAAAAAGAGAGAAGTCAAACAAAAGAAATTGAAAGCTAAAAAGGAAGCCGAATCCAAACAAAATAAATTGGAAGCAGTCAAAAAGGCCTTATTGGAAGATTTAGCTCAAAACCCTATTCCAACTGATTTGACTGAAAGAGAAGCATTTTTTATGGAACAAGTTGCTGTTGGTGAACAAAAGGCAAAAGTTGATGCCATTGAAGCTGCTATATGTTTCTATAAGGCTTTGGCAGTTTACCCTAATCCTACTGATATCTTAGGTATTTACCAAAAAACCGTACCTGAAGAAGTA…
C1_02650W	orf19.2954	Pool3	GGGGACAAGTTTGTACAAAAAAGCAGGCTtgATGTCTGATAAAGTAGAGGTAGCAGAAGTG	GGGGACCACTTTGTACAAGAAAGCTGGGTcTGGCTTGAAAATTCCTCTACCAACACCTAA	603	no	BP12C11	B	No SNP, No DIP	ATGTCTGATAAAGTAGAGGTAGCAGAAGTGGCACCACTTCCAGATGCAAGCTATAAATATCCAAACCCATTAGCAAATTTCACAAAGGGGCTTGGTTATCCAGAATGGCAGCCAATTGATACCAAGAAAGAAGTTGGTCAAATTTTTAGATTTGGGTTTTACTCCACTGTTGGTGCCTATGCTTGGTTATATTTCTGGAAAAGAACTACATTCAAATTAGAATTACCACTTTCCGTTATTGGGTTCTTTTCAATTGCTAAGGGTGTTCAAGACTCTATTGCCAATATCAGAGAAATTAATGATTGTTGGAACACATTTTGGGGGTTGACCGCTGCCAACACCGTTGTTTTGAGTGCAGGTTTCAGAAGTATGCCACCCAAGCACAAGATTATAACTGGT…
C1_02660C	orf19.2956	Pool3	GGGGACAAGTTTGTACAAAAAAGCAGGCTtgATGTTTAATTTGATAAGATTGGGTTTCCCA	GGGGACCACTTTGTACAAGAAAGCTGGGTcTGTCATCTTATATGGATAATCTATAGTCTT	828	no	BP20B03	A	No SNP, No DIP	ATGTTTAATTTGATAAGATTGGGTTTCCCACGGACCTCAATAATCAGATACTATTCAAGTACTGCAGTGAATCAAGCTAAAGTGTATTCGCGTACTTACAAAAGGGCTGGACCAGTAACGAAATCCTCAACAAGCACGTCAAGATCCACTTCTACAGATGCATCACCTGCATCTTCTTCACCTCCAAAAGAGAGTGTTAGTGACATTGAGCCAAGCTCGGAAGTTCCAGTAAAATCCACTACTTCTTATATCTTACATGATGCCCCATTGGAAGCTTCAAACAAAAATAATGGTGAAACCATCAATTGGTCGGATTCATTCCACGGGTTAGGTGCTCAACCATTTTCCAAAGAAATTGCTGAAATTTTGTTAGCTCCTGTGGCAGAAGAGGATATTGAA…
C1_02670C	orf19.2957	Pool3	GGGGACAAGTTTGTACAAAAAAGCAGGCTtgATGGCAGATTTCAGACAATTTAGAAACATA	GGGGACCACTTTGTACAAGAAAGCTGGGTcAAATGTTTTAGACTCCTCCATCTTCTCATT	2427	no	BP56G06	A	1 SNP, No DIP	ATGGCAGATTTCAGACAATTTAGAAACATATTCTTAGTTGTGTTATTTTTCAATCTTTGTTACTTTCTAAAAATCTATCGAAACAACAAGATCCAAAACGAAATCCTAAATTTCCGTCATTCATATTACAACTATTACAACGACGATCAAATCTCCATCGGTTATCTCAAAGAAGAAGATTCACTCCCTGAGGAACAAGAACTATTACAGTTGCTTCACAAAGTCAAACGTAATGAAAACAATACATATTGGTTGGCTAACACTACCATGGAATACCCATCGATTATGTTGAATGCATTAGATTTCTTACCACCACCTGAAAATGAACCACAATATATTACATGGTATAATAATCCAAAACTTTACTACGAACCTAGGCTCACATTGGCAGTGTATTTA…
C1_02680C	orf19.2958	#N/A	GGGGACAAGTTTGTACAAAAAAGCAGGCTtgATGAGGCTGTTATCAGTTGCCCAAGGGGTA	GGGGACCACTTTGTACAAGAAAGCTGGGTcTGAAGCTTTGGATCTTGCAAGCTGGTCGTA	2529	no	BP57F04	#N/A	#N/A	#N/A
C1_02690C	orf19.2959	#N/A	GGGGACAAGTTTGTACAAAAAAGCAGGCTtgATGTTCAGGGTTTTTTTTGTTTTTTTTTTT	GGGGACCACTTTGTACAAGAAAGCTGGGTcCTCTTTTTGAGTTAAGATACCACCTTGTAA	303	no	BP2G04	#N/A	#N/A	#N/A
C1_02700C	orf19.2959.1	Pool2	GGGGACAAGTTTGTACAAAAAAGCAGGCTtgATGCCATTCACGTGTTCCGATATCATTAAA	GGGGACCACTTTGTACAAGAAAGCTGGGTcGTACTTTAGAATGACGTACAATGCGTGAAT	174	no	BP1B07	A	No SNP, No DIP	ATGCCATTCACGTGTTCCGATATCATTAAAATCATTGTTGCTATTATCTTACCACCATTAGGTGTCTTTTTGGAAAGAGGATGTTCCTCATCATTGTTTATTAATATTCTTTTGACTATTTTGGGTTATATTCCAGGTATCATTCACGCATTGTACGTCATTCTAAAGTAC
C1_02710W	orf19.2960	Pool3	GGGGACAAGTTTGTACAAAAAAGCAGGCTtgATGTCTGACTTGCACCTACAAATATTAAAA	GGGGACCACTTTGTACAAGAAAGCTGGGTcCAAAAGTTCGTCTAATCTAGCAGCTGGATT	1491	no	BP40E07	A	No SNP, No DIP	ATGTCTGACTTGCACCTACAAATATTAAAACTTGTGGATGATAACAATGGAGTTATTGAAAACACTCTTAAATCACCCGAGTTATCGAAAATAGATGTCAGTACTTTACAAGCCAATTTAACATCTCTTTGGGCCAAAGAAATGATTGTTTTCTCCAAAATTGAAACTGATAGATGGGTATTAACCAAAGAAGCCGAACAATATCTCAAAGCTGGTGCCACCCCAGAAGTTCAAGTTGTCGATGAAGTTTTGAAAGCTTTAGAAGGATTGACGATTTCTCAATTGAAAGAAAAATTAGGTCCAATGGGAGCTGTTGGTCAAGGTAAGGCATTCAAAAACAAATGGTTGAGTAAAGATGGTGACAAATTGATTGCACAAGTTGAAAAATTACCTGAAGAT…
C1_02720W	orf19.2961	Pool3	GGGGACAAGTTTGTACAAAAAAGCAGGCTtgATGAGCAATCCAAACGAAAGTGAACCACAC	GGGGACCACTTTGTACAAGAAAGCTGGGTcACCACGTAACAACTCTTCATCATATTCATC	1194	no	BP32E09	B	No SNP, No DIP	ATGAGCAATCCAAACGAAAGTGAACCACACACCCAACCAGAGATCAACAATGCAAGTCACATTGTTAAACCTGAAGGATCTCAAACTGTTAATACTGGTTTCATTTGTCGATGGAGTGATTGTACTGAAAACACATACAACAATTTGACATCATTAGTCAATCATTTGAACAGTAAACATATTGCACAACTTCCACCGGGATCAAATACGAAATACATATGTTATTGGGAGAATTGTGCTAGATATGGACTAGATCAACCAAGTAGATTTGCTTTGATATCTCATTGTCGTACTCATACTGGAGAAAAACCATATTTCTGTCCCGTTCCTGAATGTGAAAAACATTTTACTCGTTCAGATGCGTTGACCAAACATGTCAAGGCAGTGCACGATTTACAT…
C1_02730W	orf19.2962	Pool3	GGGGACAAGTTTGTACAAAAAAGCAGGCTtgATGATTCAACAAAGCTCAAATATGGCCACT	GGGGACCACTTTGTACAAGAAAGCTGGGTcGATCTGATTTATATCAAATAATGAATCGAA	888	no	BP22B02	not defined	1 SNP, No DIP	ATGATTCAACAAAGCTCAAATATGGCCACTACAGCTGTTTTCGAAGAAACTAATACTGATTTCGATACTTCACTCATGGAATTCTTTTATTCAACTACTTCAGAAGACGCTCTTCCCGACGTTAATGACACCTCTTCAACAACAATAACAGAAGTTGCAAATGAAATTCCAAGTTTATCCTCATACTCCAATAATGATTTACACCCGGAACTTGATTATGAATCTTCGAGTTGGTACGATATAACTGAATCATTGCCTCAAAACATACCCGACAGTAAAAGTGAACCAATAGCTACAAATCCTACAAACGTGTTGACTTCACCATTACAAGCTTTTGCAGATTTTAATCATGGCTCATCAACGGGACTTACAACCAAGCAACCGGAATTATTTCATCAT…
C1_02740C	orf19.2963	Pool1	GGGGACAAGTTTGTACAAAAAAGCAGGCTtgATGAATAAACAATTAAAAGAATTTCAAGAA	GGGGACCACTTTGTACAAGAAAGCTGGGTcTATATCACCAATCAATGGCTTTAATGCAAT	921	no	BP23C12	A	No SNP, No DIP	ATGAATAAACAATTAAAAGAATTTCAAGAATACCTACCCAAGTGTCGGAAGATTATTGCATTAGTGGGGGCCGGACTTTCTGCTTCTTCAGGGTTACCTACCTTTAGGGGTTCACAAGGTTTATGGAAAAATTTCAATATGATAGATTTAGCTACTCCAGACGCATTTTACATTGATCCAGGATTAGTTTGGCAGTTTTATTCATGGAGACGATATGGGGCATTACGTGCCAAGCCAAACAAGGGTCATTATGCCTTGAGCAAATTATCCCATAAGTTTAACTCAGATGAATATATCACTATTACACAAAATGTTGATGGATTACTGAGTCGAAGTGGACATAATCTCGATAGTTTATATGAGATTCATGGATCATTATTTGATTTGAAATGTACTAGT…
C1_02750C	orf19.2964	Pool3	GGGGACAAGTTTGTACAAAAAAGCAGGCTtgATGTCTGAAAGAGAGAAAAAGAAGTTACTG	GGGGACCACTTTGTACAAGAAAGCTGGGTcATTTGATTTATTTTGTTTCAATTTCCAAGC	2388	no	BP56D01	B	No SNP, No DIP	ATGTCTGAAAGAGAGAAAAAGAAGTTACTGACTAAATTACAGTCTTTATTTAATGGGATTTATAAGATCGAAGATAATGGTTATTTAATTCATCCTACTTTCCAAACATTGCCATTGAGATCAGGCACTGACTATTATAAGGTTGTACAAAATCCCCTTTCACTTCACGCTGTGGGCAGAAAATTGAAAAACTTGAAATATGCAGATGCTCAAGAATTCATTAATGACTTGGCTTTAATTTCGTGGAATGCTAGGTTCTATAATCATTCAAAATCTGTTATTTATCGACAAGCACAGATTTTGAAACAATACATCACCGATGTGGTAATTCCGAAATTGAAGAATGACAAAGCAGTTCCGAATGGGCACTCTTTGATATATCCTCATATTGGAGACTTG…
C1_02760W	orf19.2965	Pool2	GGGGACAAGTTTGTACAAAAAAGCAGGCTtgATGGACTTTGAGTTAGAACCTTCTTTGGAA	GGGGACCACTTTGTACAAGAAAGCTGGGTcTTGTTCTTTCAAGTCAGTTATGATTCCACG	1053	no	BP27G09	not defined	No SNP, No DIP	ATGGACTTTGAGTTAGAACCTTCTTTGGAAGAATTAATTAAACAAGATACCTTAAAGTGGATCTTTGTTGGTGGGAAAGGTGGTGTTGGTAAAACCACCACGTCATCATCTATTGCAGTTCAATTGGCTTTGCAACACCCAAACGATGAATTTTTGTTGATTTCAACCGATCCAGCCCATAACTTATCAGACGCATTTTGCCAAAAATTTGGAAAAGACGCAAGAAAAGTTGAAGGTTTGTCCAACTTGTCATGTATGGAAATCGATCCTGAAGCTGCCATGAGTGATTTGCAACAGCAAGCTCAACAATACAATAACGATCCAAATGATCCATTGAAAAGTATTATGAATGATATGACTGGGTCGATTCCAGGTATTGACGAAGCCTTGTCTTTTATG…
C1_02770W	orf19.2965.1	Pool3	GGGGACAAGTTTGTACAAAAAAGCAGGCTtgATGGCAAGAGGAAACCAAAGAGAATTAGCT	GGGGACCACTTTGTACAAGAAAGCTGGGTcTTTCTTCTGAGCCTTTGCCAAAGCTTCAGC	297	yes	BP2F04	not defined	No SNP, No DIP	ATGGCAAGAGGAAACCAAAGAGAATTAGCTAGAGCTAAAAATTTAAAAAAACAACAGGAAGCACAAAAAGCTCAGAAGCAGGGCGATAAAAATAAGAGAATGGAAACCGATGCTGAAAAGATGAGAGCCAAACAAGCAGCAGGTATGTAAGCATTTGAATTAAGGATTCAGAGTTTTCTGTATTTTGAAATTTTTTTTTTCTCATTAGTTGTAGAGTTTAATACTAACAAATATTTCAATTGGTCAGCTGATGCCAGAAAAGCAGCTGAAGCTTTGGCAAAGGCTCAGAAGAAA
C1_02780W	orf19.2966	Pool1	GGGGACAAGTTTGTACAAAAAAGCAGGCTtgATGCGTATTTACGTTTACCATCCTAAAATT	GGGGACCACTTTGTACAAGAAAGCTGGGTcGCATACATTTTCAATAACTACATCTTTACC	759	no	BP17F09	not defined	No SNP, No DIP	ATGCGTATTTACGTTTACCATCCTAAAATTCCTAATTATCCAAAAGTGAAATTCCCAGGGGTCCTCGTATACAGTGAAATATATCAAGTTACTGGACCTGTTTCTAGATTCGCCAAGGATATTGCTGGCCAAGGCTTTATTGTTGCATGCCCATCCAGTTATCATAATTTTGTTGGCCCTGAGCCATTGGCTTACGATGTTGAAGGTACCGATATTGGTAACCAATACAAGATTGAAAAAGAGTTGAAGTCATATGACGAAGATACCAATTTGACAATAGAGTACTTATTGAGCTTACCAACTTGCAATGGTAAATTGGGTGCTACTGGTATGTGCCTTGGTGGCCATTTAGCATATAGAGCTGCATTGGATCCAAGAGTCCAAGCTACAGTGTGCTTT…
C1_02790W	orf19.2967	Pool2	GGGGACAAGTTTGTACAAAAAAGCAGGCTtgATGAGACCAATAAAGTTGATGGGACATGAG	GGGGACCACTTTGTACAAGAAAGCTGGGTcAATAGTTCCTGCAGCAGCAGCTCTTTCAGT	1053	no	BP27G10	A	No SNP, No DIP	ATGAGACCAATAAAGTTGATGGGACATGAGCGTTCTTTGACTCAAGTTAAATATAACAGAGAGGGTGATTTATTATTTTCAGTTGCCAAGGATAATGCAGCATCTATTTGGTATTCATCAAATGGGGAAAGATTAGGTACTTTAGAAGGACACCAGGGGGTAATTTGGTCTATTGATGTTGACCCAGAAACACACTTATGTGCCACTGGAGGAGGGGATTTAGCCATCAAATTGTGGAAAGTTGAAAATGGTCAATGTGTGTATACATGGGATTCTCCATCCCCAGTGAGAAGAGTTGCATTTTCACCAGATGGTAAAAAATTGTTAGCCATTGCTGATCAAGTTATGGGTCACATTGGTACTGTTTCTGTATTTGATATAAACGATGATGACGCCACT…
C1_02800W	orf19.2968	#N/A	GGGGACAAGTTTGTACAAAAAAGCAGGCTtgATGGTGAACTTATTCAACAACTCAAATAAT	GGGGACCACTTTGTACAAGAAAGCTGGGTcATAAACTAACAGGATGATTACTATCATTTT	603	no	BP12C12	#N/A	#N/A	#N/A
C1_02810W	orf19.2969	Pool2	GGGGACAAGTTTGTACAAAAAAGCAGGCTtgATGGCACCTTCAAGAAACGACGTAGCAGAT	GGGGACCACTTTGTACAAGAAAGCTGGGTcATTCATAAACAAGAATTGCAAATCATCGGG	2559	no	BP57H09	A	No SNP, No DIP	ATGGCACCTTCAAGAAACGACGTAGCAGATAACGAGTCTTCCTCAGATTCAGACACGAGTAATATTGGTGGCGGATTCATTATTGATGATATTTCAACAACCAGAACAAAACGACCAAGAAGGGCAGCAGCCAGAAAAGCAGCAAACATATCATATGCGGAACTGAGTGACGATCAAGAAAGCGACTCTATTGATTCAGACACTTTTGCCAATGTTCCTGCTCCAGTTAAGAAGAGAAAGACGCGTACTTCTACGCGTGTTCAAAGCAAGGAGAAAGAGACAAAGAAGAAGAAGACAGCAAGCAAAAGGTCTCTGTCTCCTGATGATGAGGACGATGACCAAGAGTTCACTTTGAGTTTGGATGACGCGAAAGAGAGCGAAACTACTGATGATGATGAA…
C1_02820W	orf19.2970	#N/A	GGGGACAAGTTTGTACAAAAAAGCAGGCTtgATGACTGACTTTTGGTTGAATTATTTGGAT	GGGGACCACTTTGTACAAGAAAGCTGGGTcTTTGGCAGCTGATCCACGTGCACCAGCACC	4215	no	BP64A10	#N/A	#N/A	#N/A
C1_02830W	orf19.2971	Pool2	GGGGACAAGTTTGTACAAAAAAGCAGGCTtgATGTTTCTGCCACATTTAACCCCGTTGTCA	GGGGACCACTTTGTACAAGAAAGCTGGGTcTTTATTTTTGTAGCCATAGTAAATACTAAC	1770	no	BP47C04	A	No SNP, No DIP	ATGTTTCTGCCACATTTAACCCCGTTGTCACTGCAACATGAAAAATCAAGAAAATTTTCACTAGAGGAAGAAGAAGAAGGAGAGGAGGAGGAGGTGGAGGAGGAATTGACGACCTATGACGAAATTGAACACAATAAAAAATTAGAAACAAACTTTCCCTTTCGACAACAGTATGACATTGACAATAAAAATTCATTACTTAGCCGTGAAAAACACATGCATGTATCATCTTTGAGTGGAGACAATTTTCTTCGACGACAATTGAATTATGAAGAGGAATATGGTAACAATAACAACACAGAACGAGAGGAAATGGTTACACAATATAATAATAATAATAAAAGCAATGTTGATTCATCAAAAAATATACTACTGAATCAAAACTCGTTTGAAGATATT…
C1_02840W	orf19.2972	Pool3	GGGGACAAGTTTGTACAAAAAAGCAGGCTtgATGGCAGAAGTATTATCATTGGTTGACCTC	GGGGACCACTTTGTACAAGAAAGCTGGGTcTTTCTTTGCTCTTTCCAACCAAAATAGTTT	1716	no	BP46A02	A	No SNP, 6nt deletion at position 205	ATGGCAGAAGTATTATCATTGGTTGACCTCGAGATTCCTCAAGTCACTGATAAGTATTATAAATTTGACACTTTTAAACATTTAATCTGTCACTTGTTCAAGAAAACCAGCACAGAAACTGATTCAAATGTTCCTATAGTAATAATATTCCCGACCAACAATGATATCCCTTCGAGAAAGACTCGATCTACTACCACCACCACCACTACTACTACTAATACCAGCAAGTTAGACAATTTGCCATTCAGTGATAAATCGTTGTTGATACAATTCTTCTTCACCCATTTGAACATATTGATGATTCAAGGAGAGAATTCGGATGAGGGAAAGTTATATCAAGAAATAAGTTCAGCCAAAGAATTATTGACAAATAGGATATCACGAGTTGGAAATTGGACA…
C1_02850W	orf19.2973	Pool4	GGGGACAAGTTTGTACAAAAAAGCAGGCTtgATGGAACAATCTCAAGGAAACATTGCCAAC	GGGGACCACTTTGTACAAGAAAGCTGGGTcAACAACTGGTAAATTATTCTTCACAACATC	2040	no	BP51F08	B	No SNP, No DIP	ATGGAACAATCTCAAGGAAACATTGCCAACTCCCCACCAACTTCCGAAATTCCTCAGAGACCGATTATATTGTCTCCACCACCATTGGACCAAAACTCATTGAATCAATCGTTCAATAATTTGCCGACATCTGTTCCTCAAGGTCATGCCAATAGACAACAAAGTGTTGGGTACAATTTGCAACATGAATTTGAAACATTGACTGCTAATTTAGATTTGGACTTGAATAGTTCCACGAGAAATATTACTCAGAGTGCTCCACCTAATCAACAACAACAGCAACAATCTCAATTGCAAGCAACGGATTCACAACTATTGACCACCACTGCTGATTTGAACACCAAACCGGCTCATTCGGTCAAACCGACGTTGGCTGCTCCAGCTGCTTCAAGATATGGA…
C1_02860C	orf19.2974	Pool5	GGGGACAAGTTTGTACAAAAAAGCAGGCTtgATGAAGATTTATTACATTGGTATTTTAAGA	GGGGACCACTTTGTACAAGAAAGCTGGGTcCATAATCACACAACAAGAATTGGTTTTCTT	603	no	BP12D01	not defined	No SNP, No DIP	ATGAAGATTTATTACATTGGTATTTTAAGATCAAGTGGAGACAAGGCTTTAGAGTTAACTTCAGCCAGAGATTTATCACAGTTTTCCTTTTTCGAAAGAAATGGGGTATCCCAATTCATGACTTTTTTCGCAGAAACCGTATCCCAAAGAACTCAACCTGGACAGAGACAAAGTGTTGAAGAAGGTAATTATATTGGTCATACTTATACCAGATCAGAAGGAATTTCTGGTATCATTATAACGGACAAAGATTACCCTGTAAGACCAGCATATACATTAATAAATAAAATCTTGGAAGAATATTTATCATTGCATCCTAAATCTGATTGGGAAAACATTGATAAAGCAAATGAAACTTTACAATATGGACAATTAGAAGCATATTTGAAAAAATATCAA…
C1_02870W	orf19.2975	Pool1	GGGGACAAGTTTGTACAAAAAAGCAGGCTtgATGTCAAAACATCGTTTAACAAATAACAAG	GGGGACCACTTTGTACAAGAAAGCTGGGTcACAAGCACAGCTCGACGATGTACTAGTAGT	867	no	BP21E05	A	No SNP, No DIP	ATGTCAAAACATCGTTTAACAAATAACAAGAATAATACCAATGGCATTTCGAAACCATCCTCAAATTCAGTATCAGTGGAAAACAGCAGTACAAATAACCCAAAAGCTGGTCCTACACCGACATTGAAGGTTGTTTTGTTAGGAGATCTGGGTGTGGGTAAAACTTGTTTGAGATCTCAATTTGTACATCATGTATTTACCAACGCATACAAGGCAACTATTGGAGGTGATTATTTGACAACATCAGTTGTTCTACCCCAGCAAATACAACAATCACAATTATCGTCATCGACTTCATCTTTGGACATTAAATCAAACTTTGCAACTACCAGACTACCGAGTACGAATACAAAAGTCAATTTACAAATTTGGGATACAGCAGGTCAAGAACGATTCAAT…
C1_02880C	orf19.2977	Pool1	GGGGACAAGTTTGTACAAAAAAGCAGGCTtgATGTATAGAACTATTTCTAGATCATCTTCA	GGGGACCACTTTGTACAAGAAAGCTGGGTcATCAGATTTAGTGTTTGGTTTGACCTTGTC	759	no	BP17F10	B	No SNP, No DIP	ATGTATAGAACTATTTCTAGATCATCTTCAGGTCTTATTCGTCAGTCAACTGCAAGACTCACCAGACAGTTATCCACTACCAGAACTACACCAAGCCAATACAACTCGAAATTACTACTTGGAGTCTTGGGAACCGGTGCCTTAGCTTTTGGATACTTTTCACAACAATCAAGTTTAATCCAAAATGCATCCACTGTTGAAAACATTGAAAAAGTTTTTGAAGAAGGTAATGCCGTTGCCAAAGATGCCCAAGAATCATTGGATGCAAGACAAGAAAAAGTGATCAAGGAAAATGAACAGAAAACAAAAAAAGCAGAAGATGCAAAAACATCTTCTGAGTCCAAGGCAAATGTCGCTGACAAGAAAAGCGACTCACAAACTGAAGGTGAACCTGAAGGA…
C1_02890C	orf19.2978	Pool2	GGGGACAAGTTTGTACAAAAAAGCAGGCTtgATGTTAAGAACAGCATTAGGAGCATCAAAA	GGGGACCACTTTGTACAAGAAAGCTGGGTcCTTCTCGTCTCCTCTCTGTTGGTATCTTAT	375	no	BP5E03	not defined	No SNP, No DIP	ATGTTAAGAACAGCATTAGGAGCATCAAAACACAGTCGAGCATTTAGAAGAGCCATGGCCTTAGAACTTCGTCCCTTGCGCTCATACTCAGTCGAGCAACCACCCCCACAACCAATCACGGAAACAAAATTCGCTGCTGTCAAAGACTACATGAAAAAAGTACAAACAGAGGATACCCAAGAATCTGAAAAAGTTTTAAAGTTCTTTAGAAAGATGGGAGCCATTTCAATCGTCGCTGTATTGGCATCTATTGCATATGCTGCATATGAGCAATCATATAATGGTAATTCACAAATTGTTGAAGAACAACAGCTCATCAAATTGCCTGACTTGTCACAGGATATAAGATACCAACAGAGAGGAGACGAGAAG
C1_02900C	orf19.2980	Pool4	GGGGACAAGTTTGTACAAAAAAGCAGGCTtgATGCCAGGAAATGTCCATAATTCAGACTTC	GGGGACCACTTTGTACAAGAAAGCTGGGTcTATATAATTAGTCAAATTTTCTAGATTGAT	2178	no	BP53G09	A	No SNP, No DIP	ATGCCAGGAAATGTCCATAATTCAGACTTCCTGTTCAAAAAGTCGGACTCATTCAATGAATTCAATACAAAAAATACGATGTCAATGGGTAGCATGATGATGGCAGCCATATATGATGAATATTCAGATATAGAGGAAGAGGACCAGGAGGAAGAAGAAGAAGCAGAAGAGAAACAAGCAGATCAACCTAACAGTCAACCTTTTTATGAAGGAAAACTCAACGATGATACATCTGATAATTTTCAGAAGTATGGTATCGGGGCAAAATTATTAATGAAGATGGGTTATCAGAAAGGAAAAGGGCTCGGGGTAAATCAGGAAGGAATAATCAACCCCATTGAAACAAAGCTACGACCCAAAGGACTAGGCGTGGGTGCAGTTAAAGAGAAAGCAGATAAC…
C1_02910C	orf19.2982	Pool2	GGGGACAAGTTTGTACAAAAAAGCAGGCTtgATGACTAATGAAATAAACTCAGCGACGGTA	GGGGACCACTTTGTACAAGAAAGCTGGGTcCTTGTTGGATCCGGTGATCATGTCCATCAA	1431	no	BP39A11	B	No SNP, No DIP	ATGACTAATGAAATAAACTCAGCGACGGTAACCCAGGATGAGGTTATAAAATGGAGTAGAGAGGCTCAATCAACGTTAGAGAAAACACAAAAAATATGCACGGATGCCCAGTCCCTGATGCAGAAGACAGCACAAGAATTGACTATTTTGATACCAGACAAACTACAAGCAATTGAGTTTTTATTCAAATCCTATAGAGAGCAATATGACAGTATTTTGAAGCAAATTGAAACTACCAAGATTTACTTACATACAAATATCGACAAAGTGTTCAATGATATCAAAGATCTTTTGGATCCATCTTTAGCCAGATTAAACAATATACTACTTGAATTAAAGAAAACACGAGTGCCTTCGATTGTTGTTGAGGGAACTTCTGAAGGCAAAACATTGTTTGAC…
C1_02920W	orf19.2983	Pool1	GGGGACAAGTTTGTACAAAAAAGCAGGCTtgATGAGTTCATCTTCTCCACTCAAAGCTTTT	GGGGACCACTTTGTACAAGAAAGCTGGGTcGTACAGCTTCCCATATCCCTTATTGACAAG	1113	no	BP29H11	A	No SNP, No DIP	ATGAGTTCATCTTCTCCACTCAAAGCTTTTCGTAAAGCTGTAATTAAAGAGGAAAGAATAGAGTTTTTCAAAAACGATGAGACAACTGATTCGATCAATGATGCTACAGAGGTGCAATTTGGGACCGACAAGAATAAATATTCCTTGGACATGGCCACCAATTTTTATAATGATGAAAAATTGACGGACGCACAAAGCTTGCGATCTGTTGTGTTTTGTTATTTGCATGAAAAGGATTCAATCACAGATTATAAAGTGGCTGGTGAAAGTTTGAATATTCCTGTATTTAGTTTTTTGGTGAAAACAGAATTATCGACATGGTTACATGGAAACAGTGATACATGTATGTTCATTAAAAAGGAAGCAGAGGATAAAACTTCGAAAAGTGTGAAATCGACA…
C1_02930C	orf19.2984	Pool2	GGGGACAAGTTTGTACAAAAAAGCAGGCTtgATGTTAATACTGAGAAGGGGTCCTAGGCTA	GGGGACCACTTTGTACAAGAAAGCTGGGTcTTTGTATGATTGTTCTAATGCGATAAACAT	1368	no	BP37D08	A	No SNP, No DIP	ATGTTAATACTGAGAAGGGGTCCTAGACTACTCAGTCAGGGCATTTACCGATTCTTGTCTACAAAGACAAAAGAAGCAGAATCATCAACTCAGTCCAACCATGTGATATCATCAAAACAATTGTTGTATACAACAGATCCAACGTCACCAGGATCTATCTTTTTTTTGCCCCATGGTACCAGAATATTGAACAAATTGATCCAGTTTATGAAGAATCAACAGACTAAATATGGATTTCAAGAAGTTGTCACACCTTTGATTTTCAAGACCAAATTATGGAAAAAATCAGGTCATTGGGACAATTATAAAGATGACATGTTTAAAGTTGTTGGTAATGATATAACAAAGGAGGAGTATACTGACAACATAGAGGAACACGAGTATGGCTTGAAACCAATG…
C1_02940C	orf19.2985	Pool2	GGGGACAAGTTTGTACAAAAAAGCAGGCTtgATGGCACCACCAAAGAGATTCTGGGCTAGA	GGGGACCACTTTGTACAAGAAAGCTGGGTcTTCGTTGTTCGGTGCTAGTGATACTGCTGG	519	no	BP9H02	B	No SNP, No DIP	ATGGCACCACCAAAGAGATTCTGGGCTAGATTGAAGCTATCTCCAAAATTTTTGGGGACTTTACCTGAGTTCCCAGCGTATATCTCAAAATCACGTCTAAAGAAGTTAGCACAAGAGGAAAGAAGATCTGGTACTACTTCAATGACTACACTGCAGAGGTCCTCACCTGCACCCGAAGGAGGAGCATCTGCCACTGGTCCAACTATCAGTAATTACAAAGTGAATGTGGGATTGAAGGAAGGTTCAACATCCGGTTTGACAATCAACAGCATAACGAGCGGACAATATTCTTTAGACAAATCAGGTAAACCAGCTAAACGATGGGTCAAAAAACCAAGGCTGTTTAAGACTTTCACTGGATTTAAAGTAACATGTGTGTCGTTCAAACCTGAACATGGT…
C1_02950W	orf19.2986	Pool2	GGGGACAAGTTTGTACAAAAAAGCAGGCTtgATGACAGAACCTGTTCCCATTAGAAACAGA	GGGGACCACTTTGTACAAGAAAGCTGGGTcCATTCGTAGCAACAATACTAACAAGGCAAT	378	no	BP5E10	not defined	No SNP, No DIP	ATGACAGAACCTGTTCCCATTAGAAACAGATTACCTTCAAGGATGGATTTGTTTGCTACAAATTTGAAGCAAGATATAAGAGCACATCAGAGAACATATGAAGGGGCATATACAAGAACTGCTATTGGATGTCTTTCCTTTTCGATATTGATTATTAAGCTCTTCTCTAAAGAATTCTTGCCAATTGGCACCATCTACACAATCTACGGATGTCTTTTGTATTTTCTTGGTGTTTTCAAATCCTCAAGAGTAGACGTATATTACAATCCCGATAAGGATATGGAAATGTTCACAACTAGTGGTGATTTTGTGCTTTTTTTAACAATTCTCAGTTTATGTTGCTACATTGCCTTGTTAGTATTGTTGCTACGAATG
C1_02960C	orf19.2987	Pool2	GGGGACAAGTTTGTACAAAAAAGCAGGCTtgATGTCACTAAGGAACATATTAGGACTACTG	GGGGACCACTTTGTACAAGAAAGCTGGGTcTGCCACAGCCCCAACTCCAAACAATACTAG	1788	no	BP47F01	B	No SNP, No DIP	ATGTCACTAAGGAACATATTAGGACTACTGAAGCAATTGAATAGGCAAACTTTGTTGTTTCTGAAAACTTGTCAAAAATCTTTGATTCGTCCAACTGTAATATCAGCAATACAACCACATCGACAATTTTCCGCTTCATTATTTGCATCTGACAGGAAACAAGTCAACCAATCAGACAAACAACCAAAGTTACATTCAAAAGAGCAATCAGAAGACAAACCAAAACATGAGACGGAGCTTATCCCAACGAAAGAACAGTTATTGGCGAAAGCAAACAACATGTACTCAAGATTGAAAATACGCTTGAAATGGCTTCTCAAAAAATCCAATCGTCCTTTCAACACCGACGACTATTCAGCTTTCTTTTCCTGGCTAGTAGTTGGCAATGTTTTTTTGTTT…
C1_02970W	orf19.2988	Pool3	GGGGACAAGTTTGTACAAAAAAGCAGGCTtgATGAGTAATCCCATTGTTCCTTTTGGGAAA	GGGGACCACTTTGTACAAGAAAGCTGGGTcTAACTTATGTTTTTTGTATTGTTCGGAGGC	1266	no	BP34E07	A	No SNP, No DIP	ATGAGTAATCCCATTGTTCCTTTTGGGAAACAATTTAGGGCTAAATATTTCACTAATATGGATGATGAAGTGTTTCCTGTAAATCATGGATCTTATGGGTTGACACCTACTCCAGTACTTGAAAAGTATTTGGACTTGATAGTCAAAAATGCATCATACACCGACAAGTTTATGAAGTATGGTATTAAAGACAGTTATGTTGAATCATTGAAGGCAGTGGGTAGAGTACTCAATTGTGATTACCACAATCTTGCCTTTGTCGATAATGCTACTTCTGGTGTTAATACAATATTGCGTAGTTACCCCTTGAAGAAGGGCGACAAGTTGGTTATTCAAAGTACAGTTTATGGAGCTTGTGGAAATACGGTAAAGTTTTTGCATGATAGATATGGTGTTGAA…
C1_02980W	orf19.2989	Pool3	GGGGACAAGTTTGTACAAAAAAGCAGGCTtgATGACAACAGGTACATCTAAACCAAAAGTT	GGGGACCACTTTGTACAAGAAAGCTGGGTcAAATATTCCTTGTTGTTCAGGTACTATTGT	1029	no	BP26H05	B	No SNP, No DIP	ATGACAACAGGTACATCTAAACCAAAAGTTCTTCTTGTAGGGGAATTTATTTATTCAAAACAGAAATGGTCTGAATTAGAAGAAATTGCGGAAGTAATTCAAAGTGAATCAACCACTCGAGAACAATTCATTCAAGATTTGAAAACAAAATACAACGACATCACCTGTATTGCACGTACATTTTATTCTATTAATGAAACCGGACGGTTTGATGCTGATTTGGCTCAGCATATGCCACAGACCTTAAAGTCGGTCAGTCATTGCGGTGCTGGTTATGATCAAGTTGATGTTGAGCCATTTACTAGATTGGAAGTTCAGGTGTCGAATGTGACTGAACCGGTTGAAAGGCCAACTGCTGATGTGGCCATTTTCCTAGTTTTGGCATGTATGAGGAATTTT…
C1_02990C	orf19.2990	Pool2	GGGGACAAGTTTGTACAAAAAAGCAGGCTtgATGCAGTTATCATTTATCTTAACATCATCG	GGGGACCACTTTGTACAAGAAAGCTGGGTcGTGAAAGCCACATTGGTTTGGGAATTGTCT	1317	no	BP35H07	B	No SNP, No DIP	ATGCAGTTATCATTTATCTTAACATCATCGGTATTTATATTATTGCTTGAATTTGTTAAAGCCCTGGTTATTTCTAATCCATTTAAACCAAATGGAAACTTGAAATTCAAGAGAGGAGGCGGACATAATGTTGCTTGGGATTATGATAATAATGTTATCAGAGGTGTCAATTTGGGTGGTTGGTTTGTCCTTGAACCATATATGACACCATCACTTTTTGAACCATTCCAAAATGGAAATGATCAGTCTGGAGTTCCAGTTGACGAATATCACTGGACACAAACTTTGGGTAAGGAAGCTGCTCTGAGAATTTTGCAAAAACATTGGAGTACTTGGATCACTGAACAAGACTTTAAACAAATTAGTAATTTGGGATTGAACTTTGTTCGTATTCCTATT…
C1_03000W	orf19.2991	Pool2	GGGGACAAGTTTGTACAAAAAAGCAGGCTtgATGAATGACCTTGACTTTGTTGTGTCGCCC	GGGGACCACTTTGTACAAGAAAGCTGGGTcAAGACCATCTCTTGCTTCACAGAATTCCAA	1761	no	BP47A08	A	1 SNP, No DIP	ATGAATGACCTTGACTTTGTTGTGTCGCCCGTTCAAACAAAAGTGGAAATCAATGATCAGAATAATGAGGACTTTATACCTGGAACACTCAATATCTATTCCTTGGAAGTTGACTCTGAAGATGAAAACGTGAGTCATTACGATGCTTCCAGTCGACCAAAAGTGAAAACAAAAGGCAATATAATCCTCTTCCCACAACCATCGAATTCATGCAATGATCCATTAAATTGGAGTAAATGGAGAAAGCTAAGTAACTTTTTTATTGTCATTTTTATTACTGCTTTTACAGCAGCTACTTCAAATGACGCTGGATCAATTCAAGATTCACTTAATGAAAAATATGGAATTAGTTACGACGCAATGAATACAGGGGCAGGCGTTTTATTTTTGGGTATTGGA…
C1_03010W	orf19.2992	Pool2	GGGGACAAGTTTGTACAAAAAAGCAGGCTtgATGTCTACTGAATCTGCATTATCATACGCC	GGGGACCACTTTGTACAAGAAAGCTGGGTcATCGAATAAACCGAAACCCATGTCATCATC	321	no	BP3E09	not defined	No SNP, No DIP	ATGTCTACTGAATCTGCATTATCATACGCCGCTTTAATCTTAGCTGACGCCGAAGTTGAAATCACTTCTGAAAAATTATTAGCTTTAGTCACCAAAGCTAATGTTGAAGTTGAAGGTATCTGGGCTGATTTATTCGCCAAAGCTTTAGAAGGTAAAGACTTGAAAGAATTTTTCTTCAACTTCTCTGCTGCTCCAGCTGCCGCTGCTGCTGGTGGTGCTGCTGGTGGTGGTGCTGCTGCCGAAGAAGCTGCTGAAGAAGAAAAAGAAGAAGAAGCCAAAGAAGAATCCGATGATGACATGGGTTTCGGTTTATTCGAT
C1_03020C	orf19.2994	Pool3	GGGGACAAGTTTGTACAAAAAAGCAGGCTtgATGGCTATTTCCAAGAACTTACCATTATTG	GGGGACCACTTTGTACAAGAAAGCTGGGTcTTTTTTAGCTTTTTCAGCTTCGGCTTCAGC	609	no	BP12F04	not defined	No SNP, No DIP	ATGGCTATTTCCAAGAACTTACCATTATTGAACAACCACTTCAGAAAGCACTGGCAAGAAAGAGTCAGAGTTCACTTTGACCAAGCTGGTAAAAAAGCTTCAAGAAGACAATCTAGATTGAGAAAAGCTGCCAAGATTGCCCCAAGACCAATCGATGCTTTAAGACCAGTCGTCAGAGCTCCAACTGTCAAATACAACAGAAAAGTCAGAGCCGGTAGAGGTTTCACTTTGGCCGAATTGAAAGCCGTTGGTATTGCTCCAAAATACGCCAGAACCATTGGTATCTCAGTTGACCACAGAAGACAAAACAAATCTCAAGAAACTTTTGATGCTAACGTCGCCAGATTACAAGAATACAAATCTAAATTAGTTATCTTTGACAAAAAGACCAAGGCTTCT…
C1_03030W	orf19.2994.1	Pool1	GGGGACAAGTTTGTACAAAAAAGCAGGCTtgATGTCAACCCAATCTGTTCAAGTATGTAAA	GGGGACCACTTTGTACAAGAAAGCTGGGTcACGGTAAGATTTTTGGAATCTTGCTCTGGC	756	yes	BP17E04	B	No SNP, No DIP	ATGTCAACCCAATCTGTTCAAGTATGTAAACGAATTGAAATAAAGAGATAGAGAGATGTTTTATTATCAAAATACGAAAGGAAAGGCAATAAAAAAAGGAAATCAAAAAGTCCCAACCTTGCAGTAGAAGAATTGAGGTATATGAATTTGATAGATAGCCAGAACGGTGTTACATAAATGGGATATAGAACAAAACTATACGAGGAGTTTGTTTCAACGATCATTCAATAACCAGAAAACGATAATATATTAGCGACCATTAAATGACACTTGGAGGCTCACTGGGCCAATAGAATATCTCCATATACACTTTTGAACTATTTACTAACAATTTACTTTTGTTTCTAGACTTTTGGTAAAAAGAAGACTGCCACTGCCGTTGCTCATGTTAAAGCCGGT…
C1_03040W	orf19.2995	Pool1	GGGGACAAGTTTGTACAAAAAAGCAGGCTtgATGAACCAACTAGTGAAACTAATACACGAG	GGGGACCACTTTGTACAAGAAAGCTGGGTcGTGCAATTTGTTCCTTTTATTAGTAGAATT	759	no	BP17F11	B	No SNP, No DIP	ATGAACCAACTAGTGAAACTAATACACGAGCAACCAAATGTCGAAAATACAATACCTCATACCTTATATCAGGCATCATCGCCGAAATTGAATCTTGCTGAAGAGGACAAGTTTATAATATACGCCGGTGGGGACAAATTTTCCCTTTCGACAAATACTGATTTATCTGATCTAAATCCGGTGTCGGTATCTTTATTTGTACTTAACACAAACTTTATAGTTTGGTTCAACAGAAACAACGTGGGTATCGAGATAGCTTATCCTGCAATAATCTTCCATGGTTTGAATGAAGACTCTATATATTTAAATATAGAAGACAACCAGATAATAGGGACTTACATAACTATCAGATGCAATCCCGAGCTGCAAAACAACCAAAACCCATTGTTCAACATCATT…
C1_03050W	orf19.2996	Pool2	GGGGACAAGTTTGTACAAAAAAGCAGGCTtgATGAAGACAACCGAAGAAAAGACAAATTTT	GGGGACCACTTTGTACAAGAAAGCTGGGTcTTGGCTAATCGAGTTTCGAGGAGTGTTGCT	3156	no	BP61D08	B	No SNP, No DIP	ATGAAGACAACCGAAGAAAAGACAAATTTTAGGAATCAATTCTTGAAATTAGGCCAGGGGCATATAATATCAACAGATGAAAGTAATGATGTGTTTTGGAGTCTGTTTTGGCTGATGCCAACATGTGCAAATGATGTTTATGAATTAATCACGGTTGCGGATATCAAGAAAGTAAGACAGCAAAATCTAATGAATATTATCCAATTAACACGGAAATTGTGTCATAAAGTAATTTTTATTGCCAAAGAGTCTAAAAAATTTGGCAACAATAAGAAAGAAACAATCGAATTATTAAACTGTGTTAGATTCTTGATCAAAGTATTGCCCTTTATTTTCGAATTGGCAATTTATCCTACTGAGTTGGAAAGAGAGATATTTTGGAATAACGATTTTGATCCA…
C1_03060C	orf19.2998	Pool1	GGGGACAAGTTTGTACAAAAAAGCAGGCTtgATGGCAACTACTATAGATCCAACTGATTAC	GGGGACCACTTTGTACAAGAAAGCTGGGTcTCTTCTCCTTCCTTTGCTTTGAACCAACTC	630	no	BP13C03	B	No SNP, No DIP	ATGGCAACTACTATAGATCCAACTGATTACGTTGAAGTTGAAAATGGTACTTTAGCATTTTCCGACCCAAAACAACAAGCCAAGTTTGAACTCGGTGTGTGCATGGCGATATACAAATGGGAAGAATTGACAACAGCCGTGGATAATCTCTGGGGAGGTCCCAAATCGGCCGAGAAGAGAGATTGGATATCTGGTATAATCATTGACTTGTTTGCTGAATCTAAAATTGTGGATATACAACTCATTGAAGAAACATTGTTGTACGCTATGGTTGATGAATTTGATACGCAAATTGACAACGATTCCGCATTGGAGATAGGAAACTTGATTGTAAAGCTATATAGAGATGCAGCACAAGAGAAATATGGTTTGATTGATGAGATGTACGAAAAATGGCAA…
C1_03070C	orf19.3000	Pool3	GGGGACAAGTTTGTACAAAAAAGCAGGCTtgATGAATAAACTTCCCAAAGGATGGAATTTT	GGGGACCACTTTGTACAAGAAAGCTGGGTcTAAAAACTGTGATATAGCATTATCTTTCTT	2418	no	BP56F10	B	No SNP, No DIP	ATGAATAAACTTCCCAAAGGATGGAATTTTACCATAGTGGACGACAATGCCGATCTGAGCAACTCAGAAAACATACAAGGAAAAAGACCAAGAAGGTCAAGAACTAGTGTACAAAGGAGTGACGGGGCTTCTCCAATTATCCGAGACAATATAGTCTTAATAAGAACTGACGATAATGAGGAATTCAAAGTGGGCGATACTATAGAGATAACTCAAGGAAAAGGGCCGGAGGATCCAACCACTGAATACGGCCTTATAACAGAAATAAAGTTTGGAAATAGTGAGTTTATTGAAGTCATCGTTGATTGGTTTATACGGTCATCCGAAATAGTTGGTATGCCCAATGATTTTTTTGCAGACAATGAATTGTTGTTAACTCCGTTTAGAAGTGAGGTAAAA…
C1_03080C	orf19.3001	Pool5	GGGGACAAGTTTGTACAAAAAAGCAGGCTtgATGGAAGAAGATAATCAACAGGATCAGAAT	GGGGACCACTTTGTACAAGAAAGCTGGGTcCTTATATATCAATATGGGTTCCCCCACGTT	681	yes	BP14H10	B	No SNP, No DIP	ATGGAAGAAGATAATCAACAGGATCAGAATAACCAGTATGTAATTTATCACCCCTTCATTCTGGAGGAATGCCATTTTTATTTCATTATTTCTTGTACTAACTCATTTATTAGAGTCGCCTTAAAAATTGGTTTAATTGGGGATTCCCAGATTGGCAAGACATCACTAATGGTGAAGTATGTGGAAGGTTCATTTGACGAAGACTATATTCAAACATTAGGGGTTAACTTTATGGATAAAAAGATACAAATTAGAAACACAACTATAACGTTCTCGATATGGGATTTAGGAGGACAAAAGGAGTTTATCAATATGCTACCATTGGTCTCAAATGATGCAGTGGCAATATTATTCATGTTTGATCTAACAAGAAAGTCTACGCTAAATTCAATAAAGGAA…
C1_03090W	orf19.3002	Pool3	GGGGACAAGTTTGTACAAAAAAGCAGGCTtgATGGCTGTCGGTAAAAACAAGAGATTGTCC	GGGGACCACTTTGTACAAGAAAGCTGGGTcAACAGATTCTAAAACAACATCTTTGAAACC	771	no	BP18A04	A	No SNP, No DIP	ATGGCTGTCGGTAAAAACAAGAGATTGTCCAAAGGAAAGAAAGGATTAAAAAAGAAGGTCGTTGACCCATTCACCAGAAAAGATTGGTTTGACATCAAAGCTCCAACCACTTTTGAAAACAGAAATGTTGGTAAAACTTTGATCAACAGATCTACCGGTTTAAAGAATGCCGCTGATGGCTTGAAAGGTAGAGTTTTCGAAGTTTGTTTGGCCGACTTACAAGGTTCCGAAGACCACTCTTACAGAAAAATCAAATTGAGAGTTGATGAAGTTCAAGGTAAAAACTTGTTGACCAACTTCCATGGTTTGGATTTCACTTCTGACAAATTAAGATCATTGGTCAGAAAATGGCAATCATTAGTTGAAGCTAATGTCACTGTTAAAACTTCCGACGATTAC…
C1_03100W	orf19.3003	#N/A	GGGGACAAGTTTGTACAAAAAAGCAGGCTtgATGAGTAATAGTCGAGTATGTAATTCGGTT	GGGGACCACTTTGTACAAGAAAGCTGGGTcAGTGAAATACTTCACATTCACTACCAACTC	4447	yes	BP64D02	#N/A	#N/A	#N/A
C1_03110W	orf19.3003.1	Pool3	GGGGACAAGTTTGTACAAAAAAGCAGGCTtgATGAGTCAAGTCGTATGTGAGATAGCAGGA	GGGGACCACTTTGTACAAGAAAGCTGGGTcAAATTTTAACAAGTGTGGTCTGTCACCGTT	893	yes	BP22C06	A	No SNP, No DIP	ATGAGTCAAGTCGTATGTGAGATAGCAGGATAGATAGAAAGGACGAGATGGATAGAACTGATTGATACAGGAATAGACAGGGATATTGAGAATTTTGGATATACAAATGAGAAATACCAACACCAAGACGATTTCGAGTAGTCATAGAATGAATAATGCAGTAATGATATACAGTATCCAGAGCAAGAGAGAGTTAATATAATAGTAATCATTTTGTTTTAATAGTTTTAATTTCAACTGTCTTGAAGATTGAGAATTGGGTATTTTTATTACAACTTGGATCAGTTCTCTACACATCTCAAAAACCTTTTTACTTTTACTACCATGTAATGTTTATGAATTATGAATACTAACTAATTTCTTTTTTATTATAGGCTCCAAAGTGGTACCAATCAGAAG…
C1_03120W	orf19.3004	Pool2	GGGGACAAGTTTGTACAAAAAAGCAGGCTtgATGAAGCTTTCAAAACTATTACAACTAGCA	GGGGACCACTTTGTACAAGAAAGCTGGGTcAGGTTTGACCAAGGAATCGTTTATTATTAA	1233	no	BP33F09	B	No SNP, No DIP	ATGAAGCTTTCAAAACTATTACAACTAGCAGTTTTTTCAAGTTTTGTCACTTCGAAAAACATTTTTGATTTAGAATCTTTGAAGCAAGGTTTACAAGACGAAGAAACAGTAAACAACGATAAACGGGAGCCAGTTAACCTACTTTATTTAGATAGATTCAAAATGGGGGTTTCAGATGAGGCAAAAGGCAATGCAAAATCTAAAAGAGATCCAAAGAACGTTATTGATCTAGCTAGCTTGAAAGAAGGTTCAGCAGAAGAAGAACAAAAAGATAAGAGGGAACCAAAAAATTTATTCAACTTGCAAGCTTTGCATGAAGGTTTAAAAGATGAGGAAACTAAGAGCAAGAGAGAGGCTAAAAACTTACCAAATTTGGAAGCATTAGAAGAGGCCTTGAAA…
C1_03130C	orf19.3006	Pool3	GGGGACAAGTTTGTACAAAAAAGCAGGCTtgATGTCGTCATCATATTCCTTGGATAAAATC	GGGGACCACTTTGTACAAGAAAGCTGGGTcTTCTAAAACACTGACGCCAGTTTCTTCATT	1755	no	BP46H02	B	1 SNP, No DIP	ATGTCGTCATCATATTCCTTGGATAAAATCAATCCAAAATTATTAAGAAGGATTTATCGAGCATGCAGGCCAACCAATGATGAACCAAATTTGGCATTGAACTTAGAAATCTGTGATTATGTTAATGCGAAAAAGGGTTCGGCACCACGAGACGCTGCCATTGCTGTTGTTAAATTGATTTCTCAACGTGACCCACAAACCAGTGAATTGGCAATTGCGTTATTAGATAATTTAGTGAAAAACTGTGGTTATCCCTTTCATTTGCAAATTCTGAGAAAAGAGTTTCTCAATGAATTGGTTAAGAGGTTCCCTGAAAGGCCACCTTTGAGATATACCAGGGTACACCGGTTGATTTTGGCTCAGATCGAAGAGTGGTATCAGACCATTTGTCGCACTTCT…
C1_03140W	orf19.3007	#N/A	GGGGACAAGTTTGTACAAAAAAGCAGGCTtgATGTCGTTTGATGAAGGTAGAAATAACTCA	GGGGACCACTTTGTACAAGAAAGCTGGGTcTAGTTTGTCAAATTCATGTTCCAAAACATT	477	no	BP8E06	#N/A	#N/A	#N/A
C1_03150C	orf19.3007.2	Pool1	GGGGACAAGTTTGTACAAAAAAGCAGGCTtgATGTCACAATTGTTATACAAATATTTCTTA	GGGGACCACTTTGTACAAGAAAGCTGGGTcTAAATCTCTAGGAGGCGGGTTAGGTGGGCG	756	yes	BP17E05	B	No SNP, No DIP	ATGTCACAATTGTTATACAAATATTTCTTACAAAAAGTATGTCCGCTATCTAGCCATCGCCACTACTTACCCAGATAAGGATATTTTTCATATACTAACAAACTGAAAAACATTTTATATCTATAGACAAACCTAGATCATTTAGTTACATTTGGAGATGCTAACCATGATCCTTATTTTGAAGAGATCCCGGAAAACGAATTACATTTCTATCAACGGAAAGGAGCTAGAAGAAGAAGAAAATTGCCTGAATTCATTCCCAAGCACGATTTAAAGATTTTGAACAGTGTCAAAAACAGAGCTTATCATTTAGACTTACTGTTGAATTTGTGTGGATTAAGAATTGGTTGGGCTGGGGTCATTGGGTTGATTCCTTGGATAGGTGATATTATTGCCTTT…
C1_03160C	orf19.3008	Pool5	GGGGACAAGTTTGTACAAAAAAGCAGGCTtgATGTTGAAATCTACTGTCAATAATACTCGT	GGGGACCACTTTGTACAAGAAAGCTGGGTcCTTTCCACCTTGCAACTGCTTTTCCAATTT	972	no	BP24H05	B	1 SNP, No DIP	ATGTTGAAATCTACTGTCAATAATACTCGTATCAAGTGTGGACACATTGATCAAAGAAGAAATTATTTGTTCACAACATTGGCTGGTACAGTTTTGGGCTCGTTCTTATGGTCCAAAAACAATGTATTAGCTTCAAAAATGGAAAATGGTGAATTACACTATCATGATCCTAACCTTAAATTCAATAAGAAATTGTTCAATGGTAAACCACCATTTGAAAGACGTACTCCAGATTATCCTGGTCATGTACCATTATATAATTTCGAGAAAGTTTTGATGTTTTTAGGATCCAGTATGGGGGCATTTTTCCATCCAGAAGAAAATAAATATATTGTGGCTCTTGGTGAAAGTACTGCCATCACACCCATTTTACAGAATTTACGCCACAAGATGCTATCA…
C1_03170C	orf19.3009	Pool3	GGGGACAAGTTTGTACAAAAAAGCAGGCTtgATGTCATCTAGACGGAATAAACGACCTTAT	GGGGACCACTTTGTACAAGAAAGCTGGGTcTATATCAGTATATAAATTTCCAATAACACA	1968	no	BP50G03	B	No SNP, No DIP	ATGTCATCTAGACGGAATAAACGACCTTATAAAGGTTTGATTCTAAAGCCCAAACCAATAAAACCAGGATCTGGGTTTGGAACAGGAACAAGATCAGGTTTAGGAACAGTTTCAGTTACGGCCTCCCCGTTGGCTCTGACATCTACTACAGCCACAACTATAATTAGTTTTCAAAATGGTCATACTACTTATAACGTACCAAATTCAGGAAACGTGTCGCCTTCAACATCATCAACTTCTACAAATTCATTAGTAACGAAAAAACATATTAAGAAAAGTCTACAGAATGATTTTAAGTTAAAGTCTACCGTCAATACTAATAATAATGATAATGAAGACAACATACCTTCCAATAACGGAAACAATATCTTCGGTGTAGTGGGTGACTTATATGATATA…
C1_03180W	orf19.3010	Pool1	GGGGACAAGTTTGTACAAAAAAGCAGGCTtgATGAAGATACTAACACGTCAATATCATACA	GGGGACCACTTTGTACAAGAAAGCTGGGTcCAAAGAATTAGCATTGATATGCTCCACGGA	864	no	BP21D10	B	No SNP, No DIP	ATGAAGATACTAACACGTCAATATCATACAATACGATCAAACTATCGAAAGCTACAACATATTCATTTCCCGGGGATTTCCTCATTTCAACATGGTTTGAACATCCAACAATTATTAGTCGATGCCAACCTTGATTATAAATCATTAGAATTCAAATATCGTAGAATTCAACGACAACGTCAACAAATTTCCACCAATACCAATGATTCATCACTTTTGGCTTTGAAAAATAAAATTGAGAATTTACAACCATTACCAACAATTCTTACATTTGAATTTGATAATGTTTATGCCGGAGGATTACGACTGAAATCTGAAGTTTCGCCAAATGATCTTGAAGGGTTCAAACGTATAGGAGGACAATATTTCCAATTAGAAAGAGGAGGACAAGTTACATGG…
C1_03190C	orf19.3010.1	Pool2	GGGGACAAGTTTGTACAAAAAAGCAGGCTtgATGCAATTCAAGAACATTCTTGCTATTACT	GGGGACCACTTTGTACAAGAAAGCTGGGTcGAATAAAGCAACACCAACAGCAGCAAAAGC	2161	yes	BP53E12	A	No SNP, No DIP	ATGCAATTCAAGAACATTCTTGCTATTACTGCCATTGCTGGCTTAGCTTCTGCAGCCAACAGTATGTATTATAATTATTACAATTATTACTAATTTTTTAGTTGTTGAATTTCATTACAGTTTTTGAACAAAGTGGGATTATTCAAGTCACACAGATGTATATACACACACAGAGAAACCATGGTAACCCCTCTCCAATTACATTCTTGACAATTATTATTACCCACTCCACTAATAAATCATACAAGATTTTGCATTTCACACTATGGTTTGTGTTGGGATTAATTGGTTTCGGCATTAGCGGAATGAAAAGTCAAATCTCAACACACTCAACATTAATCAAATAAGAAGAACAAGAAAGTGTTTAATAAGAGTGTATTTTTTTTGACTCCGCCTCTA…
C1_03200C	orf19.3012	Pool2	GGGGACAAGTTTGTACAAAAAAGCAGGCTtgATGTCAATTGTCGAACCAGAAGTTGCCGAG	GGGGACCACTTTGTACAAGAAAGCTGGGTcATTCAAAAAACTCCACAAGTCAACAATATT	3198	no	BP61E09	A	No SNP, No DIP	ATGTCAATTGTCGAACCAGAAGTTGCCGAGTCCACCGGAGGTGATGCTCCCCAAACTTCAGTAAAATCACCCGAACCTTCATATCAACAACTGTCACAGGCCCAAGGAAAGTATAAACGAAACTATCGGGCTTGTTTGAATTGTCGTCTTCGTAAAGTCAAGTGTGATTTAGGACCAGTTGATAACCCCCACGATGGGAAATGTGCACGTTGTCTTCGAGAAAGAAAGGACTGTGTATTTGTTGAAAGCAAACGAGGTGGTACTACAAATGTGGTCAATGGGAAACGCAAAAGGCAACGAGCATCGAGTAGGGCGATGAGTAGACTGGAAACTCAATCTCCGGATTCTAATAATGTTTCTTCAACTACATCAACCATAGCGTCACAAAATGATAATACA…
C1_03210C	orf19.3013	Pool2	GGGGACAAGTTTGTACAAAAAAGCAGGCTtgATGCCTGAACCAGTTGGTATTGCAAATTTG	GGGGACCACTTTGTACAAGAAAGCTGGGTcACGTTTAGCAATTTGCAACCTCTTAACTTG	1356	yes	BP37A06	A	No SNP, No DIP	ATGCCTGAACCAGTTGGTATTGCAAATTTGCCTAATCAAAGGTATGTTTATAGTTTTTGATGGAATTGAAACAATTTGATATCATGACACGTCACGGCACCTTTGATTCATGATTACTGTTATCAACATTGTTTTAATATTCCAATGGGATGTTCTTTGTTTTTGACTTCATTCTAGATTACTAACTATAGATTTTTATCAAGGTATAAAATCATTTCTAAAGAGGGTGCCACATTCACCATCATGGTGGCTGGTGAAAGTGGTCTAGGAAAAACCACTTTTATCAATACTCTTTTCCAAACCTCATTGAAACCACACCAAGAGCCAAGCCACAGACACAATAAGTTCACTTCTCCACATCAAACTGTTGAAATTGACATAGTTAGAGCCATATTGGAA…
C1_03220C	orf19.3014	Pool3	GGGGACAAGTTTGTACAAAAAAGCAGGCTtgATGCCAGCCTCCCGTGAAGATTCCGTTTAC	GGGGACCACTTTGTACAAGAAAGCTGGGTcTTCTTGATCAGCCTTACCTTCTGTTGGTTG	795	no	BP18G02	not defined	No SNP, No DIP	ATGCCAGCCTCCCGTGAAGATTCCGTTTACCTTGCTAAATTAGCCGAACAAGCAGAACGTTATGAAGAAATGGTTGAAAACATGAAAGCCGTTGCTTCCTCTGGCCAAGAATTGTCTGTTGAAGAACGTAATTTATTATCTGTTGCTTACAAGAATGTCATTGGTGCTCGTCGTGCTTCTTGGAGAATTGTTTCATCAATTGAACAAAAAGAAGAAGCCAAAGGAAATGAGAGCCAAGTTGCTTTGATCAGAGATTACCGTGCCAAGATTGAAGCTGAATTGTCTAAAATTTGTGAAGATATTCTCTCTGTGTTGAGCGACCATTTAATTACATCTGCCCAAACTGGTGAATCAAAAGTATTTTACTACAAGATGAAAGGTGATTACCACAGATACTTG…
C1_03230C	orf19.3015	Pool2	GGGGACAAGTTTGTACAAAAAAGCAGGCTtgATGCAGCTTGCAGTTCGTCAAGAAGATGCT	GGGGACCACTTTGTACAAGAAAGCTGGGTcATCTATTTGCATGGATTCTACAGACATGTT	1695	no	BP45E05	not defined	No SNP, No DIP	ATGCAGCTTGCAGTTCGTCAAGAAGATGCTGACATCTTGTTAAAACAAAAGAATGTTTTGGATGAGCTTGTTGTTGAAAAATATAGGGTCGCTGGTCAAATAACCCAGACTGCCTTAGCATATATCACATCATTGATAAACAACTCCTACCATTTACAAACATCCCCAAAGTTGACTATTCAGCAGTTGTGTTTATTAACAGATTCATTTTTATTAAAGTTATTATCCCGTCAATATGTTAACAAAGTCAATGAAAAAGGTATCGCCCACCCAACAACAATAAATGTGAATCAATTACTAAATGGGTTTTCACCTGAAATCGATGACGAGCGTGAATTCTTCTTGAACCAAGGTGACGTCGTGACTATAAGTTTAGGTGTCCACATTGATGGTTACACT…
C1_03240W	orf19.3016	Pool2	GGGGACAAGTTTGTACAAAAAAGCAGGCTtgATGTCCTGGGATCAAACTAAATTTACATTA	GGGGACCACTTTGTACAAGAAAGCTGGGTcTTTCTTTTTCCCATTAATTGTGACAACAAT	426	no	BP7A02	B	No SNP, No DIP	ATGTCCTGGGATCAAACTAAATTTACATTAAGCCCAAAAAGTAAAGGATGTTACCTTATCACTGATGACGTTATCAGAAGTGTTCCTCAAATCAAGGATTATGAAATGGGTATTTTGAATTTGTTTTTACAACATACTAGTGCTGCTTTGTCAATCAATGAAAACTGGGATCCTGATGTGAGAACAGATTTGGACAAGTCTTTGGATAGAATTGCCCCGGAAGGAGATTTCTATTTACACGACGCCGAGGGACCAGATGACTCTGTTCTGCATATCAAAAGTAGTACTATAGGTGTCAGCTTATCTATTCCTATAACCAATGGCAAGTTAAGTCTTGGACAGTGGCAGGGGATCTACCTTTGTGAATTTAGAAGGTACAGACATAGCAGAACCATTGTT…
C1_03250C	orf19.3018	Pool2	GGGGACAAGTTTGTACAAAAAAGCAGGCTtgATGGACCCCGATACTACTCAATACGATAAG	GGGGACCACTTTGTACAAGAAAGCTGGGTcAGATTCGTATACACTGATAGAATAATTTCT	1221	no	BP33D01	not defined	No SNP, No DIP	ATGGACCCCGATACTACTCAATACGATAAGGTGAAAGGAGAATGGTCCGAAAATCTGATAGATATCAAAAGCAATCTAAAAAGAAGTAAACCCTCACATTCAATACCGTCAAAAAGGGTCAAACATGATGTAGATTCATCGCCACTTGTGGAGGAATCCAACGAGGAAATCGCCAGACAGTACAAAAAATTCATAAATGCACCTAAATACGATCTTAATAGTGAAGAATTGTTTTGTGTATGCAGACGTCCCGACTTGGGTGAAATGATGGTTGCTTGTGATGGATGTGAAGAATGGTTCCATTTCAAGTGCATGAAAATCAATGAAAAATACTCCAACTTGATAGCCAAATACTATTGCAAATTTTGCGAATGGAAGGGGGAAGGTAATTCTCAATGG…
C1_03260W	orf19.3019	Pool2	GGGGACAAGTTTGTACAAAAAAGCAGGCTtgATGACTCAAAGCAAAGAAGAACAATGTCCA	GGGGACCACTTTGTACAAGAAAGCTGGGTcTAGATCTTGTATATTTGATTCATCGTCGCC	2037	no	BP51F05	B	No SNP, No DIP	ATGACTCAAAGCAAAGAAGAACAATGTCCAATATGCTCTAAATCATTTCCTGTGTCCCAACTTTACAAGCACGTAAATTCATGTTTAGACAACCAGGAAAGTAAAAAATCACCCAGTGAAGAGGCATCAGAAGACACAAGCGGGAAAGCAGAGACCCCAGCACTGAAGAAACGAAACACGCTTAGTGCTTTGGGATTGAAAGCAGACACCTCCTCGCTGTCACAGAAAAAGGTCAAGAAAACTGAGACTAAAAAACCAAGTTTGACGAGTAAACTTCTCGAGCAGAAACGATTACAAGCTGAAATCAGAAAGAGAGACAAGGAAATTCCATTGGAAGAGCAATTCAAAGCCATAGCAGAGGATGCCATGACTCAGAGTAGAACTCAAGAGAAGCCACTT…
C1_03270W	orf19.3021	Pool4	GGGGACAAGTTTGTACAAAAAAGCAGGCTtgATGTGTGGTCGTTTTGCTCTAGGGGTAGTA	GGGGACCACTTTGTACAAGAAAGCTGGGTcAACCTCTTTTTTCACTTCAAACAGCTCACC	1205	yes	BP33A01	not defined	No SNP, No DIP	ATGTGTGGTCGTTTTGCTCTAGGGGTAGTATGTACCGTCTGGTGTTTCAATTGGCTTTAGCAAGTTTACTAACAGTCTTTCCCTTTTCTTTTTTTACCTAGGCTTTGAACGAGTTGCCAAAAGAATTCGGTCGATCAGTTTTACATAACCAAGCTAACGAAATTCATCAAGAAAACGATACTGGTGATGGAAATTATCATTTCCATATTCGTGGATCGGAGGATGACATGAGATTGCAATTGAATGTGGCAAAAGTGACTGATTGGTATCCATCATACAATATTGCACCAACTAATTCTGCATTGATAATATATATGACGGAGTCTGGTACACAATTCAATGCCAAATATATTTTAGAGCCTCTGAAGTTTGGGATTGTACCATCTTGGGCAAAGCCAT…
C1_03280W	orf19.3022	Pool1	GGGGACAAGTTTGTACAAAAAAGCAGGCTtgATGAGCATCTACTCAAGATCCGTGTCACTA	GGGGACCACTTTGTACAAGAAAGCTGGGTcTGGGGAAATTTTTCGAATATATTCGTTATC	933	no	BP23G07	A	No SNP, No DIP	ATGAGCATCTACTCAAGATCCGTGTCACTAGTCAGGTGCTACTCTTCGGCTCAGACAGCGATGAAGAAACCCTTCCAAGGTCCACTCTTTCTTAATCCACATGCTTGGAAAGGATTACCAGCTGATCAAGTGTTTGAATTACATAAAATCAGAAAGGAATATATGGGAGATGCATACAATCCAACTGATGAAGAAAGAACAGCAATTTTGTCTACAATATCGTCTTTGGTTCCTAATAAACCTCCCTTAGATTATGCTTTCGAGATTGAAAATTTCAAAGAACGATTAATGAATAACACTCCTATGCAAGACAGAGGAAAACCACAAAAGTTGAGCAATCAGTATGTGATCAATTCTGGTGCGGTTCCTCATCAAAGAAGAAGAATAGAACAATTAACG…
C1_03290W	orf19.3023	Pool2	GGGGACAAGTTTGTACAAAAAAGCAGGCTtgATGACTGATGCGCACTCTGTGTCTACTACT	GGGGACCACTTTGTACAAGAAAGCTGGGTcTAGTGATTTCTGTGTTAACATATCTACCGC	1884	no	BP49E06	A	No SNP, No DIP	ATGACTGATGCGCACTCTGTGTCTACTACTTTGGACGATATAATCAATGAATTGAAATTGACATATGATTCCTCTGTTGGTTTGCTTGATGGCGATTCCATTCGGACGATACCAAATATCAGTACATTAACCAATTTGAATAAATTGTTGAAAAACTTGTGGAACCAGTTAGACGAGGTGGAATCAATAGATAGTGATGTGCTAAATAAAATACGAACTATCAAGGAGAGTGAAATCAAAAGTGATTCAAAAACTTCCGAAAACGATAAAAAACGTAAAAATGAAGAATTAACACCAGAACACCAGGACGATGAAGACGAAGTGCCTATGAGCGCAACAAAGAAACGCAAAATTGTTGCAGCAGCGAAAGAAGCTGATGCCAAAGAAGAAAAGGATCTA…
C1_03300C	orf19.3026	Pool3	GGGGACAAGTTTGTACAAAAAAGCAGGCTtgATGTTTAAACGACTTAGTGCATTGAAGAAA	GGGGACCACTTTGTACAAGAAAGCTGGGTcGAAAAACATTCCTTCGCTGATTTCTTTGTG	1404	no	BP38D09	A	No SNP, No DIP	ATGTTTAAACGACTTAGTGCATTGAAGAAATACAACGGTGGTATAAAGTATCGTGGTTTCAACACTGCTGCTGTGCCATCTCCGACCTATCAGACATCCATTTTGCCTAATGGATTAACTGTTGCTAGTGAATCGATGCCAGGTACCAGAACGGCGACAGTAGGTGTTTGGATTAATGCTGGGTCTAGAGCAGACAACCCCAAAAGTAGTGGAACTGCTCACTTTTTAGAGCATTTGGCGTTCAAGGGAACACAAACAAGACCACAAGCAGCTTTAGAATTAGAAATTGAAAACATTGGAAGTCAAATCAACGCTTATACATCCAGAGAGAACACTGTTTATTATACCAGATGCCTTGCATCCGACATAAAACAAAACATTGATATCTTGAGCGATTTG…
C1_03310W	orf19.3027	Pool3	GGGGACAAGTTTGTACAAAAAAGCAGGCTtgATGGAAAATAATAGCGAACAACAGGTTATG	GGGGACCACTTTGTACAAGAAAGCTGGGTcTTTGAACTTTTCTGCAACTAAATCTTCACC	1137	no	BP30G01	A	No SNP, No DIP	ATGGAAAATAATAGCGAACAACAGGTTATGAAATTGTTGGATGATGGTTTAATTTATGATTTTGATAATATAGTTTATAATTGGCAGTATGTCTTTGATAATGTTGACAATAATAATCCTATCAATTCTAGCGAGTTCCCATTAGTGGTCACTGAACAACCTTGGAACACATCGAAAAACAAAGTTAATTCATGCCAAGTTGCATTTGAAACATTGCAAGTTCCGATATTTAGTTTGGTGAAAACTCCATTAGCACAGTTGTACCGATGTGGCAAGTCAACCGGATTGGTGATAGATATAGGATCCAGTGTAACCAGTGTGACACCAATCTTGGATGGGGTTATTCAGCTGAAATGTTCCTACCATTCAAAATATGCAGGCGATTTTGTGAATTTACAT…
C1_03320C	orf19.3029	Pool1	GGGGACAAGTTTGTACAAAAAAGCAGGCTtgATGTTAAGATTAAACAATTCTATTAGTTTA	GGGGACCACTTTGTACAAGAAAGCTGGGTcTTTTGTAGGCTCTTCTTTCCAAGTAACATA	1509	no	BP41A05	not defined	No SNP, No DIP	ATGTTAAGATTAAACAATTCTATTAGTTTATTGAAACAAGTCAGGAAAATAGCCACCACTTCTATTAACATGTCATCGAAATTATCCACCAACCACACTTCTGGAGGTGAAGAGCCAGTTGTATTGAGTTCAGTGAAAAACCATGCTAGACTTATCACCCTCAACAGAGTCAAGAAATTGAATTCATTAAACACAGAAATGATTGAGTTGATGACCCCACCAATTTTGGAATATGCCAAATCAAAGGAAAACAATGTTATCATATTGACTTCAAATTCCCCTAAGGCTTTGTGCGCTGGTGGTGATGTTGCTGAATGTGCCGTTCAAATCAGAAAAGGAAATCCAGGATATGGTGCTGATTTTTTTGACAAAGAATATAACCTCAATTATATTATTTCT…
C1_03330C	orf19.3030	Pool2	GGGGACAAGTTTGTACAAAAAAGCAGGCTtgATGGTCACTATCAACGATTTGTCTTTTAAT	GGGGACCACTTTGTACAAGAAAGCTGGGTcGATCAAATTAAACTGGCTTATCAACAGACA	1590	no	BP43B07	B	No SNP, No DIP	ATGGTCACTATCAACGATTTGTCTTTTAATCCAGACTACTCTTCTATTTCTGTTTCGACTTCTGATGGGTTCAAGATTTTCAACTGTGAACCTTTTGGTGAGTTCTACTCGTCACAGGAGAGCCCTCTCCGCAAATCGATATCCAACTCCTTAGAAGATTCTGCGGGTTGCCAAAATCCAACACATTCAAAAACCGATAGTCAAGATACACCAGCCAGGTTCCCGACTGCATTTTTGAAGATGTTATTTTCAACATCCTTAACGATAGTTGTTCCACAAACCCAAGATAATCTCGGCAATCGATTGTTAAAGATTTATAACCTTAAACAAAACTTGAAGATTTGTGAATTGAACTTTCCATCTAGCATTATTGATATCAAACTAAATAGAAAGAGGCTA…
C1_03340C	orf19.3031	Pool1	GGGGACAAGTTTGTACAAAAAAGCAGGCTtgATGTCGGCACCCACCCCTCCACAAACTGGC	GGGGACCACTTTGTACAAGAAAGCTGGGTcTTCTTCAACTTCCTCTAAAGTTACCTTTCT	882	no	BP21H09	A	No SNP, No DIP	ATGTCGGCACCCACCCCTCCACAAACTGGCCAATTTCAAGTTGCTACTTCAGCTCAAAGATCACCAGTAGCTGTGAATATTGTCAACTACTTGTTTCAAAATCCTATATTGAAACAAAGAACAGGTTTATTAGATAACACAAATGATATCGAGTTTTTCAGATTCAAAAGATTGCAAAGAGCATTATTGAGCGATGACTATAAACAGAAACAACAAAATCCCAAGAATGGGTTGATTCCTGTTGCAAATAATGAAGATGTACAAAAAGTTTTTGTTTTGTTGATCCAGAACCAATTGCTCTTACCACTTCAGAAATTGCATTACGCCGAAGTTAAAGCAGTCAAGGGCTGGAAGCCTAATAAAGAGAAACCAACTTTGAAAAGGGCCGACAAAGCAGTA…
C1_03350C	orf19.3034	#N/A	GGGGACAAGTTTGTACAAAAAAGCAGGCTtgATGAGTACAAAAGGAAAAGGAAAGACCAAG	GGGGACCACTTTGTACAAGAAAGCTGGGTcCAATTCAGTATTCTCCAAGAAGAAGTAATT	1869	no	BP49C02	#N/A	#N/A	#N/A
C1_03360W	orf19.3035	Pool5	GGGGACAAGTTTGTACAAAAAAGCAGGCTtgATGGTGAAACAGTACATTCCGGAAGAAGCT	GGGGACCACTTTGTACAAGAAAGCTGGGTcATTGGACTGTTTTAGCCTATTATACATGGC	4233	no	BP64B01	A	13 SNPs, No DIP	ATGGTGAAACAGTACATTCCGGAAGAAGCTGAGTTAAATCCAGAATTATATGGGTTAAGGAGGTCACATCGTGAAAGACGCGGTCCTGCAATTGTGGAATCCGATTCAGAGGAAGATGTTGCACCATCTAGAAAAGAGAAAAAGGTTCAAGATGATTACGAGGATGGCATTTCGATGGACGAAGATGAAAATGACGAGTTTGGTGACGATGATGACGACGATGATGATATCTATTATGATGGTAGTTTTGGTGCTGGTAAGAAAATGAAATCCAAACCAAAAACTTCAAAAAAACAAAAGGGTAAAAATACCAAGGCCAGGAAAACTAAGCAATCGCCTTCGCCTCCACAAGAGCTAAGATTTTCATCAAGAAACAACAAGCAGGTTAATTATGCAATT…
C1_03370W	orf19.3037	Pool2	GGGGACAAGTTTGTACAAAAAAGCAGGCTtgATGTCTGCTGCTGAAACTAATCAACTTCAA	GGGGACCACTTTGTACAAGAAAGCTGGGTcAGCTTGCTCTTCAGCATTACCGGCAGCTTC	1890	no	BP49F01	B	No SNP, No DIP	ATGTCTGCTGCTGAAACTAATCAACTTCAAGAATCTATGGAAAAGTTGAACATTGGTTCAACTACTGAAGAACAATCAGCTGCTGCTGCTACTACCACTGCTGATCAATCAGCTGAAGAACAAGGAGAATCATCTGGTGTTGCCGAGAATTCTGCCTCCTTGTACGTTGGTGAATTGAACCCATCTGTTAATGAAGCTACCTTGTTCGAAATCTTTTCTCCAATCGGTCAAGTTTCCTCTATCAGAGTTTGTCGTGATGCTGTCTCTAAAAAATCTTTAGGTTATGCTTACGTCAACTACCACAAGTACGAAGATGGTGAAAAGGCTATTGAAGAATTGAACTACAACCTGATCGAAGGTCGTCCATGTCGTATCATGTGGTCTCAAAGAGACCCATCT…
C1_03380W	orf19.3038	Pool3	GGGGACAAGTTTGTACAAAAAAGCAGGCTtgATGGCACCCCAACAAGTAAATGCATTTTCA	GGGGACCACTTTGTACAAGAAAGCTGGGTcCTTGGCACCATTAGTAGGATCTTCTTTTAC	2667	no	BP58G04	A	No SNP, No DIP	ATGGCACCCCAACAAGTAAATGCATTTTCAGCAAATGGTTCTATTCCTTCACCAAAAGAATTTGAAGGAAAAGGTAAACTAAAATTGTCGGGAAGAATCCTTAATGTGATGACCTCATTGCCCTTGCAAATTATAAGTGATTACGACAATAAGACAGGACAGTATTACTGGGATGTTGAAACTGTACGTGGTAATTCAGCATTGTATTCGTCGCAACATTTTCTTGCTGAGAACAAAGAATGGGAGACACATTTGATTGCTTGGACTGGAGAATTGATAAACAAAAAGAAAGATACAAGTTCATTAACTGCGGACACATTGCAAGATGACCCATTGTATTTGGATGAAGAAGATAAACTGAAGATCGAGAAAAAATTATGTGATGCCAGTGGCACTCCA…
C1_03390W	orf19.3040	Pool3	GGGGACAAGTTTGTACAAAAAAGCAGGCTtgATGGGGATATTAGGCTGGGGTTTCAGATCA	GGGGACCACTTTGTACAAGAAAGCTGGGTcTTTGACCAATTCTTCAAATTTTTGGAAAAA	1278	no	BP34G09	A	No SNP, No DIP	ATGGGGATATTAGGCTGGGGTTTCAGATCAAACATTAAGATTCATCAGTCAGGCGATGAAGGTTCTGCTACGTTATCGTTGAAAGACAAAGGCACCATCAAGTTCAGTCAATTCATCAAACAAGATTTACCTATTTTGGATGAATCTCAAAAGTTGTGGTTGAACCCATTGCTATTCAATGGGACTTTGCAAACATTGTATTATACTTCTATGGATAGTTCTAACAAATTTTTAATTTACTATGGGAGAGAGCTTTTCACCTATTCAGATGGTGGTATTTGTTCTTTGGATTGGGTTATTCCAAAACCAGAAGATGAGCAAAAGTTTGAGACTATTCGAAAGGAAACATTACCCGAAGGGTTCCCTAGATTACAACCCCGTTGCAGATACTTCACGAAT…
C1_03400W	orf19.3041	Pool3	GGGGACAAGTTTGTACAAAAAAGCAGGCTtgATGTTTCAGCACCACCTAAATCTTGCATTA	GGGGACCACTTTGTACAAGAAAGCTGGGTcCTTCTTTTTGCTGTGATGGAAGAATCTCAA	1950	no	BP50E06	A	6 SNPs, No DIP	ATGTTTCAGCACCACCTAAATCTTGCATTATTTGACATAAAATTGAAAACAGCTAATAAAAATTTGCTATTAATCAAAGGAAATGAACATGAAATTGAATCATTACCATTTGAAGGAAGTGTTAAACTATCTTTGAATGAAGATATACATATTAAAAAGATTACTTTGTCATTAGTAGGTGAATTCTATTATGAATACATGGACAAAGTCACTCATCAACAATACTTGGATAGGTTGTGTGTTCTAAAAGTTGACTGGGGCAATTTATTGAGTAATGACGAAGGGAAAATTGTGTTTGGTAACTATGGTGACAGAACTATTCCGATGTATAAATTAAAGAATTTGAAAAATGGAGAATTGGGGTTTAGTGCATCTGGATCCAATACTGGGTTGAACACA…
C1_03410W	orf19.3042	Pool2	GGGGACAAGTTTGTACAAAAAAGCAGGCTtgATGTTTAATAAAGACCCCTTTAAAGTATAT	GGGGACCACTTTGTACAAGAAAGCTGGGTcTTTAACTACATGCCATCGCAAGTACACTCC	825	no	BP19H12	B	No SNP, No DIP	ATGTTTAATAAAGACCCCTTTAAAGTATATCATGACAATGTTAATAAAAACATTGAAAGGATGAAAAAGGAGAAGAAACTAATAGTTTCTTCACAACATATTCCAGGTGACAGACAACATCATGCACATCATCACAAAAGACAGCCTTTAAGTAATATAACATCAGCCAGAATAAACAAGCCTACGTCAACAAGCAAAACAAATCTTCTATCTACACGAAAACTATTATCAAAGTTTGAGAAACCAAAACGAGAAATTTTTTCAAATAAGTCGTACGAATTTGAAGTGCTTAATAATCGTGGATCGAATAATAAATATACCAAAATTGAAAATGAATTTGACAGTAAAAATATCATTTCCAAAGATCTAACTATTAATTCATTTTTAAAGAAGTTTAAA…
C1_03430W	orf19.3043	Pool3	GGGGACAAGTTTGTACAAAAAAGCAGGCTtgATGATTAGATCAATACGTTTTTACTCCAAA	GGGGACCACTTTGTACAAGAAAGCTGGGTcTAATCCCTTTTCAGCTAATTTATCAGCAAT	1056	no	BP28A01	A	No SNP, No DIP	ATGATTAGATCAATACGTTTTTACTCCAAAGTAATTGATCTTAAAAAGGAAGGAAAAACTGCAGCAAAGATCTTGAAGTCGGAATACAAATCACTCAAGGATCACTATGAGGCGCCGAAATACCCAATTGTTCTATGTCACGGGTTTTCCGGATTTGACCGTTTATCATTATTGCCAATTCCCAAAGAGGTAGGCCATCAAATTGACAAGGCCAAGGAATATGCACCTAGAGGGCTCATTGAATTGGATTACTGGTATGGAATCAAAGAGGCACTTGAAAAGTTGGGATCCACGGTATTCATAGCTAAAGTTCCAGCATTCGGCGATATTAAGAGCAGAGCCGTAAGTCTAGATAAATTCATCAACAAAGAATGTAAGAGTCTACGACAAAACGAGTCC…
C1_03440C	orf19.3045	Pool2	GGGGACAAGTTTGTACAAAAAAGCAGGCTtgATGGCATCGACAACTATTCCATCTATCATA	GGGGACCACTTTGTACAAGAAAGCTGGGTcAGGATTAGCAGTTATAGTTTTGATGAACAG	1437	no	BP39B11	A	No SNP, No DIP	ATGGCATCGACAACTATTCCATCTATCATAGCTGGTCAGGATGTGTTTGACACTGATCTTATACATCCTGTCTACAGTCATGAGGATACAAACGAAGTGATCCATACTTTTAGCTACATACAAGTGTCTCCAGACATTATAAACCAACTTGCAGAGAATTCCAAAAGTGGGTTCAAAGAGTGGTCAAACACACCAGTTTCTAAAAAGAAAGAAATTTTCTACAAATGTTTAGAGATATTGAGAGAAAAGAAAAATGAGTTTATTGACACACACAAAGAAATAGGAGGCCCTGATTGGTTTGCTAATGTCAATATCGATGGTGCTATTGCTCAACTTGAAGAATATATTGGAAATTTATCTAACTCAGAAGGTGAATTGTTTCATTCAGATCACAACCAA…
C1_03450C	orf19.3047	#N/A	GGGGACAAGTTTGTACAAAAAAGCAGGCTtgATGCCACTGACTTCATCAGTTGAAAGTGGG	GGGGACCACTTTGTACAAGAAAGCTGGGTcAACCAAATTTGCTAGGATCTTTTTGCATTC	3630	no	BP62H09	#N/A	#N/A	#N/A
C1_03460C	orf19.3048	Pool3	GGGGACAAGTTTGTACAAAAAAGCAGGCTtgATGCCAAATCTACCAAGTATTCTGATCCCA	GGGGACCACTTTGTACAAGAAAGCTGGGTcCTTTTTAGGTTTATACATGATTTGCGTGTT	2973	no	BP60E11	A	4 SNPs, No DIP	ATGCCAAATCTACCAAGTATTCTGATCCCACCAGAAACACCAAGAGCTAAAGCTAAGGACTCTAACACATCAAATTTAGGAAGTGTGAATCGAAATATCCTAACTCCTTCTTTCTCATTTGGTTTGAACTTTCTGCCGTCATTCAACTTTAACTCACCGTCAGTCCAAGCAATATCACCGGGAAGCTTTTTACATATTTCCAACAGTTTTAATAAGGCAATTAATAGAACACCTATAACATCGACTTCACTGGCATTAGTGCCACCTTCAACTGGTAAAAAACACAACCGATTTCTTGAGGCTTTAACAAGGTCTTCCCAACAAGATGGTGACAACAATAAAGAGGGAAGCAGTGTTTCAGACACAGAAAATAACGACGAAATTTGGTCTACAGTAAAC…
C1_03470C	orf19.3049	Pool3	GGGGACAAGTTTGTACAAAAAAGCAGGCTtgATGAGAATCATTAAAGATAAGAAACAGACA	GGGGACCACTTTGTACAAGAAAGCTGGGTcAATATGTTTTTCGAGTTCTTCCACAATAGC	1410	no	BP38F05	B	No SNP, No DIP	ATGAGAATCATTAAAGATAAGAAACAGACAGTTCCACTCGATTCCCCGTATATCTCATCATCTTCACCACTGAGCGGACAAAGCTCAAATTATGTGTTATCAAAATGTATTGGAAGAGGCAATTTTGGTGATGTCTATAGGGCACAACAAGTTTCAACAAATAGATTGGTGGCAATCAAAGTGGTCAATTTGGATGAATCCCCAGACGATATCAAGCAAATCATCAAAGAGATCCATTTCTTGTCCCGCTTACGCAATCCATATATAATTCGCTATATTGAAAGTTTTTCACAAGAATATAACATGTATATTGTCATGGAATATTGTGGTGGAGGATCTTGTTCCGATTTGCTCAAGTATCATAAAAAGTTACCTGAAGAGATTGTTGGTTATATCATT…
C1_03480C	orf19.3050	Pool3	GGGGACAAGTTTGTACAAAAAAGCAGGCTtgATGGAATTGCTTTCTCAGATCTCGTTTCCC	GGGGACCACTTTGTACAAGAAAGCTGGGTcACTTGCTTTACCTCCACTTAATTTCAAACT	2877	no	BP60A04	B	1 SNP, No DIP	ATGGAATTGCTTTCTCAGATCTCGTTTCCCTATTATCAGGAAGATGATACATGTGTCACTCTAAATAAATTGAGTTTTACGGATGAATTGGACTCCAAAAGATCTGTGATTGCCCTAAATGAGAAAAAACAGGTTGACACATTTAACACCATATACACAAACACACAGCAAATAGTTCCCCAATTGGCTTCATATATTGAAAATCCTGATGATGAAGAAAAATCACAGTTTCCATTGTTAATTAAGATAAGTCCAGAGTTTAATAAATTGAAATTACATGTTTCCATCAAACCGGTCGTTGGATTCGAGTCACGATCGTTAATTATTGTGAAATCAAGGGGCGTGACAGATGTTGATGTCTTGAAAAATCAGTTGTATGATGATAACACCCAAGATAAA…
C1_03490W	orf19.3051	Pool1	GGGGACAAGTTTGTACAAAAAAGCAGGCTtgATGGTGCTTTCATATATACTTGAAAAAATA	GGGGACCACTTTGTACAAGAAAGCTGGGTcTTCTATTTTCTCTCTAACTTCCTTAGCTGC	882	no	BP21H10	A	No SNP, No DIP	ATGGTGCTTTCATATATACTTGAAAAAATACCAGTAGTGACTGAAGATCCATTTTTACAATATAGACCATTCCCTGAAGTTCCAAAAACTCTATTTCAAAAACATTGGCATGAAATCTTTGCTTCATTTACGTTTTATTTTATTATCCAACAATTGTCTGGTCCAATATTCTCCATAATAATGGGTCCACGGTACACCAAGTTATCTAGATCCACCAGAGTGAATTTTGACGTTCATGTAACTTCCATGGTGCAATGCTTTGTTTCATTTGCACTTATGGTCCCTCATTTGAACAACCCACACTGGGTAAACAGATTAAACGATCCAGCCAATTCATTACTAGGCTCAACTGATTTTGGTGGATTAGTCTGTGCACTTACCGTGGGATACTTTATTTGG…
C1_03500W	orf19.3052	Pool4	GGGGACAAGTTTGTACAAAAAAGCAGGCTtgATGAATAACGAATACGACTATTTATTTAAA	GGGGACCACTTTGTACAAGAAAGCTGGGTcACAACAGGAATTCGATTGGTTAGAAGTCAA	624	no	BP13A05	A	No SNP, No DIP	ATGAATAACGAATACGACTATTTATTTAAATTATTATTGATTGGTGATTCAGGTGTCGGTAAATCCTGTTTGTTATTGAGATTTGCTGACGACACATATACACCAGATTATATTTCTACCATTGGTGTTGATTTTAAAATCAGAACCATCGAGTTGGACGGCAAAACTATCAAATTACAAATCTGGGACACTGCTGGTCAAGAAAGGTTTAGAACTATCACTTCTTCCTATTATAGAGGGGCACATGGTATCATTATCGTGTACGATGTGACTGACCAGGAATCATTTAATAATGTCAAACAATGGTTACAAGAAATCGACCGTTATGCCACAGGTGGTGTCATGAAATTATTAGTTGGTAATAAGGCTGATTTGTCTGATAAAAAAATCGTCGAATAT…
C1_03510C	orf19.3053	Pool3	GGGGACAAGTTTGTACAAAAAAGCAGGCTtgATGTCCGCACTCAAATTAGCCGTCCCAGAA	GGGGACCACTTTGTACAAGAAAGCTGGGTcACGAACAACGTAAACATAGTATTGGACATA	546	no	BP10H04	A	1 SNP, No DIP	ATGTCCGCACTCAAATTAGCCGTCCCAGAAGTTCCAAAAGCTCCTGAACTCATTCCAGTTTTCACTTTCAATCTTAAATTGGCATCTGATCCAGCATCCATTTATGTCAACAATGAAAGTGACAAAACATTGAACTTGGCTACAATTGCTAACGGTGAAGTTAAAACTGTTCCAAACAAGTTGGGTCTCGAATTGGACATCCATTCAATTTATGGTACTGACGATTTGAACATTAAAAATTCCGTTTCAACTGCATCATTAGATTGCAAATTATACGGGAAGACAGCTAATGGCAGCGGTGTTTTCATCTACTACCCAGGTAAAGTCCAATTGGATGAAACTTCTGTCTCTGTTTTCACAAAGAAAACCAAAGAAGCTGCAATTGAAGATAGTTATGTT…
C1_03520W	orf19.3054	Pool2	GGGGACAAGTTTGTACAAAAAAGCAGGCTtgATGCAAGAATCTAAGGATATTAAAATGAAG	GGGGACCACTTTGTACAAGAAAGCTGGGTcATCCATAAAGTCATCCAAATCTCCTTCTTC	1446	no	BP39D11	B	No SNP, No DIP	ATGCAAGAATCTAAGGATATTAAAATGAAGGATGTTGAGCAAGATGATGTATCCTCTGAAATAGACACATTGGTCAAGGAAATTGAACAGTCTTTTATTTTGTTAAGTAAAGTTGCCACAACTTTCGACAATAGATACGTTTCAAAAGTGTTCAGAGACTTGGGTCCATTGAGAAGAAAATTGGTCAGGAATGGGAATTCAGTGTTAGCAACTGTCATAAACAACACATACCCGCAAACTCATAACTCAAAAACATATTTATTAAAGTATTTGAATGAATCGCCAACTTCAGTGGGAAACGATGCAATGGATGTTGATAATACCACATTGATTCCAGAAATTGAACTTTACATACATCTCTTGGTTCAAGTTTATCTTTTAGATACTGGTAAATTGGAA…
C1_03530W	orf19.3055	Pool4	GGGGACAAGTTTGTACAAAAAAGCAGGCTtgATGGTGGAAAAACAGTTTAACATAGACCTA	GGGGACCACTTTGTACAAGAAAGCTGGGTcTACAAAATTTTGGATCGACCAATCCAAGCA	1765	yes	BP47B04	B	No SNP, No DIP	ATGGTGGAAAAACAGTTTAACATAGACCTAGAGTTAAATGATACTGGTCATATAGATCCATTCTTACAAGATGAGTATGTTTGCTTTCTAACTTTATTGGTATTTTTGGTTCTGTTTTTTAGTTTACTAACCTTGACCAAGAGATAAATTGAAACTTGAGGAACTAATTCCACGAATTTTATTTGAACGTAAATCATTTTTGAATGTGACGGAGGATTCTTTGAGAAAAGAAATAGACAATTCATTGAAGATTTCCGAAGAGGATGCTTTAGACACTGAAGAAAGTAGAGAGGACACAGTTGAAGCAGATCAACAAGAAGTGTTCAATAAACACAAGTTTGAATTATCGAAAAATATAAACAATGCACTTAATGAAACCCAACTTTCCTTAGATTTTGT…
C1_03540C	orf19.3057	Pool3	GGGGACAAGTTTGTACAAAAAAGCAGGCTtgATGACGGGCTTCATCGTGTTATTGGGACAA	GGGGACCACTTTGTACAAGAAAGCTGGGTcTTCATCTAGTTCAACTACCCTGACTTGCTC	408	no	BP6E04	not defined	No SNP, No DIP	ATGACGGGCTTCATCGTGTTATTGGGACAAGCAATGCAAGTTCCATTGATTAGACTAACACCCACAAATCCATTACTAGGAATGGCTTCCATTGTATTTATTTCCTTGGCCCTAAGTGACTTGATTCCATTATTGGCCGAAAATTGGTCTTATTTTGAGAACTTGGTTCCTATCAGATTGCTGGGATATTTCTGTTTAGCAGCATATATTTATTTTGTCCCTACAAGTATAGTTAGCAACAGCTTGGTGATAACATACGTATTGTTCGAGATATGGGGTAATTTCTTAATCTATAATAATTTGAGAGATGAAAAGTATTACCGTATGAAGAAATTTGTGGAAGAAAATAGCGAGGCCATTAGAACAGCACACGACGAGCAAGTCAGGGTAGTTGAACTA…
C1_03550C	orf19.3058	Pool2	GGGGACAAGTTTGTACAAAAAAGCAGGCTtgATGATTTCGAGATTTGTCAGAACTTTAGCA	GGGGACCACTTTGTACAAGAAAGCTGGGTcTCTTCCACTGATGCTTTTCATCATTAACTC	1443	no	BP39D04	A	No SNP, No DIP	ATGATTTCGAGATTTGTCAGAACTTTAGCAACGTCGGCCAAGTTTCAGGATGTTGTGATCATTGGAGGAGGACCTGCAGGTTTAACGTTACTAGCAGCATTGAAAACTTCCCCCAAAACTAAGCATTTGCAATGTACACTTATTGAGGGTTCTTCATTGGACAATGTTCGAAAATTTCATAACGATCCACCAGCAGACTATACAAATCGAGTGATTTCTCTTACTCCAAAATCAATTGAATTTATGCAGAATAAAGTTGGGAGTTGGGATTTTATCCATGAAGACAGAGTAAAAGCGTATGATGGGATCATAGCTTATGATTCACAAGACGCAAACTCGAGAATTGAGTTTGATATTAGTACAATCGGACAAAGCACGTTAGCAGCAATGTGTGAGGTT…
C1_03560C	orf19.3059	Pool2	GGGGACAAGTTTGTACAAAAAAGCAGGCTtgATGTCGCCATCAACATCTACGGCAGTACAG	GGGGACCACTTTGTACAAGAAAGCTGGGTcGTTTTTTGGTATTTTCTCCAATTTTACTTT	1035	no	BP27B02	B	1 SNP, No DIP	ATGTCGCCATCAACATCTACGGCAGTACAGGAGTATATTGGACCAAACTTGAATGTTACATTAACATGTCCTGAGTGTAAGATATTTCCACCTGATTTGGTAGAGAGGTTCAGCGAAGGTGACATTGTCTGTGGCAGTTGTGGGCTAGTATTGAGTGATCGTGTTGTGGATACGAGATCAGAATGGAGAACTTTCAGTAACGATGACCAAAATGGTGATGATCCTTCTCGTGTTGGTGATGCAGGTAACCCTTTATTAGACACAGAAGACTTGTCCACAATGATTTCTTATGCTCCTGATAGTACCAAAGCAGGAAGAGAGTTAAGCCGAGCCCAATCTAAATCTCTAGTCGATAAAAAAGACAATGCATTGGCTGCAGCATATATCAAGATTTCTCAA…
C1_03580W	orf19.3059.1	Pool2	GGGGACAAGTTTGTACAAAAAAGCAGGCTtgATGTTTGCTGTTTCTGCAATAAGTTTACTT	GGGGACCACTTTGTACAAGAAAGCTGGGTcAATCTGCATGAGGCAGTTATACATACATGT	99	no	BP1A03	not defined	No SNP, No DIP	ATGTTTGCTGTTTCTGCAATAAGTTTACTTTTTGTGGGTTTCATATTATTTGTCCTCTTTGTTTTAACATGTATGTATAACTGCCTCATGCAGATT
C1_03600W	orf19.3060	Pool3	GGGGACAAGTTTGTACAAAAAAGCAGGCTtgATGAAAACGTCAGTATTTATAGCAATCTTC	GGGGACCACTTTGTACAAGAAAGCTGGGTcCTTGCCTAAAGCACGGTTTTTTGCTAAACT	828	no	BP20B04	not defined	No SNP, No DIP	ATGAAAACGTCAGTATTTATAGCAATCTTCAATTTACTTGTTTGCGCTCTTGCGTACACAGACTTGACAGGATCAATTAAAATCAATGACAAAAAGATTACCCTTGGTGAGTTCAATACTCAAGAAGTTAAACAATTGACAATCAATTCTCCAAAGGATATAATAGAAATTGACTTAAAAAGTAAAGATATCAAGGGTAAACCTGAGCAGATTATGGTTAGTTTGGCAGATGTCAAAAACCCAGCTATTTCTACGCATTATGTTCCTGTGGTCAAAGAATCGAAAATCAAGTTGAACATCAAAGCACTTTCAATCCCGGAAGTTTTGAAAACTAAAGACAAATTAGTTTTGACTATTGTAATTGCCGACTCAAAATCAAAGAATAACATGATTAGAAGA…
C1_03610C	orf19.3061	Pool2	GGGGACAAGTTTGTACAAAAAAGCAGGCTtgATGACATTCTTTGAATCACTTAAGTTTGTC	GGGGACCACTTTGTACAAGAAAGCTGGGTcCTCATCCTGTAGCGTATTTGTTATCCATCT	552	no	BP11A04	not defined	No SNP, No DIP	ATGACATTCTTTGAATCACTTAAGTTTGTCGGATCGACGTTATCCTGGACTTTGAGAGCAGGCTGCATAGCACACTTGATACATGAAAATGTCTATGAATTCACTGAAACTCGAGGCGAATCAATGTTGCCAACATTACAAAACCAACACGACTATGTTCATGCGTTGAAAAAATACAAATATGGAAGAAATTTAGTAATGGGAGATTGCATTGTCGCAATCAAACCTAGTGACCCTAGTCATAGAATCTGTAAACGGATTACTGGGATGCCAGGGGATATGATTTTGGTGGACCCATCCAGCTCATCTGAACTAACCAATAGCCCAAATGAAATAATACAACATGATGGATATAACAAGTACATTCGAATACCAGAAGGTCATGTGTGGTGTACTGGT…
C1_03620C	orf19.3061.1	Pool3	GGGGACAAGTTTGTACAAAAAAGCAGGCTtgATGACTAGAACCTCCGTCTTAGCTGATGCT	GGGGACCACTTTGTACAAGAAAGCTGGGTcATAAACGAAACCCAAAATTTTACCTGAAAC	722	yes	BP16C08	A	No SNP, No DIP	ATGACTAGAACCTCCGTCTTAGCTGATGCTTTAAATGCTATTAACAATGCTGAAAAAACTGGTAAACGTCAAGTTTTGATTAGACCATCTTCAAAGGTTATTATCAAATTTTTAACTGTTATGCAAAAGCATGGTATGTATTTTTTTTTTGGAAACATTGGACAATTATTTGATTAAAGAATTCTATTCACTTTTTATTTATTTTTTTTCCACCCGAATTGATAACTGGATGGCTTGATCGGTGTTTTGAATAAAAACTATCAGTCCCTTTCTGTCTTTTAAGTATTCGGAATAACAAACCGGGAAATGCTTCTTACACGATGGATAACATTTCAATTGTATCGATCGTTTACTTTTCCTGTACATCTTTATACTATTTTTTTGTTCTAGTTTAATCAA…
C1_03630W	orf19.3062	#N/A	GGGGACAAGTTTGTACAAAAAAGCAGGCTtgATGACATCAAGTTCACAATTATCTGCTTCT	GGGGACCACTTTGTACAAGAAAGCTGGGTcCGTTGTATTTTTAAGAACTTCTAGTACGCC	3540	no	BP62G08	#N/A	#N/A	#N/A
C1_03640C	orf19.3063	Pool3	GGGGACAAGTTTGTACAAAAAAGCAGGCTtgATGTCCCAAGAAGAACAGTCCGGGCATCTT	GGGGACCACTTTGTACAAGAAAGCTGGGTcATCTTTCATTACTACGTCATCATCACCATC	714	no	BP16A07	not defined	No SNP, No DIP	ATGTCCCAAGAAGAACAGTCCGGGCATCTTTCGCCTCAAGAACCAAGAGAAGAAGCGTTGACAGTAACTTCTCAATCAGAACCTTCTGCAACTACACCAAAACTGGACGATCAGAATGCAGCTGACCCACAACCAGAACAACAACCTCAATTGAATCAAGAACAAGATGAGTTTCAAAACAATCTCACTTTACCTATTTCCAAAATTAAGAAAATTTTCAAAATGGATCCTGAATACACCGGTGCATCTGCAAGTGCAGTATATACTGCCGGTCTAGCTACAGAATTGTTTGTTCAATATTTTGCTGAACAAGCAAGTTTGTTGGCCAAGATGGAAAAACGTAAAAAGATTCAATATAAAGATTTCTCAAATGCAGTAGCTAGTCATGATGCGTTAAAC…
C1_03650C	orf19.3064	Pool2	GGGGACAAGTTTGTACAAAAAAGCAGGCTtgATGAAAGTTTCTCAAGTATTAAGTTTTCAA	GGGGACCACTTTGTACAAGAAAGCTGGGTcGTTCTTTATACCTTCGACGTCCATGTTTTC	507	no	BP9D04	A	No SNP, No DIP	ATGAAAGTTTCTCAAGTATTAAGTTTTCAAGGATCAGTGTCAAGTGCATTGAGAAGACCATGGCAAACTTTTAGAGATGGTACCTTGTACTATGGTCAACTAAAATCTGGCTCAAAGAGACATGCATTAACTGGTAAACAGGGTAACAAACATTACTACAAAGGTACTCGTTCTACAGGTATAGGTAGCTGGGATTCTAGAGGTAGATATCATATCAACTGGGAAAAGGTGAGAACGTATGTGGTTCCAGAAGGCTTGAACAATACTGAATTGAAGGCATTGGTATCACCAAAATCACCAAAATTCATTCAACAAGTGGTAGGTTACCGTGATCATTTTAAAAGTCCTGAATTGGCATTTCATAATGCAAAGGATTTCATTGAATATGGTGCCAACTAT…
C1_03660W	orf19.3064.1	Pool4	GGGGACAAGTTTGTACAAAAAAGCAGGCTtgATGAAAGTCCCACCAGAAAAACCATCAAAT	GGGGACCACTTTGTACAAGAAAGCTGGGTcTCTACATATAATGCCGAGCAATATATCAAA	240	no	BP1H07	A	No SNP, No DIP	ATGAAAGTCCCACCAGAAAAACCATCAAATATTGGTACATTTTCACCTCAACAAGGTTATTCGACCGACGTACACGTCAAGACTCACAAATATTCAGATAAACCAACCCCGATTTCTCCCAATCAAAACAAAGCGTATGGCTACGTCGCAGACCACTTAGATAGTGATCATAGGAAGAAATACGCAAAAGAGGGTGGCAAAAAGTTGTTTGATATATTGCTCGGCATTATATGTAGA
C1_03670C	orf19.3065	Pool3	GGGGACAAGTTTGTACAAAAAAGCAGGCTtgATGGCACTGGTTGTTGTATTAGGAGCTGGA	GGGGACCACTTTGTACAAGAAAGCTGGGTcTAATTTTGATTTGAATTTACTCAATTCTTT	1086	no	BP28H08	A	No SNP, No DIP	ATGGCACTGGTTGTTGTATTAGGAGCTGGAGTCATTGGGTTGACAACAGCCTTGGAGTTAAAGCGCTCTAATGCTAAACTTGATATAACTATAGTAGCTGACCATTTACCAGGTGACATTGATCACACATACACTTCACCATTTGCGGGGGCCAATTGGCATTCATTTGCAACTCCTGAAGATAAACGTTTACAGGAGATTGATAAACCTGGCTACAAAAAGTTTTTACAGCTTGCTGCAGCTGATCCTAGATCTGGTATTTGGGCAGTAGATAATCTTTCAATGTATACAGATTATGAAGTAACTTCAAATAACGGTAACTATAGAAAGTTCGTTCCCTGGTTCAAGGATTTTGTTGATGGATTTGAGATTGTCGATAAACTGAAATTACCTGAAGGG…
C1_03680W	orf19.3066	Pool3	GGGGACAAGTTTGTACAAAAAAGCAGGCTtgATGCTTTTCAAATCCGTATTACTTAGCACA	GGGGACCACTTTGTACAAGAAAGCTGGGTcACTAGCATTGAGAGCACCAGCAGCAAAAGC	3438	no	BP62E02	A	No SNP, No DIP	ATGCTTTTCAAATCCGTATTACTTAGCACACTAATAGCCGTTCAAGCTTTGGCAGAGAACCTGGCTCATCAAGAAATCGTTACTGTTACTAAAACTACACATATAAGCAACCCTTGCTTAGAAAACTATGCTAAAAAGTTATTACCAAACAACCCAACTGGATTAACTACTGGTATACCTATAGTGATAGTCTACGCACCACAACAACCAGACAACCAAGTAAAGCAATCAGAACTGCTACAACCAACACAACTGTCAAAAGCACAACAACAACAACAAATACAAGGGTCATCTGTACCAGCTTCCATACATGATACCCCAACTCCAACTGATCATACTAAAATTACTGTCACGAGCACTACCATATGCAACCAAAAGGTGTGCACTGTAAAAACTTTT…
C1_03690W	orf19.71	Pool2	GGGGACAAGTTTGTACAAAAAAGCAGGCTtgATGCTTTATCCTTCGTTATCGAATTTTTCG	GGGGACCACTTTGTACAAGAAAGCTGGGTcTTTGCTACTTTGAGGAGGTGGAGGTGGCGG	1053	no	BP27H06	A	No SNP, No DIP	ATGCTTTATCCTTCGTTATCGAATTTTTCGTATTCTATTAATGACGACGGAACCATCAATTATGGTGGTAATACTACCCAGGAACAAGCAGCTGCAGTTAATTTTGAATTGCTCATGCAAGAAATTAATACATTGGCCAAACATGAGCAAGATCTTGTTGTTGATGTATGGAATGCAAAAGGTGGGATAGTCCGACAAATCTCTTTACCATTGTCAAAATATGAACCTACTGATTCATCAAACAATTCCGATGAATCTGTCCATCAATTATTTGTTAACAACTTCAAACAATTGGGGTTGACTTTGGAATCTCAGCATTTGACTACAGCAACATATGTATGGCGAATCTTAGCAACACATCAAGGTTCTCCAGCATTCATGTCCCAATTAGTGCCATAT…
C1_03710C	orf19.1133	Pool4	GGGGACAAGTTTGTACAAAAAAGCAGGCTtgATGGTCAATACAAAACAACTAATTGCCAAT	GGGGACCACTTTGTACAAGAAAGCTGGGTcAATACCAAAACTGCCTTCAACAAAAGCAGC	3864	no	BP63E04	B	3 SNPs, 6 nt deletion at position3619	ATGGTCAATACAAAACAACTAATTGCCAATTTAGAATTACCCAAATTACCTTTTAATCATGAAAAACAAACAACTCAAAAACCAACACACAATTATTTATCCAATACAACAATCACCGATGCTGGTATTATGGACCCAGCACAATTCACACGGAAGAATTTAAAGTCAGCGTTACATATTATAACTCAAGAATTGAAGAAGAGAGGTACCAAGACTCCCCATATATTTCTTCCGTTCAGATCTAAAGTTAATGACGAAAAATTGGAATCATTTTTATCATCTATTGCGCCTCTGGGTGAACTACGAACAGATAATACACTTTTGCAACAACTATGTTCTGAAACTGATGAATTTACTTTGATTAGTGCTTTGAAATATTTTTGGTCACGTTTACCTAAT…
C1_03720C	orf19.1037	#N/A	GGGGACAAGTTTGTACAAAAAAGCAGGCTtgATGCCAGTTCCAACTAGTACTTTAATTAAA	GGGGACCACTTTGTACAAGAAAGCTGGGTcATGTTCACATAATGAAAAACTTCTTGTAAA	1773	no	BP47C12	#N/A	#N/A	#N/A
C1_03730C	orf19.1036	#N/A	GGGGACAAGTTTGTACAAAAAAGCAGGCTtgATGTCTTTTTCATTTGGTATAAATAATATA	GGGGACCACTTTGTACAAGAAAGCTGGGTcCCCAGCAATTTCTTCAATAATTTCTTTAGC	1848	no	BP48G09	#N/A	#N/A	#N/A
C1_03740W	orf19.1035	Pool4	GGGGACAAGTTTGTACAAAAAAGCAGGCTtgATGTCGGATACTACACCCGAAAAACGTCTA	GGGGACCACTTTGTACAAGAAAGCTGGGTcATTGTTCATGAAGAAAACTTCATCATTACT	2844	no	BP59H01	A	1 SNP, No DIP	ATGTCGGATACTACACCCGAAAAACGTCTGGTTGATAGTGTATCGCCTAGTGCCAGTAATGGTTCTAATACAAACAATCCATTAAATAACAGTAGTCCGCAACCCCTCAAATCTAATGAATCTGACAAAAAACCAAAAGTCACGAGAAGATCTGTGGCATGCAAAAGTTGTCATTCGTTGAAAGTTAAATGCACACCCTCAGATCCTAATAATCCAAGTGCACCCTGTGTCAGATGTATTAATGCAAATAGAATTTGTGAAATCGATTTAAATCAAACCAGAAAAAGAAGAAAGAAATCAGAAATTTTGGAAGCGAAAAGACAGGCGGGACAGAGTTTACCAGAACATAAAAAAGAGAAAAATACACCTACTCAATCGGGCTACAATAGTTCTGAAAAT…
C1_03750W	orf19.1034	Pool2	GGGGACAAGTTTGTACAAAAAAGCAGGCTtgATGAGAGATTCAAGAACGAAATTTTCTTTC	GGGGACCACTTTGTACAAGAAAGCTGGGTcATGCATTCCGGGGAACTTCATATGTTCACA	552	no	BP11A03	A	No SNP, No DIP	ATGAGAGATTCAAGAACGAAATTTTCTTTCCTAGATATATTACGTATACTTGGAGGCATTTTATTTTTAAATGCATTTTTATCATGGTGGTTCACATCAACTTCAACATGGGGGTATCGAGGGAAATGGTTAAACACTGATTATTTAAAATTCCGTTTATTCAATGCCAATAATCCATTAAATTTAACAATATCGGAATTAAGTTTATATAATGGGACTGATAAACATTTACCCATATATTTAGCTATTGATGGGATAGTTTTTGATGTGTCTTCATCACCAAAAGTTTATGGACCTGGAGGTCCATATCACGAATTAACGGGGAAAGATGCAGCTAGAGTTTATGTTACTGGATGTTTTAATAAAAAAGATGAATATACTTATGATTTAAGAGGATTA…
C1_03760C	orf19.1033	Pool2	GGGGACAAGTTTGTACAAAAAAGCAGGCTtgATGCCTTCACAAGAAATAGGGATGCCTATC	GGGGACCACTTTGTACAAGAAAGCTGGGTcTATACTTTCATCTAAACTTTTTTGCAATAC	1788	no	BP47E09	A	No SNP, No DIP	ATGCCTTCACAAGAAATAGGGATGCCTATCCCAAATATGCCACATGCTGTTTCTGTGACTTTACCAACATGGGAAGCAACAGTAGGTTATGAAGAAGGTGAAGATTGGGTAGTTTCAAAAATGAATTCAGGTTATCCTCGATTTTTCATTCATTCTTCAATTCAAAAATTATGTTCCAATTTAGAAAAAAAATATGGTCGAGACGGAGAAAGATGTATGTGTTTCCCCAGTTATAAAGTAGCTAAACGATGTCGTGAATTTATTAAAGCTCATACTGTTAATCAAACTTCATTTAAAATTCGAGTATTACAATTGAGTACACTTGAACCAAGTAACGATACAGAAAAATCAACTATGATAGGAGCCACTATTGGAGTAGTTTTCTTCCCTAGATCAGAA…
C1_03770W	orf19.1032	Pool3	GGGGACAAGTTTGTACAAAAAAGCAGGCTtgATGTCCAGTGACGTAAGTATATTAGAAAAG	GGGGACCACTTTGTACAAGAAAGCTGGGTcTGTAGGATTTAAAGTAGTTGGTATAGTTGA	1847	yes	BP48G08	B	2 SNPs, No DIP	ATGTCCAGTGACGTAAGTATATTAGAAAAGAAAGATTTTTTCTTTGAAAGAAGAGAAACCAATTACATCATTCATATACTAACAATATTGATCCCCCCTAATAATTTTATTATTTATAATAGCATAAATCCAAATTTGATTTAGAACTTAATCCATTCGAAAGATCATTTGCTACCAAAGAATCTTCGAGTGTATCGTTAAATGAATTAGCAGCAGCATCAAACAATGACGCCATTTCCGATGTCAATAGTGTTGCTACTAGTGGATCATCAATAAAGAATGGTAGTTCCAGTAATAAACACAACCTACATATTCTCAACATCTCCAGTGTCAACCAACAACAAGGTGTGAATGGTAAATTACCAGGTATTACGCCACCTTTGTTCACACCTGGAGGAA…
C1_03780C	orf19.1031	Pool2	GGGGACAAGTTTGTACAAAAAAGCAGGCTtgATGCTTAGTTTTCTAACAGAAGTGACTGGT	GGGGACCACTTTGTACAAGAAAGCTGGGTcAGATTTAATACATGTTACTGAACCTTCTTC	3222	no	BP61F08	A	No SNP, No DIP	ATGCTTAGTTTTCTAACAGAAGTGACTGGTGCTATAGCACAAACTTCTGCTCGTCGACCAATTCAATTCATGGTTGTACCTGCTTTATTAGCATCCATCGCGTATTTATCAATCATTGACGATTATATTCCTGAACATATTAAATCTAGTTCTGGTTCATCGGGTATAAGTTATTATCATCCTTATACTTCTTCTCATTATAAATCTCAACCCGATTTGGATAAATGGACTGCTATTGATAAAGAACATATTAATGATGATATTTACACTCAAGCTAATCAAATTAGTGTTATACCATTAAGATTTAGAAGATTTCAAGATGTTGTTCCTAATGTTCCTAATGCCATTCACATTTCTGATAATGAACAAATATTAATTGTCCCAACTGATCAAATTGAA…
C1_03790C	orf19.1030	Pool3	GGGGACAAGTTTGTACAAAAAAGCAGGCTtgATGTCTAATTTAACTCCAATTGCTACTTAT	GGGGACCACTTTGTACAAGAAAGCTGGGTcTTTCAAGGAAACCAATTTAATATCAAAAGT	1281	no	BP34H03	B	No SNP, No DIP	ATGTCTAATTTAACTCCAATTGCTACTTATAATTTGGCTTTACAACCATTTCAACCAGTTCCTGCCATTGAAGATGATTTCCCAATTTCTATTAGAATCACTTTAGCTTCATTAGACCCTGAAGCCGCTGATGATAAAGCTGAACCTTCAAGTTTAAGAATTTTGAAAAAATCAAATTCATTATTGAGTGATGATTATTTTGAAGATGATGATGACGATGAAGAAGAAGATGACGAAGAAGATGAATTGGACGATGAAGAAGAAGAAGAAGAAGCAGAAGAAGAAAAATCTTCAAAGAAATCTAATGGTAAAAAGTCCAGTAAGAAAGATGAAGATGAAGAAGAAGACGATGAGGAAGAAGACGATGAAGACGACGATGAAGATGACGTTTCTGAATAC…
C1_03800W	orf19.1029	Pool1	GGGGACAAGTTTGTACAAAAAAGCAGGCTtgATGTCTTATGATTTAAATATACCATGGCCA	GGGGACCACTTTGTACAAGAAAGCTGGGTcTTTTGTTGTTTTCCTCTTTTTCAATAATCG	933	no	BP23G04	A	No SNP, No DIP	ATGTCTTATGATTTAAATATACCATGGCCAGTAAGTAATTATGATAAATCGCCAACATTACAACAATTAACCAATCTTCGAAATATTATCATCACTAATTATTCATTAGGTATAACTCATCAAGCAATTAATTTCCAAATATCAATAGAATCAGTGAAAATACCAACCACCAAAATCAATCCAATACCTATAAATCAATTATCAAATGAATTATTACCTAAATTCCCCAAATTAAAATTATTTTCTCGATTAACTTTAATAGTTAATGATTCATCAAAATTACCTCAACTCAATAAATTACAAAATCAATTTGATATAATTGCTATTCAACCATTAAATGAAAAAGTTTTACAATTATCAATATTAAATTTAGATATTGATTTAATATCAATTAATTTA…
C1_03810C	orf19.1028	Pool3	GGGGACAAGTTTGTACAAAAAAGCAGGCTtgATGGAATCACTACGACCATTGACACAAATT	GGGGACCACTTTGTACAAGAAAGCTGGGTcACTGAAAATAGATGATTTTAATGGTTTTAA	1179	no	BP32A03	A	No SNP, No DIP	ATGGAATCACTACGACCATTGACACAAATTAAAAAACTGAACAAAAAGCTACCGTCATTAGTTGATATATCATTATCAACAATTAAAAAACATATTCATCTGATAACTGATATTGGCACTACTCCATATCATTTATTAGAACCAATATTACAACAAATCCCTGCTAAACAATTAAATGAATTAGAATTGAATTGTTCTCAATTATTACCTTATTCTGATAAATTATGGATGAAATTAATTCTTAAAGATTTTCCTGATCGACCACCACCACCACCACCATCTGCTGCAACTTCACCTATAAAGTTGAATCAGAAACACGGTGGTGGTAGTGGTGGTATTTGTGGATTAGATATGCCATATAAATCATTATATTATAAATATTGTCAAGATCGAGATGAA…
C1_03820W	orf19.1027	#N/A	GGGGACAAGTTTGTACAAAAAAGCAGGCTtgATGTTTGCACAATTAATAAATAAAGGATTT	GGGGACCACTTTGTACAAGAAAGCTGGGTcGATGGATCCAACGGGATGAATTAATTCTTC	1110	no	BP29G05	#N/A	#N/A	#N/A
C1_03830C	orf19.1026	Pool2	GGGGACAAGTTTGTACAAAAAAGCAGGCTtgATGACAGATATGTCAAACACTACTACTGAT	GGGGACCACTTTGTACAAGAAAGCTGGGTcTTGTAAAAATGGATTAGCATTTTTACGTTT	993	no	BP25E09	B	No SNP, No DIP	ATGACAGATATGTCAAACACTACTACTGATGGTAATGTTTCTAGTATTGTTGTTCCAGGACAATATATTACTCCTACTTATAAATTAGAAAATAGCAACAACGATTCATCTATACCAGTGAAATATATTACTGGATCGGGGACAATAATATCAAATATCAATATCCCATCGCCAAACACCTCAACAAACTCAGTTAAGTCAATGCCAATTATAGTATCGACAATATTAGGGAATGTATCCATCTCACCTATTAATCAAACCCCAACATCAAAACCATCGAGCAATGATGATATGGTTATCGATAATGAGCAAACTAAACTGGATGAAGATAAAGATAAAGATAAATATGTTAAAAGTTATTTAGTCTCTGTGATACCAAAATCTACCAAACATCAATCC…
C1_03840W	orf19.1026.1	Pool3	GGGGACAAGTTTGTACAAAAAAGCAGGCTtgATGAGCAGCAGCAATACAGACAATCAATAT	GGGGACCACTTTGTACAAGAAAGCTGGGTcTTTCGTGGAATATTCTTGTTTTGAATGAGC	270	no	BP2B11	B	No SNP, No DIP	ATGAGCAGCAGCAATACAGACAATCAATATCCAAAATATATCAACGATACAACACCACCAACAATAACATTAAAAGAATATGATAACGCATCGTGGGCTTCAACTACTTGTTTAGATCATAATCCAATTAAGAATCAATATATTGTTGTAGTTATGGAAAATCCTAATCAAATAGTAGCAATTATTGATCAACAAGATAATATGATTTTAGATATTTTATTTAAAAATGCTCATGATGCTCATTCAAAACAAGAATATTCCACGAAA
C1_03860C	orf19.4457	Pool5	GGGGACAAGTTTGTACAAAAAAGCAGGCTtgATGGCTGATTCAACTTTTGATGAGTTCTTT	GGGGACCACTTTGTACAAGAAAGCTGGGTcAAAAAAATGTGTATAACATTTTGATTCAAC	4968	no	BP64G06	A	6 SNPs, No DIP	ATGGCTGATTCAACTTTTGATGAGTTCTTTGACAATGATTTCTATTCAGCTCCAACTTCAATCAATAATTCTAAGAATCATGTTAAAAATGTTAGAAATTCAATTCAAATCAAACATTCAATGTCATCAAGGTCGTTAAATGAATTCACAAAAGATATACCACCTTCGGCAACCACCAGTAATTCAACTACCAAATCTAATACACAGACGAACCCTTCTTCTTCAAAAGCCGGGAATACATCCGGTAGTACGAGGACATCTATTATTAAAGCTTCACCTTCTTTAAAAGCTTTGGAAAGTATACTTAATGAAAAGAATAAACAATATAATACGGCCAATACGAATATTATTGAAGAAGTTGAAGAAGAAACAGAAGAAACAGAAAAAGTCGGAAAAGCA…
C1_03870C	orf19.4459	Pool2	GGGGACAAGTTTGTACAAAAAAGCAGGCTtgATGAGTACAACATTTAGATATTTTGCTGCT	GGGGACCACTTTGTACAAGAAAGCTGGGTcCATAACCACACAATTTTCCTTTTTCTTTTT	1692	no	BP45D07	A	1 SNP, deletion of 6 nt at position 481	ATGAGTACAACATTTAGATATTTTGCTGCTTCTGATTTCCATCAACCATTAGGTTCTAACAAGAATAATGTCTTTGAAAGAAATAATTCAACTGTTTCTTCTACTAATTCATTGATGTCAAACAATTCCGATACTAATACTGCTGCTACTGCTGCTACTAGTGGATCCACTACTAATAATGTCAAACGTATGCATTCATCTTTGATTAGTAAATATAATAGTAATCGTTCCACAATTTTTACAAATGATACTGATTCAATATCTAGTTCCATGTCGTATGACAACAATTCCACACTTGCTAGCTCAGTATCACCCAATTCTCCAGCAAATCATCATTCAAGCAAACATCAACACCAATTACCTTCTTATATGATGAATAAATCTCCTCAATATATTCAT…
C1_03880C	orf19.4461	Pool2	GGGGACAAGTTTGTACAAAAAAGCAGGCTtgATGGTTGTTGTTGTTGTTGTTGTTTCTGGT	GGGGACCACTTTGTACAAGAAAGCTGGGTcGTTGTTAGTAATGTAATGAATAGTTCGTAA	363	no	BP5B05	B	No SNP, No DIP	ATGGTTGTTGTTGTTGTTGTTGTTTCTGGTTTGTGGTCCATATGGTTTGTAGCCTTTATTGTTCACTTATTCTTTTGTTCACTTGCACGATTTCACACCCAAAATTTCATAAAACGCCCCAGAAATGTTCAAACAAAGAGGCGATACTTGTCATTGTTAAGTAAAACTAGTAAGTTTCAAGTGAGTGTTATCCACGCGGAAGAGCAATGTTTGATCCGATATTCAAGATTTGTTTTCTTGGAAAGCATTGCAGGCTTCGCTTACAGATTCCACTTGATAATGAACGTCACTACTTGTGCGCGCGTATGTGTTGTGAGATTTCAAACTTACTTACGAACTATTCATTACATTACTAACAAC
C1_03890W	orf19.4463	Pool3	GGGGACAAGTTTGTACAAAAAAGCAGGCTtgATGCTATCCCTAACAAAACCCCCAACAGCA	GGGGACCACTTTGTACAAGAAAGCTGGGTcATAACCTGAATGCTTTTTACCATGTTTCTT	1071	no	BP28D12	B	No SNP, No DIP	ATGCTATCCCTAACAAAACCCCCAACAGCAACAGCAACAGCTACAACTCATACTGAAACAAAAACTATAAATACCGCCCAAATATCTCTCCAAATATTCAGTTTTTTTTTTGTTTCTTTTCATCACTACTTAATCAAGTATCAAATCAACCAATTAACTAATTCAATCATTATGAGATTTTCAATTGCTACTTTATCTTTAGCTGCTTTTACTGTTGTCAGTGCCGGTTATATTTCCCGTGGTGAAGGTTTAACAAGAGGTGAGAAACACGAAAGACATGAATGTGATTTCGATTCTTTTGAATGGAAATTTGGTTTAGCCGTTAAAGAATTGAAACATCATGGTGACAAGAATTGGGGTAGAGATGTTGATTTGGATTTAGTTTATGAAAGTGATGAT…
C1_03900W	orf19.4464	Pool2	GGGGACAAGTTTGTACAAAAAAGCAGGCTtgATGACATCAACAACAACATCAACTACAACA	GGGGACCACTTTGTACAAGAAAGCTGGGTcATTTTGTCTAGGTTTTGTAATTCCATCATG	516	no	BP9G09	not defined	1 SNP, No DIP	ATGACATCAACAACAACATCAACTACAACAAAGCTGTCACCATTTGAAACATCAATTATTGATCAAGTACGATTGAATTTGATTCATTATAATTATTGGAATAACGTCACCATTCATAGTCATGAAGATTTCGAATTTTTATCTGGTTGTCCTCCTGAACCATTAATACCTAGTGATAATGTTACTGCCACTACAATTCTCAAATCATTAAATAATCCCAATAAATCAGAAATACAAACAAAAGATAACGATGGAGTAGATAATATTGATCAATTATCAAAAACAGAAACAGATTTAGACTTGGAATGGATAATACCTCGACGATTAATTTATAATTCAAGTCAAACACAAGATCAACTGAAATTATCGGTCAAAGAAATAAATCAATGGTTTAAAATT…
C1_03910C	orf19.4465	Pool2	GGGGACAAGTTTGTACAAAAAAGCAGGCTtgATGGAACGACGAATAAGATTTCGACGACTG	GGGGACCACTTTGTACAAGAAAGCTGGGTcATTGAAATACCTTTTGATACTGCTTGTAGG	2052	no	BP51G08	B	No SNP, deletion of 3 nt at position 370	ATGGAACGACGAATAAGATTTCGACGACTGTTTCAAGATTCATCTGACCAACAATACCAACAACCACAACAACAAGGATTGGGAGTATCACGACGATCAACTCTGAATAGATTTGATTCTCCAACTTCATTAACACCTACTAATACTTTACAAACAACTGTTGATCCTATAATTATTACTAGAGCCATCCATGACTATAATGACGATGACGAGGATAACAACACAATCTATGCAACAACAACACAACCATTACATCGATCAAATACTACAACTTATACATCACATTTCACTCGACCGAAAGTAACAACAATATTAAGTTTACCACAAAAATTATTACAATGGATATATTCCATATCATTGATTTTAATCTTATTATTATTATTAGTCATCAGTGTTACT…
C1_03920C	orf19.4466	#N/A	GGGGACAAGTTTGTACAAAAAAGCAGGCTtgATGGTATCACCATCTAGTCCTCAATCAAAT	GGGGACCACTTTGTACAAGAAAGCTGGGTcTTTATTGGTAAATGTACCTAATGGTTCTAT	1545	no	BP42A07	#N/A	#N/A	#N/A
C1_03930W	orf19.4467	Pool1	GGGGACAAGTTTGTACAAAAAAGCAGGCTtgATGTTTCGTCGAATACATCCCATCTTATCT	GGGGACCACTTTGTACAAGAAAGCTGGGTcCTTGGCTAATGGATATAACCATTGACTTCT	1509	no	BP41A07	B	No SNP, No DIP	ATGTTTCGTCGAATACATCCCATCTTATCTAAGCAGAGTAATGCTTTACAGACATTGAAATCTGGAATCATATTCAGACCACTATCATTTATTACAAAACCTACAACACTGACAACGCTTAGAACCACACCAAAAATTATATCACACACATTAATTCAATCACGAACTTTAATGTCGACGAAAACAACTAATTTAGGCCCATTTAAATTTACATTACAAATATTAACTGGTGTTTATTGTGGTTTACTTATTGTTAGTTTTGGTCTGTGTTATTTATTATATAGTGATGCCAATCAACGACAAAATATTCCATTTGAATTATCGTTAGATGATCATATTAATGCTGTTATGGCCATTAATAAAGATGATGTATGTGAATCACCACGTCATGCAACAAAA…
C1_03940W	orf19.4468	Pool2	GGGGACAAGTTTGTACAAAAAAGCAGGCTtgATGATTTCAACTTATTCACGTATTGGTTTA	GGGGACCACTTTGTACAAGAAAGCTGGGTcAGCTTTCCAAAGTTTTGAAATAATATTGGA	510	no	BP9E11	B	No SNP, No DIP	ATGATTTCAACTTATTCACGTATTGGTTTAACCACTTTAACTAAATCATCATCATCATCATCATTAACTACTACTGTTAGACCATTATTATTGGCCAATTTTACTAGAGGAATTAAAACTATTCCTCAACCACCAGGTTATATTGTTGGTACAGTTAATGATGCTTATGTACCACCACCACCACATAAATTAGAAGGTTCATTACATTGGACTAGTGAAAGGATTGTTGCTATTGGTATGTTACCATTAGTTTTAGCACCATTTATTACTGGTGGTGGTGCTTCGACTTTAATTGATTCCACCATGTCAGCATTATTATTATTTCATTGTCATACTGGTTTCCAAAGTTGTATTATAGATTATATTCCTAAAAGAGTTTATGGATCTTATCATAATTAT…
C1_03950C	orf19.4470	Pool3	GGGGACAAGTTTGTACAAAAAAGCAGGCTtgATGTCAATAACGATAGAAGATATACCAAAC	GGGGACCACTTTGTACAAGAAAGCTGGGTcATATTGTGATCTCCACGCACCACCATTACC	540	no	BP10F11	A	3 SNPs, No DIP	ATGTCAATAACGATAGAAGATATACCAAACCTCTTACTAGAGACCAATAAATATAATTATTTATCAGAATTATTAACATTAGATCAATCAATATCGTCATCATCATCATCATTGTCGTCGTCATTGTCGTCGTCATTGTCGTCGTCGTCATCATACACTAACCTAACCATTCATCAACAACAATTATTTAATACATTAGAATTATTTACATTTGGTAATTATCAACAATATTTAAAATATAAAGAGAAATATATTGATCTAGATGAATCTTTATTGCGTAAATTATTGGAATTGACTTTAATTACTATAGATTTTGAAAATATTAATCAAATTATAAATTATCAAGATATTAAAAATCATTATGGTATAGAAATTAATAATAATAATAATAACAACAAC…
C1_03960C	orf19.4471	Pool3	GGGGACAAGTTTGTACAAAAAAGCAGGCTtgATGACAGATATCCCTATAGCTCTTGATAAT	GGGGACCACTTTGTACAAGAAAGCTGGGTcGTTGGTTAATCTTTGTAAATAATAACCTAT	2610	no	BP58C12	B	No SNP, 6nt deletion at position 973, 9nt deletion at position 1771, 6nt deletion at position 2152, 6nt insertion at position 2194	ATGACAGATATCCCTATAGCTCTTGATAATTCTCAATTACTTAATAACAACAATAATCTTAATTCATCAAACCATCATAATCACAACCACAATCACAATCATCATCACCATCATCTTCTGAAACAAAACTCACTGCAGACAACAGTACCAAAATCATCAACATCTTTTTCAGAACAACAACACCAACAACCATTCCCCAATTTAGAAACAAAGAAGAGTGGATTGATATATATCAAGAATTCACAAAGTTTAAAGAATGGAACAAAAATATCTAATAAAGTACCTCGATCTAATAGTAGTAGTGGAAATGGTGGATTAAGCTCTAATACTTCTTCTGTTGATGCTAAATCATCTACAGCAGCATTAGGCAGGAAAAGATCAAATTCACAATCACAAGTA…
C1_03970W	orf19.4472	#N/A	GGGGACAAGTTTGTACAAAAAAGCAGGCTtgATGGTATTGTATTGTATTGTATTGTATTGT	GGGGACCACTTTGTACAAGAAAGCTGGGTcTACACTACATCTTTCCAACCAACATAATAG	318	no	BP3D07	#N/A	#N/A	#N/A
C1_03980W	orf19.4473	Pool3	GGGGACAAGTTTGTACAAAAAAGCAGGCTtgATGGCACAGCAAGACCTACCACAGAACCAA	GGGGACCACTTTGTACAAGAAAGCTGGGTcGTTCAACCGATTTAATGAGTATTGTAATCG	528	no	BP10C03	A	1 SNP, No DIP	ATGGCACAGCAAGACCTACCACAGAACCAACGATTCAATAATTTGGACAATTGTACTGATTCATTACGTCAATCAATCAAGATATTACAACAATCCAATAAAATTTTAGATGAAACTTTACAAGATAGTACCAGATTAACAAAAATACTATCAACGAATAAAGTATTTGATTTAATACCTGAATTAGATTTAAATGATGCAAAATCAAATTTCACCAAGAATATTACCCCACAATTAAATCAACAATTGAATAAATTAGAAGATGAATTAATTCAATTACAAACGAAGAAAACTACTTTAACTAATAAATTAAAATTAATAAATGTTCGATTGAAAAATTATGAAAAAAAAGGTAATAAAGAAGAAGGAGGGAAAAATTTTAATAGTAATGGATTAAGT…
C1_03990W	orf19.4474	Pool1	GGGGACAAGTTTGTACAAAAAAGCAGGCTtgATGTCATCAGGGGTAACCAATTTATTTATT	GGGGACCACTTTGTACAAGAAAGCTGGGTcTATTGTTCCTCTAACTAAATATATTGTATC	927	no	BP23E08	A	No SNP, No DIP	ATGTCATCAGGGGTAACCAATTTATTTATTGATAAATCTCAACGACCAAATCAAGATGAACAAGGATTAATAGATATTGGTAAAAATTGTCAATATTGTAATCAATTAGATTTTTTACCATTTATATGTGAATTTTGTAAAAAAACATTTTGTTCACAACATCGAACCATTGAACAACATCAATGTATTGCCAAAAATAAATTTTTCAATCAACATAAATCAAGATCATCTAGTCCTGATGAATCAGATAATGGTGGTGGTGGTGGTACTATTATTTCTTCGAAAAGTTTATTTCCGGATCGAAATGCTGATAAACGGAAATTAGAAGCAAAATTGAATTCTATCAATCCAATAAGACCAACAACAATTAAAGAAACTCAATTTAGAGTTGGAGATGTA…
C1_04000C	orf19.4475	Pool2	GGGGACAAGTTTGTACAAAAAAGCAGGCTtgATGATTAGTTTTATTAGTCTTCGGAGAAGA	GGGGACCACTTTGTACAAGAAAGCTGGGTcATATACATCTTTGGGTTGATCATGATGAAG	1443	no	BP39D06	A	No SNP, No DIP	ATGATTAGTTTTATTAGTCTTCGGAGAAGAAAATTGATATCGATTCTAGCGATTTTCACCATATTTATCCTTCTGGGTTCAATCATTGGATATTATAATGGTCATCATCATATAATTAAAATGGTGGAAAATTATACACCTGATGATTTTCAAAATTCAATAACTGCATTGACTAATAAATTTGATTTTTCATATTTACCTGGATTTAAAGGAATCATCACCAAAAATAATAGCACTAGTTTTGAATCATTAGATGATCTTGATATTAATGGATTTTCATTAATTCCTGGTAATGTTCAATTTAAATTTTTAAATAAAGGTAATAAAAAGGGTACACCAGAACAAATTCTTGAACAAAATATGAAAGATTATAAAGAATTATTAGGATCGAAAACTATT…
C1_04010C	orf19.4476	Pool4	GGGGACAAGTTTGTACAAAAAAGCAGGCTtgATGTCAATTGATAAATCTAAATTAGTCACT	GGGGACCACTTTGTACAAGAAAGCTGGGTcATCAAGAAGTGGTGCCAAATCCTTAGCATG	1035	no	BP27B04	A	30 SNPs, No DIP	ATGTCAATTGATAAATCTAAATTAGTCACTAGATTGGGAAAATCTGGTTTGAAAGTTAACACCATCGCCATTGGTACTATGAGATTAGGATCTAGCTGGATGGGATTCAATGGTGATATTGATGAATGTTTAAAAATTTTGAAATTCTGTTATGACAATGGATTCCGTACTTTTGATACCGCAGATGCTTATTCCAATGGTAAATCTGAAGAATTGTTAGGATTGTTTATTAAAAAGTATGATATCCCACGTGAAAGAATTGTTATTTTAACTAAATGCTATTTCCCAGTTAAAGATACTACTGAAGAAGGTATGGGTGAGGTTGATGAAGTTGATTTCATGAATGGCAAGGGATTAAGTAGAAAACATATTTTGGCTGCAGCTGAGGCATCTGTCAAG…
C1_04020C	orf19.4477	#N/A	GGGGACAAGTTTGTACAAAAAAGCAGGCTtgATGGTCACCAGATTAGGTAAATCTGGTTTG	GGGGACCACTTTGTACAAGAAAGCTGGGTcAGCAGCAACTCTTGCCAAGTCTTTGGCGTG	1014	no	BP26D07	#N/A	#N/A	#N/A
C1_04030W	orf19.4478	Pool3	GGGGACAAGTTTGTACAAAAAAGCAGGCTtgATGCTTTCTTTTAATGTTGTATCTCGAGAT	GGGGACCACTTTGTACAAGAAAGCTGGGTcGTTTTTTGTAGTTATAAAATATTCATTGAG	2097	no	BP52E04	B	No SNP, No DIP	ATGCTTTCTTTTAATGTTGTATCTCGAGATCACACAATAGTTATGCTTAAATTACTATCAAGAATACAACAACATGGTGTCAGATACTATTCTGCACTCCCTGATAAAGCATCAACTTTAGCTAAATTTGATTTCCCATCAGCTACTCATACTATAAAATCAATTGATTCCAACATTGAAAAATATTTAAATAAACAACAAATTAAAGTAACTTTAAATGGTCATGTACATAGAAAGTCAAGAATAAGGCCCACGTTAGGATTTGCATTTTTAAGAGATACCAATGGTGATGAAATCCAATTATTGGCAACTCCGAAATATACTGAACCATCGATATTTGAGTTGATGAAAAAATTAACTATTGAGGATTCAGTCAGTGTGAGTGGTTTTATTCAACCT…
C1_04040C	orf19.4479	Pool2	GGGGACAAGTTTGTACAAAAAAGCAGGCTtgATGGGTAAAACTAAATCTAGAGGGAGAAGA	GGGGACCACTTTGTACAAGAAAGCTGGGTcACGTCTACGTCCTCTAAGCTTTTGTTTCTT	2163	no	BP53F01	A	No SNP, No DIP	ATGGGTAAAACTAAATCTAGAGGGAGAAGAGCTGAGAAGAAGAATAAAAAGAATGAGCCAGGATTTAATGAAGATGTATCAAATTTAGATTCAGATGTAACTATTACAAACCAAGAACCATTATCGTCATCAATGTCTTCAACTTCTGGTATTCCTAATACATTTTTTGGGCTTGTGGATAACAATGAGTTAGATTATTTTAAACAAGCTGAATCCACATTAAACATTAATGCATTTGAAACAGATGAGGAAAGACAAGGATTTATAAATTCAGTATTAGAAGAAGCTCAAGGTAAAGAATTGAAATTGGTGACTAATCAAATTTGTTCTAAATTAATGGAAAGATTAATTTTATTTGCCAATCACAATCAATTAAAGAAGATTTTCAAACAATTCCAA…
C1_04050C	orf19.4481	Pool2	GGGGACAAGTTTGTACAAAAAAGCAGGCTtgATGAAATTTTCCTTAACTTTATTGACTGCT	GGGGACCACTTTGTACAAGAAAGCTGGGTcTTTACCAGGTTCAAAATAACCAAAATTGGT	432	no	BP7B03	not defined	No SNP, No DIP	ATGAAATTTTCCTTAACTTTATTGACTGCTACTATTGCCACTATTGTTGCTGCTGCTCCTGCTCAATACACTGGTCAAGCCATTGACAGTAACCAAGTTGTTGAAATCCCAGAATCTGCCGTTGAAGCCTACTTCCCAATAGATGATGAATTAACTCCTGTCTTTGGAGAAATTGATAACAAACCAGTTATTTTAATTGTTAATGGTACTACTCTTACCTCTGGTGCTAACAATGAAAAAAGAGAAGCTAAGTCTAAAGGTGGTTTCAGACTCACCAATTTCGGATACTTTGAACCTGGTAAAAGAGATGCTAACGCCGATGCTGGATTTAGACTTACTAACTTTGGTTATTTTGAACCAGGTAAAAGAGATGCCAATGCTGAAGCCGGTTTTAGACTT…
C1_04060W	orf19.4482	#N/A	GGGGACAAGTTTGTACAAAAAAGCAGGCTtgATGCCAGTTCCAATTGTTACTTTTATTAGT	GGGGACCACTTTGTACAAGAAAGCTGGGTcGGTTTCTTGTAATGCAAAATATCTTGAAAA	1767	no	BP47B09	#N/A	#N/A	#N/A
C1_04070C	orf19.1039	Pool3	GGGGACAAGTTTGTACAAAAAAGCAGGCTtgATGGTAGGTAATAATCATTAAATTGATCAA	GGGGACCACTTTGTACAAGAAAGCTGGGTcATGGTGAAAAATTGGGGCATTACCGGCAAG	1191	yes	BP32D08	A	No SNP, No DIP	ATGGTAGGTAATAATCATTAAATTGATCAATTTAATTTATAATACATTTATACTAACATTGAATACGTTTTTTTTAATCTAATCTAGCAACACGGGATTAAACGAGTTAAATTATCTGAAGAAGCAAAACGATTAAAATTAGAAAAAGATCAAATCAAAATTAAAAATTATCGTCAATTAACTGATGAAATTTTTGAATTAAGAGCAAATGAAAATTATTCTGATGAAGCATTAATTAAAACTAATGAATTATTAATTATAAATCCAGAATTTTATACCATTTGGAATTATCGTCGAGAAATATTAATTAATAATTATTCATCATCTAATGACAAAGATGATCAAATTTATGAAGATATTTTAAATCAAGATTTAAATTTTGTACTTGTACAATTAAAA…
C1_04080W	orf19.1040	Pool1	GGGGACAAGTTTGTACAAAAAAGCAGGCTtgATGCCATCATCATTAGAACCATCATCTAAA	GGGGACCACTTTGTACAAGAAAGCTGGGTcTTCATATTTATAACTGACTGATGTACCTAC	645	no	BP13G03	A	No SNP, No DIP	ATGCCATCATCATTAGAACCATCATCTAAATTAGCTCTTAAAGGATCACTGAAAATTGTATGTGATTATTTTGAATTTGCTTTAAATTCAATATTATATCAAAGAGGTATATATCCTCAAGAAGATTTTGTCACCGTTAAAAAATATGATTTACCAATGGTTATAAATGATGATTATGATGTACAAAAATATATCAATAATATTATGAAACAAATTAAAAAATGGATTTATGGTTCATTAATGTCAAAATTTATAATTGTTATTGTATCTAAAACAAATTTAGAAAATATTGAACGATGGGAATTTAACATTGAAACGAAAGATCAAGAAGAAACCACCGAAAATGGTGATGGTGATGGTGATGGAGTTGGGAAATCACGTCAAGAAATACAAAAGGAA…
C1_04090C	orf19.1041	#N/A	GGGGACAAGTTTGTACAAAAAAGCAGGCTtgATGCTTTCTCAAAAGTATCCATCCATCCTC	GGGGACCACTTTGTACAAGAAAGCTGGGTcTTTTTCTAATTCTTTATTAAACCTCCTTCT	1488	no	BP40D09	#N/A	#N/A	#N/A
C1_04100C	orf19.1042	Pool3	GGGGACAAGTTTGTACAAAAAAGCAGGCTtgATGGCTCCAGCTGCTTATTCTGATTTATCT	GGGGACCACTTTGTACAAGAAAGCTGGGTcAGCAGCAAAAGACAAAGAGAAACCTAATTT	849	no	BP20G09	B	2 SNPs, No DIP	ATGGCTCCAGCTGCTTATTCTGATTTATCTAAAGCTTCAAACGATTTAATCAACAAAGATTTCTATCATTTATCAACTGCTGCTGTTGATGTTAAAACCGTGGCTCCAAATGGTGTTACTTTTACTGTTAAAGGTAAAACCACTAAAGATGATACCATTAGTGCTTCTGTTGATGCCAAATACTTGGACAAAGCTACTGGTTTAACTTTGACCCAAGGTTGGAACAATGCCAATGCTTTAAACACCAAGATTGAATTATCTGAATTATTGACTCCAGGTTTAAAAGGGGAATTGGACACTTCTGTGGTTCCAAATGGTGCTAGAGATGCTAAATTGAATTTCTTTTATCAACAATCTGCTGTCAATGCTAGATTATTCTTTGACTTGTTAAAAGGTCCA…
C1_04110W	orf19.1043	Pool1	GGGGACAAGTTTGTACAAAAAAGCAGGCTtgATGGAAAAGTTTTCAAGTTGGAGAGATAAG	GGGGACCACTTTGTACAAGAAAGCTGGGTcATTCTTCTTTATACTATGATCAAAATAATA	918	no	BP23C01	A	No SNP, No DIP	ATGGAAAAGTTTTCAAGTTGGAGAGATAAGGGAACGGGTATTTCTCCATTTATGCCTCAAAAATTACCAACATTTCAAAAGAATAATTCCTTATTATCAGTAGCATCAAAATCTCCCATTTTTTTAATTAAATTACCATTTTTCATAATTACATATTTGATTTATACAATTACTGGGTTTGCATTTATATTAAAATTTATATTAACGATTCTTTTTGGATTTAATAGAATTGATTTTGGTGTTGATGGTATTAAAAAATCTCAAATTGATAAATTGACAAGTTATAAACCTAAAAAAGGTGATTTAATTGTTACTAATTATATTACTCCATTAGATGGGTATTTTCTTTTCTTATTGAGTGGGACTTTTTCTTCTTCTTCTTCTTCTTCTTCTTCTTCC…
C1_04120C	orf19.1045	Pool3	GGGGACAAGTTTGTACAAAAAAGCAGGCTtgATGGTTAAAAGAGTAAGGGAAATTTTTTAT	GGGGACCACTTTGTACAAGAAAGCTGGGTcTCTAGTAGGACTTTTTTCACGATCTTTTGA	1062	no	BP28B03	not defined	No SNP, No DIP	ATGGTTAAAAGAGTAAGGGAAATTTTTTATATTTTTTATATATATATATATATTTTTTTTCAAACGTTTAGTGTTGTGTGCGCCAACCTCATCTCGTCTTCTTCTTCTTCTTCTTCTTCTTCTTCTTCTTCTTCCTTCCTCTTTCTCTTTCTCTTTCTCTCTCTATTTCTATTTCTATTTCTATCGCACCACCAACCAACCAACAAGAAATATAATCCCCACTCTCAAACATGTCAACTTACTTATTCATTAACTAAACTAACCCCATACATCATCTTCATGAATACAATTAAACAAATAAATCAAATAAATCAAAAAGAATTGAATTCTCAAACATCTTATAAATCATCATGGCATTATGATTATCGTGATACAAATTATTTATATATTGGGAATATT…
C1_04130W	orf19.1047	Pool2	GGGGACAAGTTTGTACAAAAAAGCAGGCTtgATGGCTAGGAATAGTATTAAAAAATCTCCT	GGGGACCACTTTGTACAAGAAAGCTGGGTcTGTAGTCCAAAGACGAGCAGTTCCATCAGC	2550	no	BP57H02	B	No SNP, No DIP	ATGGCTAGGAATAGTATTAAAAAATCTCCTGTGGTGAAGAAAAAGGATACTCCAATAGTTAGAAAAAGAAAGCCAATCCAACAAGAAGCAGAAGAAGATTCCAATGATGAAGAATCTGAAGATGAGTTAAATGTTGAAGGATTGATAGATGCAAGTGATGATGAAGATGAAGAAGAAGAACAAGAACAAGAAGAACAACCCCAAGAAGAGGAAAATAACAGTGATGATGATGATGATGACGATGATGATGACGATGACAACAACTCAGAAGCAGATTCTGAAGAAGAATTAAATCAATTATTAGGTGAAGAAGAAGAAGAAGATCCTAGTGATTATAATTCTGATGAATTTTCTGATGAACCAAAAGATGATGATTTATCAAGGATCAACATCAAATCA…
C1_04140W	orf19.1048	Pool2	GGGGACAAGTTTGTACAAAAAAGCAGGCTtgATGTCAATCGATAAATCAAAAATGGTTACC	GGGGACCACTTTGTACAAGAAAGCTGGGTcATTAACTTCTTTTGCTAAATCTTTGGCGTG	1035	no	BP27A10	A	2 SNPs, No DIP	ATGTCAATCGATAAATCAAAAATGGTTACCAGATTGGGAAAATCTGGTTTGAAAGTCAATACTGTCGCCATTGGTACTATGAGATTAGGTTCAAATTGGATGGGTTATAATGGTGACATTGATGAATGTTTAAAAATTTTGAAATTTTGCTACGACAATGGTTTCCGTACTTTTGATACTGCTGATGTTTATTCTAATGGGAAATCGGAAGAATTATTAGGATTATTCATTAAGAAATATAATATTCCTCGTGAAAGAATTGTCATATTAACTAAATGTTATTTCCCAGTTAATGATTCTGATGATAAAAATTGGGAAGATTTTGATCCTGTTGATAGTCTTAATGGTAAAGGATTAAGTAGAAAGCATATTTTGGCTGCTGTTGAAGATTCTGTCAAA…
C1_04150C	orf19.1049	#N/A	GGGGACAAGTTTGTACAAAAAAGCAGGCTtgATGACTACTACTACTACTGCTACTACTACT	GGGGACCACTTTGTACAAGAAAGCTGGGTcTAATTGTTGTTGTTTGTAGAGTGGATTTTC	585	no	BP11G10	#N/A	#N/A	#N/A
C1_04160C	orf19.1050	Pool3	GGGGACAAGTTTGTACAAAAAAGCAGGCTtgATGAAATTCATATTTATAGACAATAATCCG	GGGGACCACTTTGTACAAGAAAGCTGGGTcCCATCTAATACATTTAAAAACTTCTTCCAA	903	no	BP22F11	A	No SNP, No DIP	ATGAAATTCATATTTATAGACAATAATCCGTTGATTGTCAAATGTTGGAAACATCATTATCAAGTATTATCAAACATCTATAAAGAATACAATTTCCTGTCCCATCATAACATCAAATTCAATTTTTATAATCATACCATTGAACACATGGTACAAAACTACAACTTCAACAATACTGGTAATACGGGTAAAACTTCTATAGTGACACCAGCAAATTCATTGAATTATATGGGTGGTGGATTTGATTTACATCTTTTAAATGCCATATTATTAGGAACAAATCATACATTTAAACAACTTGAAAATATAATTCAAAATCATCAATTACAAAAATTTCAAGGTTATTTAGTTCCTAACCAAATATATAAAATAAATTTACCCGATTTAACTGGATTTGAA…
C1_04170C	orf19.1051	Pool5	GGGGACAAGTTTGTACAAAAAAGCAGGCTtgATGTCAGGTGGTAAAGGAAAAGCCGGTTCT	GGGGACCACTTTGTACAAGAAAGCTGGGTcCAATTCTTGAGAAGCGGCACCTGCTTTAGC	396	no	BP6B01	not defined	No SNP, No DIP	ATGTCAGGTGGTAAAGGAAAAGCCGGTTCTTCAGAAAAAGCTTCAACTTCTAGATCAGCTAAAGCTGGTTTGACTTTCCCAGTCGGTAGAGTCCATAGATTATTAAGAAAAGGTAACTATGCTCAAAGAATTGGTTCTGGTGCTCCAGTGTACTTGACTTCAGTTTTGGAATATTTAGCTGCTGAAATCTTGGAATTGGCCGGTAATGCTGCTAGAGATAACAAAAAATCCAGAATTATCCCAAGACATTTACAATTGGCCATTAGAAATGATGAAGAATTGAACAAATTATTGGGTGATGTTACTATTGCTCAAGGTGGTGTCTTACCAAACATTCATCAATCATTATTACCAGCTAAGAAAGCTAAAGCAGGTGCCGCTTCTCAAGAATTG
C1_04180W	orf19.1052	Pool5	GGGGACAAGTTTGTACAAAAAAGCAGGCTtgATGGCCCCAAAAGCAGAAAAGAAACCAGCT	GGGGACCACTTTGTACAAGAAAGCTGGGTcATTAGAAGCAGAAGAGTATTTGGTAACAGC	393	no	BP6A03	not defined	No SNP, No DIP	ATGGCCCCAAAAGCAGAAAAGAAACCAGCTTCTAAAGCTCCAGCTGAAAAAAAACCAGCCGCTAAAAAAACCGCTTCCACTGATGGTGCTAAAAAGAGAACTAAAGCTAGAAAAGAAACTTATTCTTCATACATTTACAAAGTTTTGAAACAAACTCACCCAGATACTGGTATCTCCCAAAAAGCTATGTCTATTATGAACTCATTTGTTAATGATATCTTTGAAAGAATTGCTTCTGAAGCTTCTAAATTGGCTGCTTACAATAAAAAATCTACCATTTCTGCTAGAGAAATCCAAACTGCTGTTAGATTGATCTTACCAGGTGAATTGGCTAAACATGCTGTTTCTGAAGGTACTAGAGCTGTTACCAAATACTCTTCTGCTTCTAAT
C1_04190C	orf19.1053	Pool2	GGGGACAAGTTTGTACAAAAAAGCAGGCTtgATGTTATCGAAACGACTATTTCCTTATTCC	GGGGACCACTTTGTACAAGAAAGCTGGGTcGTGTGTGGGTGGAGGGTTGTTAAATTTGGT	1173	no	BP31G08	B	No SNP, No DIP	ATGTTATCGAAACGACTATTTCCTTATTCCAATTTGTTCCCACGTCTGAGAAAATATAAATTTATTGTATATTTTATAATATGTTTGACAATAATAATTCTGGCATTAGGAGTATATTTGTATAGTATACCAATAGTTTCACCAAATCAACCTCAATGTGATATGGTTTGGATGTCACCTTCTTATGCACGAATACGAGCATTTGATGAAACTCATACTAAATATGCATCCAAATATAATCTATATTTATATCGTGAACAAGATGTTGATAAGATGCCCAACGAGAATGAAAATGAAGACGGAAATGAGGGGTTTACTTCATTAGATGGTATACCAGCATTATTTATTCATGGTAATGCTGGTAGTTTTGAACAAGTTAGATCTATAGCTGCCCGTTGT…
C1_04200C	orf19.1054	Pool2	GGGGACAAGTTTGTACAAAAAAGCAGGCTtgATGGCTGAAGAAAAGAAAGCTGGTGGTGGT	GGGGACCACTTTGTACAAGAAAGCTGGGTcTTTGGCCTTATCTTCATCTTTGGTTCGATC	810	no	BP19D01	A	No SNP, No DIP	ATGGCTGAAGAAAAGAAAGCTGGTGGTGGTGATTCTGCTGCTGCTGCACCAGCAATTAAATTTGATCAAGATAAATTACTTAAAACCGTCCAAACATTACAATTTGGTTGGTTTGTTGGTAATGTATTAACATTATTAGGATTTTTTTTATTTACATTATCATATTTTGGAATTTTACCTGATGTTGGATTTGTATGGTATTTAATTTCATTATTAGGAGCATTAATTTCATTTGGAATTTTACTTGTTCAATTTATTCAAAAAAATGGATTTAAAGTACCACTTTTAATTAAAGATGATAATTTCCATTATTTTTTATTAGCATTTTTTTTAATTGCTATGAGAGCTTATGTATGGATTACATTAGTACCATTTGTTATATTTTCAAGTTTCCATGTT…
C1_04210C	orf19.1055	Pool3	GGGGACAAGTTTGTACAAAAAAGCAGGCTtgATGGCTGCAGGTATGTATATTACTACTACT	GGGGACCACTTTGTACAAGAAAGCTGGGTcACGTAAAAATCCTTTACGACTCTTTTGTGG	1397	yes	BP38B10	B	No SNP, No DIP	ATGGCTGCAGGTATGTATATTACTACTACTACTAATAATGGTATTGATTGATCGGTAATGGTAGATCAATCATCTATAATGACAAGAAATCTTACTAACAAATTGTTATTTCTAATATAGTTGATCATTCTACCACAGGAGAAATTGTTCCACAAAATATAAAAATCATTAAAAAAGTGTTAAATGGTTATGTTGGGTTTGCCAATTTACCAAAACAATGGCATAGAAAATCTATTAGAAGAGGATTCAGTTTGAACATTATGGCCATTGGTGAAAGTGGATTGGGTAAAGCCACATTGATTAATACTTTGTTTAACCGTGATATTATAACCCTGCAACACGATTCCGATGAATTTGACGAAGGTGAAGAAGAAGATGTTTCTGTCAAGATCAAATCAA…
C1_04220C	orf19.1057	Pool2	GGGGACAAGTTTGTACAAAAAAGCAGGCTtgATGGCATTCCCACCTGAAGATATAGCACAA	GGGGACCACTTTGTACAAGAAAGCTGGGTcTTTTTGTTGTTGTTGTTGTTGCAATTGCTC	570	no	BP11D09	B	No SNP, No DIP	ATGGCATTCCCACCTGAAGATATAGCACAAATTGTATTAGAAATAGCCACAATATTACGAACGAGAAATCAGACATTGGCAGTTTCTGAAGCTGCTTGTGGTGGATTGATATCAGCATATTTAGTGTCAGTACCAGGGGCATCGGATTTTTATATTGGTGGTAAATTATTATATTCGATGAAAACAAGATTAAAACTTTCCGGATGGTCTGAAAATGAAATAAATAATTATATGGGTCCAAGTGAACAAGTAGCTTTGAAATTGGCTCGAACAACAAAATATGAATTGGGTTCAACATTTGTATTGTCAGAAACTGGATTTGCTGGTCCTTCAACAGCTTTGCATTTGAAAAAAGATGAAGAGACAAAAGATAATAATAATAATGAATCTGGTGTTGTT…
C1_04230W	orf19.1058	Pool2	GGGGACAAGTTTGTACAAAAAAGCAGGCTtgATGGCATCATCTAAATCTTTAAAATTCCAC	GGGGACCACTTTGTACAAGAAAGCTGGGTcATCTTTCATGTCTTCATCTTTGTCGTTTTG	981	yes	BP25B09	A	No SNP, No DIP	ATGGCATCATCTAAATCTTTAAAATTCCACGCTGGTAAAGTACAATACGACGAAGAAACTAACCGTTGTACCCCTTTACAACATAAGGGAGTTATATCAATAAAACCAAGTGCTGAAGAACCCGACTTTTTAGATTTCACATGGACACCAAAACAAGATCAAACTCAAGCTACACCTGGTAATATAGAGAAAGATGAATTTTTATTAATACCTGGAGATGTCACTATTAAACATATGAAATCATGTAATACTGGAAGAGTGTTTGCTTTGACATTTTTAAGTTCCGGTGCTAAATATTTATATTGGTTACAAGATGTTGGAGATATAGATCAATTGGATAAATTGACTGAAAAGGATCAAAAAATAATTCAAGACATTGTTGATTTAATAACCATTAAT…
C1_04240C	orf19.1059	Pool2	GGGGACAAGTTTGTACAAAAAAGCAGGCTtgATGTCTGGTACCGGTAGAGGAAAAGGTGGT	GGGGACCACTTTGTACAAGAAAGCTGGGTcACCACCGAAACCATACAAGGTTCTACCTTG	318	no	BP3D01	A	No SNP, No DIP	ATGTCTGGTACCGGTAGAGGAAAAGGTGGTAAAGGTTTAGGAAAAGGTGGTGCTAAACGTCACAGAAAGATTTTAAGAGATAACATTCAAGGTATTACAAAACCAGCTATCAGAAGATTGGCTAGAAGAGGTGGTGTTAAACGTATTTCTGCTTTGATCTATGAAGAAGTCAGAGTTGTCTTGAAACAATTTTTGGAAAATGTTATCAGAGATGCTGTTACTTACACTGAACACGCTAAAAGAAAAACCGTCACTTCATTGGATGTTGTTTACGCTTTGAAGAGACAAGGTAGAACCTTGTATGGTTTCGGTGGT
C1_04250C	orf19.1060	Pool4	GGGGACAAGTTTGTACAAAAAAGCAGGCTtgATGACACCAAAAAAAGAAAAAGTGTATTGT	GGGGACCACTTTGTACAAGAAAGCTGGGTcAAGACTTGTTGATCTATTTATGTTTTCTCC	510	no	BP9E03	A	No SNP, No DIP	ATGACACCAAAAAAAGAAAAAGTGTATTGTTTTGTTTGTGCCTGGTGCGAAATGGAACCAAAAAGACAGGAAGGAATGGAATTGGAATTGGAATGGTTCCTCTTTTATTCTTCCCCATCATGCGACAAGAAAACTCTTTTGTCGCGCACAAAAGACAAAAATAGTTTTCGTTTTTCTTCCTCTCTTCTCTCTTGTAGTTTACTTCTCACTCTTAGTGTAAGGAACCTCCATCATCAAATTCCATTTCTTTTCTTTTTCTTACAAGAACTCTTCTTCCTTTACTCCCCTTTATTGTTTTACTTTCATTTTAGTCTCTCTTCTCTCTCTCTCTCTTTGTTTCTTTCTCTCTCCTTGTTTCTTTCACTTCCCAATTTTAAATTACCATTTCCCACGACTCTC…
C1_04260W	orf19.1061	Pool5	GGGGACAAGTTTGTACAAAAAAGCAGGCTtgATGGCTAGAACTAAACAAACTGCTAGAAAA	GGGGACCACTTTGTACAAGAAAGCTGGGTcAGATCTTTCACCTCTCAATCTTCTAGCTAA	411	no	BP6E12	not defined	No SNP, No DIP	ATGGCTAGAACTAAACAAACTGCTAGAAAATCCACCGGTGGTAAAGCCCCAAGAAAACAATTAGCTTCCAAAGCTGCCAGAAAATCTGCCCCATCTACTGGTGGTGTCAAGAAACCACACAGATATAAGCCAGGTACCGTTGCCTTGAGAGAAATTAGAAGATTTCAAAAATCTACTGAATTATTGATCAGAAAATTACCATTCCAAAGATTAGTCAGAGAAATTGCTCAAGATTTCAAAACTGATTTGAGATTCCAATCTTCTGCTATTGGTGCTTTACAAGAAGCTGTTGAAGCTTACTTGGTTGGTTTATTCGAAGATACTAACTTGTGTGCTATCCATGCTAAGAGAGTTACCATTCAAAAGAAAGATATGCAATTAGCTAGAAGATTGAGAGGT…
C1_04270C	orf19.1062	#N/A	GGGGACAAGTTTGTACAAAAAAGCAGGCTtgATGAATGTTACTATTGAAGAATCCGGTATT	GGGGACCACTTTGTACAAGAAAGCTGGGTcAAATGGATATACCTGTGGTTCCTTAGTAGG	1236	no	BP33G04	#N/A	#N/A	#N/A
C1_04280C	orf19.1063	Pool3	GGGGACAAGTTTGTACAAAAAAGCAGGCTtgATGTTGTGGAAACTACTACGTTTATTCATT	GGGGACCACTTTGTACAAGAAAGCTGGGTcTGCTGGAGGTAAAAATGCTGCAAATAATCC	1185	no	BP32B10	A	No SNP, No DIP	ATGTTGTGGAAACTACTACGTTTATTCATTATTATTAAACTCATTCAACTAGCTATAATTTATTTCTCACCATGTCAATTTGATACTTCATCTGAATTGATCATTCAAAATTTATCATCCACGTCATCATCAAAATCATATTATAATGTCATCATCACTACCATACTAAATAAATTGATTGTTTGGGATTCAGTTTATTTCAATGATTTATTCATAAATCCTATTCAATTTGAACATCAATTTGTATTTTGTCCTGGTTGGATTCAATTAATCAAATTGTTGAATATCAAAAATTATTACACTGCCCAATTGACAAGTATACTTATATCCAACTTGTGTCATTTTGCCTCAGTGATTACATTGTATTATTTGACTAATGAAATGGATATGAAATTTGGA…
C1_04290C	orf19.1064	#N/A	GGGGACAAGTTTGTACAAAAAAGCAGGCTtgATGCCAACAGAACAAACTCATAATGTCGTC	GGGGACCACTTTGTACAAGAAAGCTGGGTcTTTCTTACCGAATTGGGCACCAAAGGCAGA	2016	yes	BP51C12	#N/A	#N/A	#N/A
C1_04300C	orf19.1065	#N/A	GGGGACAAGTTTGTACAAAAAAGCAGGCTtgATGTCTAAAGCTGTTGGTATTGATTTAGGT	GGGGACCACTTTGTACAAGAAAGCTGGGTcATCAACTTCTTCAACAGTTGGACCATCGTT	1938	no	BP50C12	#N/A	#N/A	#N/A
C1_04310C	orf19.1066	Pool1	GGGGACAAGTTTGTACAAAAAAGCAGGCTtgATGAATCCAGCTACTATTATCACTAACTTT	GGGGACCACTTTGTACAAGAAAGCTGGGTcTTCTAAATTTCTATAATCATCTAAAGTTAA	765	no	BP17G10	A	No SNP, No DIP	ATGAATCCAGCTACTATTATCACTAACTTTAACAATTCTCAATTGCAAACCCCACCCACTTCACCAGTTAGTTTTGATAAATACTACACCTATTATAACATTCAGTTAGAACAATCTACGTTAATGCCTCAACCATCGAAAATAAAAAATGGTGATCCATTCACTTGGTCAGATATACAATTTATTATTAAATCCAATCAATTAGAGATCTTTGCTCGATCACGACAGCAAACAATAAAGTATCATAAATTCAAACAATGGTTAAAAGATAATAAATTAAGTATAAATGATTATTTGTTGGATTATGAATTACATTGGAAAGAACTGGAATTAAGAGAACAACAACATGAACTTGTTTCGGATAAAGAATATTCAATTGATTATCCTGAAGATTTAATA…
C1_04320W	orf19.1067	Pool3	GGGGACAAGTTTGTACAAAAAAGCAGGCTtgATGGGGGTTCATAAATTAATAATTCTAAGA	GGGGACCACTTTGTACAAGAAAGCTGGGTcTAGTTTTTCATCTGTTTGTCCTTTTCTTTC	786	no	BP18C12	not defined	No SNP, No DIP	ATGGGGGTTCATAAATTAATAATTCTAAGACATGGAGAATCACAATGGAATCATGAGAATAAATTCTGTGGATGGATTGATATTCCATTATCACAAAAGGGCAAACAAGAAGCAATTTATGCTGGAGAATTAATCAAAAAGAACCATCTTGATCCTGATATCTTATATACATCGAAATTAATGCGATCAATAGAAACTGGATTGACAATTTTGGAAGTATTACACAAACCATGGATTGATCATATCAAAACTTGGAGATTGAATGAACGACATTATGGTCAATATCAAGGAAGAGATAAACATGAAGTGTTTGTTGAATTGGGTAAAGATAAAGAGAAATTCCAATATATTAGAAGAGATTATCATGGATTGCCACCCTTAATAGAATATGGTCAAGAT…
C1_04330W	orf19.1069	Pool2	GGGGACAAGTTTGTACAAAAAAGCAGGCTtgATGACTTCATTAGCTATATTACCACAGTTA	GGGGACCACTTTGTACAAGAAAGCTGGGTcTACTGGAATATATTCAACATTCTCTTTAGC	1611	no	BP43F02	A	No SNP, No DIP	ATGACTTCATTAGCTATATTACCACAGTTAAAGAGAACCATCACTGACATTATGGACGAAGAATTATATCAATCACCTTCGTCTCCAAATTCTATGACGAGTTTCCCTAGTGGTACAGGAAATTTGATGAGTAATACAAATCACAACACTTTTAATCAATCCAATAATACACCATTCAATATGAACTACAATCACATTTCCAACAGAAATTCCATAAACTCATCGCCCAACTTATCTGCAACTACATTTAATAACGCGAATAATTTGGGTAACGTTCTCAATATACCCGATTCGTTTTTAGAACAGTTGGCATCACAAGATTATATAGATCATTTGAAGTCTCAGCAACAACAAGAGCAAGCTTTTGAAAACCCGGATGATATTTACGTTCAAGATGTG…
C1_04340C	orf19.1070	Pool3	GGGGACAAGTTTGTACAAAAAAGCAGGCTtgATGGGATTTTCACTAGATATCTGTTGTACA	GGGGACCACTTTGTACAAGAAAGCTGGGTcTGCAAGAGTAGATGATCTTGATCTTGACCA	951	no	BP24B06	A	No SNP, No DIP	ATGGGATTTTCACTAGATATCTGTTGTACAATGTTCATGGCATCGATCTTACGGATATATTATTATTATTGTTCTCCTTATGAATCAACTCTACTACGTCAATCAATAATTATGATTCTCATTCAAACATTATTATTAAAAGTTAGTTTATATTATCGTCCCGCAAATTATGATCCAGAATTATTGACATCAATGCCATTACTTGAAAATGAATTGAATATGAGAGTACCGAGACGATTAAGTAGTGCTACCCTTGAACATCAACTGTATTGGCTGGGTGATTGGATTAGTTCTTTAGGAACCATCACGTTTGATATTATAAAATATGTTTCTGGTTATTTCATTGCTTATTTCAATCAAGGATTAAGATTTTTCGATGTTTATTATCGTAGACCATTA…
C1_04350C	orf19.5203	#N/A	GGGGACAAGTTTGTACAAAAAAGCAGGCTtgATGCTTAATCTATTTGGTAAAAAAACACAC	GGGGACCACTTTGTACAAGAAAGCTGGGTcATAAGCAGTCATAAACGATGAAACAGAGGA	2370	no	BP56B08	#N/A	#N/A	#N/A
C1_04360C	orf19.5201.1	Pool3	GGGGACAAGTTTGTACAAAAAAGCAGGCTtgATGTTGTCACAAATCACTAGATCATCTGTT	GGGGACCACTTTGTACAAGAAAGCTGGGTcTTTACTGTTCTTGTGATCATCCAATTCTTT	252	no	BP2A06	not defined	No SNP, No DIP	ATGTTGTCACAAATCACTAGATCATCTGTTAGAGGTATCAGATTATTCTCTACCTCCAGAATTGCTTTAACTGAAGGTGCCATTCCTCAATCCAAAGATGCCTTCTCCGAAAAGGAAAGAGCTCAAGAAAATGTTTACATCAAGAAACACGAAGCTGCTCAATTGAAGAAATTGAAAGAAAAATTACAACAACAAGAAGAAACCATTAATAAATTGGAAAAAGAATTGGATGATCACAAGAACAGTAAA
C1_04370C	orf19.5201	Pool3	GGGGACAAGTTTGTACAAAAAAGCAGGCTtgATGCTTTCATCATTGAGATTATCAAGCATA	GGGGACCACTTTGTACAAGAAAGCTGGGTcCAAATTTCTTGTTGGCATGTATCTAGCATG	603	no	BP12D07	A	No SNP, No DIP	ATGCTTTCATCATTGAGATTATCAAGCATAAGAGCTGTTAATAGTGGGTCAATACGATTTGTTAGTTCAACTGTTCCAAAATTAAATGCAAAATTGTCTGTGGGTGACTCGAATGATACATCAAGCAAAACAAACATTGATGATATGAAGAGTAAAACTTCATGGAACGAATCATATGCTTCAGGGTCATCAATACAAGTGAATTTGAATGAAAATTTAAACAAAATAACCGAAAATATATCCTCATCTGATCCACCAATTTACGTGTCGCCTAACTTGCATAGACATTTCACAATGGGTGATACATATAACCCCTTTGATTTCAGTATGAACAGATTTGATATGGAAAAGAAAATGAAATCCACCAAGAAGTTATCAGATCCATTTGAAAAGTCAGGA…
C1_04380W	orf19.5200	Pool5	GGGGACAAGTTTGTACAAAAAAGCAGGCTtgATGGGAGAAAGAGGTCCAGATCAGTGGTTG	GGGGACCACTTTGTACAAGAAAGCTGGGTcCAAAAAATAATCACTTCTTTGTTGTTTGTT	945	no	BP24A10	B	No SNP, No DIP	ATGGGAGAAAGAGGTCCAGATCAGTGGTTGGAACAGATAAAAAATTGCATTTCATTATCAGAATCTGATATGAAACAGTTATGTGAATTGGTCAAAGAATTACTAATGGAAGAATCCAATATTCAACCTGTACAGTCCCCTGTGACGGTTTGTGGTGACATACATGGACAATTCCACGATTTATTGGAATTATTCAGAACTGCAGGAGGTTTACCTTCAGATGACAATCAAACCAACTTTATTTTCTTGGGAGACTATGTCGATCGTGGTTATTTTTCCTTGGAAACATTCACTTTATTAATGGTTTTAAAAGTAAAATATCCTCACAGAATTACTTTGGTAAGAGGAAATCACGAATCGAGACAAATCACACAAGTATATGGGTTTTATGAAGAATGT…
C1_04390C	orf19.5198	Pool5	GGGGACAAGTTTGTACAAAAAAGCAGGCTtgATGTCAGAAGAAGACGTTAATAAAAGCAAT	GGGGACCACTTTGTACAAGAAAGCTGGGTcCTTCTTTGACTTTCTTCTCTTTCTTTTCAA	2226	no	BP54D08	A	No SNP, No DIP	ATGTCAGAAGAAGACGTTAATAAAAGCAATGTGATGGTGGAATCAGTAGATTTGAAACAAGAATCTGTGAAGAATCAAGATGATGGTTTAGATCGTAAGACATTATTTGTTCGTTCAATACCGTTTGAAGCTACATCGGAAGAATTATCTGAATTTTTTTCACAATTTGTGCCAGTTAAACATGCTGTCATAGTTACTGATAACGAAAGAAAAAGTAGAGGTTTTGGATTTGTTTCATTCACTTTAGATGATGATTGTTTAACAGCATTAGTTGAGAGTAGAAAGACAAAATTCAAAGACCGTCTTTTAAGAGTTGATGTTGCCAAAAGAAGGGATAGAAAACCACAAGAAGGTAATGAACGACAAGAAAAGAGTCACGTGGAGCCAATTGAGAAAAGA…
C1_04400C	orf19.5197	Pool2	GGGGACAAGTTTGTACAAAAAAGCAGGCTtgATGGCTTCAAATAATACTTCACAAAGAAGT	GGGGACCACTTTGTACAAGAAAGCTGGGTcTTTAGTGTATTCGTTTGCTTCAAGCCATTC	3220	yes	BP61F07	B	No SNP, No DIP	ATGGCTTCAAATAATACTTCACAAAGAAGTGGATTTTCCTCTTTTTTTTGCCGTTTGAAAACCTACTTTTGTAACCACTTTCTTTGTTTGTTTGTTCTTTCTTTCTTTCCGCTTTCTTTCCGTCGCCTTTGCTTACTTTGCCATTTATGTGAGAAAAGTAATTTGTGGTTGTAGAAAGCCTAACACTTTTTGAGTAAAAGGCAAATTATATAGTGAAAAAAAAAGCTAAGATTGTTGCGTGATGCCCAATACTTGTAGACACACTTCTGTTGGCAGAAAAGAGAAAAAGAATTGAATTGAAAAGCTTTACCTTTTTTAGCTATTGGGTTTACACTATAGTGAGATATTTTGTATCATGTTTTCTACTGCTCGGAAAGGCGTTATTTCAAGTACGGGTAA…
C1_04410C	orf19.5196	Pool3	GGGGACAAGTTTGTACAAAAAAGCAGGCTtgATGGCATCGACATCAACAGGCTTACCACCT	GGGGACCACTTTGTACAAGAAAGCTGGGTcTCCTGTTCTTTGGAGGATATGGACACCACT	534	no	BP10E07	not defined	No SNP, No DIP	ATGGCATCGACATCAACAGGCTTACCACCTAATTGGACGATTAGAGTATCCAGATCCCATAACAAAGAGTATTTCTTAAACCAATCTACCAATGAGTCGTCTTGGGACCCACCTTATGGCACTGACAAAGAAGTATTGAATGCATACATTGCGAAGTTTAAAAACAATGGTTACAAGCCACTTGTGAATGAGGATGGCCAGGTTAGAGTTTCTCATTTGTTGATCAAGAACAATCAATCAAGAAAACCCAAGTCTTGGAAGTCCCCAGATGGTATAAGTAGAACTAGAGACGAATCTATACAGATATTGAAGAAACATTTGGAAAGAATATTGAGTGGTGAGGTTAAACTAAGTGAATTGGCAAATACCGAAAGTGATTGCAGCTCACATGACAGAGGT…
C1_04420C	orf19.5195	Pool5	GGGGACAAGTTTGTACAAAAAAGCAGGCTtgATGTTTTCGAGACAAGTTTTAGCAGGTAAA	GGGGACCACTTTGTACAAGAAAGCTGGGTcAATACCTCTTGTCTTCAACGCGTCTTTGAC	840	no	BP20E08	not defined	No SNP, No DIP	ATGTTTTCGAGACAAGTTTTAGCAGGTAAACAAATTGTTAGCACTTTTGCTAAACAAAAAGCCGTATCACAATGTATCAAAAGATTCAATTCAAGCAAAACCAATTCAACCCCTCCACCTAAATACTCCAAAGGTAAGCTTCTTGCCGTGTTGGGAACTTTGGCTATTGGTTCTACCATTGCTGCCTCTTTCTATAACAAGGAGACACCTAAATCTGCATTTGAACCCAATGAATCTGGTGATAAACCAGAGTTTGCTGAAGGCAAAGTTTCAGTCATTTTTGTGTTGGGTGGACCAGGATCTGGAAAGGGTACCCAATCCGATAAATTAGTCAAGGAAAAAGGATTTGTTCATTTGTCTGCTGGGGATTTGTTAAGAGCCGAACAGAATAGGCCAGGC…
C1_04430C	orf19.5194.1	Pool3	GGGGACAAGTTTGTACAAAAAAGCAGGCTtgATGTCTCATGTATCTATAATCACTGGTGCC	GGGGACCACTTTGTACAAGAAAGCTGGGTcTAATTGATAGGCCTTGAGGATCTCGTCATT	827	yes	BP20A07	B	No SNP, No DIP	ATGTCTCATGTATCTATAATCACTGGTGCCTCAAGAGGTATGTTGTGTCAATCAAATATTCCTGAAATATAATAGTGATCTGAGTTACTAACACCTATTCAGGTATTGGCAAAGCAATTGCAGAAGTGCTTTTGAAAGATCCTAATACAAAAGTCGTTGTTGTGGCAAGAACAGAAGCACCATTGGAAGCTCTTGCAAACAAATATGGTTCAGATAGAGTTGACTTTGTTGTTGGTGACATCACTGACTCGTCAACTTCGGAAAAAGCAGTTGAGCTGGCCATTTCAAAATTTGGACAATTAAACTCAATTATTGCAAATGCAGGTGTTTTGGAACCCGTTGGTCCTATCGAATCCACTTCTGTTGATGATTGGAAAAGGTTATATGATATTAATTTGT…
C1_04440W	orf19.6833.2	Pool2	GGGGACAAGTTTGTACAAAAAAGCAGGCTtgATGACCTTACCATTGGTTTTTTTCAAATGT	GGGGACCACTTTGTACAAGAAAGCTGGGTcTTCAGGTATTGGCAAAGCAATTGCAGAAGT	369	no	BP5D03	B	No SNP, No DIP	ATGACCTTACCATTGGTTTTTTTCAAATGTGGCAAACTGTGTTTGATTAATTCAACAACAGCAAACAAATTAATATCATATAACCTTTTCCAATCATCAACAGAAGTGGATTCGATAGGACCAACGGGTTCCAAAACACCTGCATTTGCAATAATTGAGTTTAATTGTCCAAATTTTGAAATGGCCAGCTCAACTGCTTTTTCCGAAGTTGACGAGTCAGTGATGTCACCAACAACAAAGTCAACTCTATCTGAACCATATTTGTTTGCAAGAGCTTCCAATGGTGCTTCTGTTCTTGCCACAACAACGACTTTTGTATTAGGATCTTTCAAAAGCACTTCTGCAATTGCTTTGCCAATACCTGAA
C1_04450C	orf19.6837	Pool3	GGGGACAAGTTTGTACAAAAAAGCAGGCTtgATGTCTCACGTCTCAATTGTAACTGGTGCT	GGGGACCACTTTGTACAAGAAAGCTGGGTcCAATTGATAGTCTTTAAGGAGGGCATCATC	833	yes	BP20C08	B	No SNP, No DIP	ATGTCTCACGTCTCAATTGTAACTGGTGCTTCTAGAGGTACGTTTTAATGAACAAAATCTATGATGTTGAGACTTCCAATTTGAACTTTAGTACTAACTCAAATAAAGGCATTGGTAAGGCTATCGCCGAAATTCTTTTAAAAACTCCATCTTCAAAAGTTGTGATTGTTGCTAGATCTCAAGCTCCATTGGAATCTTTCCAAAAGCAACACGGCTCGGACAGAGTAGCATTTGTTGCTGGTGATATTACAGATCCAGCAACATCTAACATTGCTGTTGAAACTGCCATCTCCAAATTTGGTCAATTAAATGCTGTCATTGCTAATGCTGGTGTGTTGGATCCAATAGGCCCGATTGAAAACACCTCTGTTGACCAATGGAAACAATTGTATGACATTA…
C1_04460C	orf19.6838	Pool2	GGGGACAAGTTTGTACAAAAAAGCAGGCTtgATGGTCGACTTCAATGTTAATGGGAAAATT	GGGGACCACTTTGTACAAGAAAGCTGGGTcAAAATGAGCAGCTGGTTGGTTATTGTGTGC	810	no	BP19D12	not defined	No SNP, No DIP	ATGGTCGACTTCAATGTTAATGGGAAAATTGCTGTTGTAACTGGTGGTACTCGTGGTTTGGGTTTATACTGTGCTGAGGCTTTGTTATTGAACGGTGCCTCCACTGTGGTCATTACATCAAGAAAAGCAAAAGCTTGTGAAGAAGCTCAAAAGTATTTGGAAAAACTTGCCAAAGACAACAACAAGAATTGTAAAATTATTTCATATCCTGCAGATATTGCTGTTGAAGAAGAATGTGAAAAATTCTACGCCGAAATAGCCAAACAAGTCGACAAAGTTGACATTTTGGTCGCCAACGCTGGTGCTAGTTGGGGTGCTCCGTTAGAAGACCATCCAGTTTCAGCAGTCAAAAAAGTCCTCAACTTGAATGTTGTTGCCGTCTACCACACCATCAAGTTA…
C1_04470C	orf19.6840	Pool3	GGGGACAAGTTTGTACAAAAAAGCAGGCTtgATGAATATGAATGCCAAAAATATCCGTTGG	GGGGACCACTTTGTACAAGAAAGCTGGGTcTGTACCGGCTGTTGTAGTGACACGCCTTTT	522	no	BP10A03	B	No SNP, No DIP	ATGAATATGAATGCCAAAAATATCCGTTGGGTAGAACCACCTGCCACAATTATAGATGAAACTATCATGAATTCCCTGGTTCCGGAGGCAGACTTGCCTGTAAAACCTATATTGAAACTACCGAGAAATACACCATTTCCATTTGCATCTGAAGACGACAACAAAGAACTGGAAGATCAAGAAGATCTCAACAAGACAAAGCAGATTTCAAATCTACTACGTAATCATTTTATTTGCATCATGAAAAGTATTTTTGGGTTAATAAAAATGTTAATTAATAATCAAATAATAACAGGGTTTACGAACTTTCTTATATCCGCTATTGCATTTATATCCATTACAGCGCTCAGGATTATTGCAGCTGTGGGTAGATTCTTAATAGATTTTGATTTTTCATTG…
C1_04480C	orf19.6842	Pool5	GGGGACAAGTTTGTACAAAAAAGCAGGCTtgATGTCTCATCAGCCAAATAAAAAATCATTA	GGGGACCACTTTGTACAAGAAAGCTGGGTcCTCTACCAAACGAAATACTAGTTGCAATCC	4194	no	BP64A02	B	No SNP, No DIP	ATGTCTCATCAGCCAAATAAAAAATCATTAAGACGAAAACCCCCACCAATAGATGACTCGACTCCTTTTAGTATTTATCAAAACCTAACATCTAATCCTGAACAATATTCAGACTTCCAAGTTTCATTGTCCAAAACACCACCTATTCAAGTAAATACATTTGTTCAATCTTCACCACCTAATTATATCCAGCTGCCTCCAAGTGCACCACCCCCTCCCATACCAGTCCAACGACCAGAATATACCCTGCAGGTGGGGTCATTTCCTGAAGCAGCATCGGCACCTATGGATCAAACTAATTATAATGTTTCAATGAGCCTGGAGTTCCCCTTTGACGAGTCTTTCATATCAATGGGTGGCTCGCCAAAGCCGAAAGGTCCAAAGCAAATTTGGGAGTAT…
C1_04490W	orf19.6843	Pool3	GGGGACAAGTTTGTACAAAAAAGCAGGCTtgATGTCTAATTATTCAACAGAAGTAGCCAAG	GGGGACCACTTTGTACAAGAAAGCTGGGTcTTCTGATTTGAGCTTTTTAGTCTTGTCATC	1122	no	BP30D03	A	No SNP, No DIP	ATGTCTAATTATTCAACAGAAGTAGCCAAGCTAATTTCAGAAGGGTCCAGGGCTTATTCATCGAAGGATTTTGATCTTGCATCTGAAAAGTATGGAGAGGCATGCGAAGAGTATTCCAAAAGTCATCAAGGTAATGAAGATGCAGATTTATTATTTTTATATGGTAAAGCAGTCTTTCAAAGTGGTGTGAGTAAATCAGAAGTGTTTGGTGGAAAGCCTGCTGAACCAGAGGTAGAAACTGAAAACAGTGAATCAAAACAGGAAGAGAGTAAACCAGAAACTGATAAAACAGATGATACTTTCCAATTCTATGCAGACGGAGATGGGGAGGAAGAAGATGGTGAGGAAAACGAAGAACCAAATGAAGATGAAAATAACGACGAGGATGCGAATAAAAGT…
C1_04500W	orf19.6844	#N/A	GGGGACAAGTTTGTACAAAAAAGCAGGCTtgATGCCTTACACTCCTATTGACATTCAAAAA	GGGGACCACTTTGTACAAGAAAGCTGGGTcAGCCTTGGCTTTGGATTCTTTGAATTGATC	1653	no	BP44F04	#N/A	#N/A	#N/A
C1_04510W	orf19.6845	Pool2	GGGGACAAGTTTGTACAAAAAAGCAGGCTtgATGGGATTTATTAATCCAGGAAAATCTTTG	GGGGACCACTTTGTACAAGAAAGCTGGGTcACCAAATCTATGTAGTATATCGTAATCAGG	1440	no	BP39D02	B	No SNP, No DIP	ATGGGATTTATTAATCCAGGAAAATCTTTGAGGAAGAGAAAGCTGAGGAGCAACACTCCCTTACCTGCTAAAATACCAAAAGTATCTCCATTCTTATCCCAACCACAACTGCAATATGCTCCAGCCATTTCACTAATTACATTACCAGTGGAGATTATTCACAAAATATTTGTTTACGTTGGACCAAGTGAAAACTATCTCCCCTTAGTTAACAAACACATGTATTCCATTCTTCGATTCAATGGTGATATACAAGCGGAAAGTATCTGTAATTATCCCCTCCTCAAGTCCATGGTGAACAGTTACTTCTATTTTGACCTAAACATAAGAATAAACCACCAATGTCTCCAAATGAAATTAAAGTATTACAATAGCAAACTTGAGAGCATCCAGCAACAA…
C1_04520C	orf19.6846	Pool3	GGGGACAAGTTTGTACAAAAAAGCAGGCTtgATGACCGGCTCGTCTTCTCAGTATGTTGAA	GGGGACCACTTTGTACAAGAAAGCTGGGTcGTATTGCTGATCAATTATGGGCTGATGTGG	1078	yes	BP28F07	A	No SNP, No DIP	ATGACCGGCTCGTCTTCTCAGTATGTTGAAATTTTTTTTTCCAATATTTCGATTTATCTGCTTTGAATCTGTCTACTAACTAATTATTTTTTACTATAGATTTCAGCAACTTGAAAAATTGGGTGAAGGTACTTATGCCACCGTGTACAAGGGAAGAAATAGGGCCACAGGTGCTTTGGTGGCATTAAAAGAAATTAGTCTAGATTCAGAAGAAGGTACACCATCTACTGCTATTAGAGAAATTTCATTAATGAAAGAATTGGACCATGAGAATATTGTAACTTTGTATGATGTGATCCACACTGAGAATAAGTTGACATTAGTATTTGAATATATGGATAAAGATTTGAAGAAATATATGGAAGTTCATGGACAACAAAGTGCATTAGACTTGAAAGT…
C1_04530C	orf19.6847	Pool3	GGGGACAAGTTTGTACAAAAAAGCAGGCTtgATGGAGCATTCAGATAAAAATTTTCTAACG	GGGGACCACTTTGTACAAGAAAGCTGGGTcATGCATTTTTGGTTCGCTCTTCATTAAATT	1560	no	BP42E06	A	No SNP, No DIP	ATGGAGCATTCAGATAAAAATTTTCTAACGGCGAATGTCTCAAAGCTAGGGCCATGTTGGGTTCCTATATATGAAAGCCCAGTTGGATTTAACGTACAACATTTTGAAGCAGCCATGTTGAATATCATCCATCAGCCCAATATTAACTCAACCGTTATTATGAGAGCAGATATTTTGCGAGAAAATGTGTTTGATCCAGATGAAGGTGATACAACATTCACCAGTAAAATCGCAAACGAAATCCCGGAGTTTCAAACTGATGATGATTCAAAGTTGTTGTTGAGAGATTTGAAAGATATCAAAGTGAGGCAGATACCAGATGTACCAGACATTCAGTTTACCAAAAGGCATGAAATTGTCAGAAGAGTAATTCCACGAAACCCCTTTAAAGATTACATA…
C1_04540C	orf19.6848	Pool2	GGGGACAAGTTTGTACAAAAAAGCAGGCTtgATGCCATCTAATCCAAGTTTTAATTGGCTG	GGGGACCACTTTGTACAAGAAAGCTGGGTcATAGCCTAGTTGTTGAATATAACTATTTAC	2841	no	BP59G11	B	No SNP, No DIP	ATGCCATCTAATCCAAGTTTTAATTGGCTGAAGCTACAAAATGTATATTATAACATCAGAACATGTTACGATGAAATGGATTGGTCCATTGACAACTTATATTCCAACTACTTAGTATCACTATCACCTAATACAACTTTGATAGCTATTGCTTCAAAAAGTGCACCACATCCAAATCTAATTGAAATATATTCCAACAGTGGCCACAAACTATGGTCAGTAGTTTATAATAGTACCCACAATGATTATATCCAGAGCTTTCATTTTACAAGCGACGAAGACTTGATAATTGTTTTGAATAACGGCAGATACAGACATTATTACGATTTGATAGGTAGTTTCAATGAGTATAACTTTGTCGAGGATTTAGTCACTATGGATAACATAAGCCAAAGACAT…
C1_04550W	orf19.6849	Pool3	GGGGACAAGTTTGTACAAAAAAGCAGGCTtgATGTCACTTTTGAATACAGAATTTGTTACA	GGGGACCACTTTGTACAAGAAAGCTGGGTcTATATCTAAATAATCAGCTTTCACCAATAG	303	no	BP2H01	not defined	No SNP, No DIP	ATGTCACTTTTGAATACAGAATTTGTTACATTAGTTTCCTCGGATAACTTCAAGTTTGTGATTTCAAAAGACGTGGCATCGATTTCATCGGTGTTACGTAATTCACAAGGTTTCGAAGAAGGTAAAACAGGCAAAATTAAACTAGATATGGATGGTGATATATTGGAATGTATTGTGGAGTATTTGTACTATCATTATAAATATAAGGATTCAGTGACAGAAGGTAAGGACATTCCTGAATTTAATATCCCGACACATTTGGCCCTTGAACTATTGGTGAAAGCTGATTATTTAGATATA
C1_04560W	orf19.6850	Pool3	GGGGACAAGTTTGTACAAAAAAGCAGGCTtgATGACTACAACTAGCACAGCATTATTAGAT	GGGGACCACTTTGTACAAGAAAGCTGGGTcTAAGTCGATAAAATATGCATCTGTGACATC	1734	no	BP46D06	B	No SNP, No DIP	ATGACTACAACTAGCACAGCATTATTAGATACCTTATCAACCGAGGTAACAAACCTTAACCAATCAGGAACTGATAGCTTGAATGATTTGCTACAGGATTCCAATGAATTTTTAGCCGAACTAAGACTAATAGAATTAGATTTAATTGAGGAAGTGAATAGTCAGGAAAATGAACTCCCACTCCATAAACTAGTGGACCCAGTTGACAAGTTACTGAAGCTTTCGGATAAATGGTATAAATCGTCTATTTCCAGATTAAAGTCCTACAATTCTGCAAATAACAAATTCAGCAAAAACATTTTGAATAATCCCAAGTTTAGTATTGAGTTGGATGATGCTTATACTTATCCATTGTTATTGAATAATTATCCACGTAATAATTTGGACGGTCACCAACAA…
C1_04570C	orf19.6851	Pool5	GGGGACAAGTTTGTACAAAAAAGCAGGCTtgATGTCAAAGTTAGAACAGCAAACACCATCA	GGGGACCACTTTGTACAAGAAAGCTGGGTcTCCATTGATTTTGTTATAAAAATTCCCATT	1398	no	BP38C08	B	No SNP, No DIP	ATGTCAAAGTTAGAACAGCAAACACCATCATATAAGAATATATTACCAAACACATATGTGCCGTACCTTGGACATAAAGTTTTATATAATATTTTGGATAGGCTATCCAAAAACTCTATACTTCAATTTATCATCTTATGGACCAAGCTCAAGAACACACAACCAAAACCACCTTCAAAGTACACTCAGCATGGTTTCAACAAAAAAATTACCAAGGAAGTGAGTGAGTTTAGAAAATTAATTAATCGTACTCCGAAACGTAAACTCATCGACAAGATAATCTTTGAATACTGGACCCAAGGATTGAATCTACTACAAATATCTCAAATCGACTGCCAACTTATTGTGGACAAATCAAATAGTGCTCAATCATGGATTTATTCAACTGTAAAGGATATG…
C1_04580C	orf19.6852	Pool3	GGGGACAAGTTTGTACAAAAAAGCAGGCTtgATGTCTTTCGAAGTCCTTGCATTGTCATAT	GGGGACCACTTTGTACAAGAAAGCTGGGTcTTTGGGTTCTATATGAATAATTCTTTCTAA	828	no	BP20B11	A	No SNP, No DIP	ATGTCTTTCGAAGTCCTTGCATTGTCATATTCTTGGGTGCACAAAGACTCCGTGTCGTCAAGGTTTGAAAATTTGAAACACTTGATCAATGCTTCATACAATAAACCTAGATACAGATTTGGTATCATTCAATCACCAAGAATCAAAAATAATGATACAGTGTTGTCAGATCTAGCAATTGATGCATATGACGAGATTTGCATTTACTTGCTACTTGGAAAACAAGAAAAGTTTGATGATTTGGCTAACGAAGGATATAAACGAGACTTGACTAAAGTTGCAACTACATTTAATCAAGTTTTCGCTAATGATATTCCAGAACGTTATTATTCCATTTTCAATCTTGAAGATATAAACACCGCAAAGATCACTTTTGCTGACAGTGATTTCGAATTCAGT…
C1_04590W	orf19.6852.1	Pool2	GGGGACAAGTTTGTACAAAAAAGCAGGCTtgATGCATTCATTTTATACCAGACCAAGTGCG	GGGGACCACTTTGTACAAGAAAGCTGGGTcTAACTTGGTGAATAATGATCTAGCTGATAT	189	no	BP1C12	A	No SNP, No DIP	ATGCATTCATTTTATACCAGACCAAGTGCGTTCCATTCCAAATCTTCTACTGCTTTACTATTAGGTTATTTGGCCATTTCTACTACTGTGCCATTCTTTTTATCATATAAAGAAACCAATAGTAATGCCATTGGTAATCAACTGTTAAAAGGCACGATATCAGCTAGATCATTATTCACCAAGTTA
C1_04600C	orf19.6853	#N/A	GGGGACAAGTTTGTACAAAAAAGCAGGCTtgATGTTGGGCTCTACTACCAAGAGAATACTA	GGGGACCACTTTGTACAAGAAAGCTGGGTcTTTACTTGCTTGTTTCTTCCAGTGAGCATC	1038	no	BP27D04	#N/A	#N/A	#N/A
C1_04610W	orf19.6854	Pool2	GGGGACAAGTTTGTACAAAAAAGCAGGCTtgATGTTGTCAGCTCGTCCTGTTTTACGTACT	GGGGACCACTTTGTACAAGAAAGCTGGGTcGAAAGAAGCAACGAATTCTTCGGTGACTTT	2143	yes	BP53C03	B	1 SNP, No DIP	ATGTTGTCAGCTCGTCCTGTTTTACGTACTGCTGCTCGTACAGCTACTATTGCTGCCAGATCATCTTTAAGAGTTGTATGTATTGAACACTATTCGACATGGAAAGGAGCAACAGAAATAGAGACGAATCCAATGCAATATTATTTCCATTAATCATATATGAGTACACCAATTACATTGCAATTGAAAGCTACAGCATTCAATGTCACAATTGAACAATTGGTTTTGGAATTGAAGGAAACTACTGTGCTTTAAAATATTGAATTGCATATTTCAACCTACATTTTCATATCTATTCATCTGTTTGCATCATTCAAAGAAGAAATTAGGAGGAGTATCATACTAACATTTCTATCACTATAGGCTCGTCCAACTTTATTAACTGCTCAAAGATTTGCC…
C1_04620W	orf19.6855	Pool3	GGGGACAAGTTTGTACAAAAAAGCAGGCTtgATGGCAGCATCACCAGAAAAGAGAATAGAT	GGGGACCACTTTGTACAAGAAAGCTGGGTcTGGTATGTTTTCATCAATCTGCATAAATCT	1731	no	BP46C11	B	No SNP, No DIP	ATGGCAGCATCACCAGAAAAGAGAATAGATGCCAAATCCAATTTAAATCAAATCAAATCACAATTGTATGAGTCAACAACTCCTTCATCAGGCAACTCTACACCTGATATAATTGAAGAACAAAAGTTTGAGAATGATTTGGACTATTTATTGACAAATAAAGAGAATGGAAATTATGAGGAACAAACTGAATTTGTTTCCACGAAATATGACGAGGTCATAATTTCGAAATCCACGGAAACCAAAAATAAATCAAAGCCCAAAACTAAGAATAAAAAGTTTACTGTGGCTGATGTAACCAAAGATATGGAAGGTCTTGACTTCTCCAGTGACGAAGATGTTGCTAATGGAGACACCATTGACAAGAATAAAGAAGAGAAACCAAACAAACTCAAGCTG…
C1_04630C	orf19.783	#N/A	GGGGACAAGTTTGTACAAAAAAGCAGGCTtgATGTCATCATCTAAGCCATATTCATTTGTT	GGGGACCACTTTGTACAAGAAAGCTGGGTcATCTTGTTGAACTTTTGCATAACTTGGTGG	3492	no	BP62F06	#N/A	#N/A	#N/A
C1_04640W	orf19.782	#N/A	GGGGACAAGTTTGTACAAAAAAGCAGGCTtgATGCTGGAAGTAGACACAGATGATACACAG	GGGGACCACTTTGTACAAGAAAGCTGGGTcTTTTTCATATCTGACATACAATGCATCAAT	1962	no	BP50F06	#N/A	#N/A	#N/A
C1_04650W	orf19.781	Pool2	GGGGACAAGTTTGTACAAAAAAGCAGGCTtgATGGCTGATTCATATGTCCCATTACCACAG	GGGGACCACTTTGTACAAGAAAGCTGGGTcTCCTTTCTTCTCCTCTAATGCATCGTCAAT	2178	no	BP53G12	A	No SNP, No DIP	ATGGCTGATTCATATGTCCCATTACCACAGAGTGCTGGTTATGCTGTGGTTGTTGGTTTAGGATTTGTCTTTGCATTTGGTATGATGCTTACAACATATATTTTAAGAAGATACAACAAAGAGGTCATGACGGCAGAAGAATTTGCAACAGCCGGTAGATCTGTCAAGACTGGGTTAATTGCTGCATGTATTGTTCTGAGTTGGACATGGAGTGCCACTTTAAACGGATCAACAAGTCAAGTTTATAATAATGGTGTTTGTGGGCTGATCTTTTATGCCATGGGTGCTACTGTTCAAATCACTTTGTTTGCATGTCTTGCTATCAAGGCAAGAGAACGTGCTCCTGCTGCACATACATATTTGGAAATTGTCAAAGGTAGATATGGTACCACTACCCAT…
C1_04660W	orf19.780	#N/A	GGGGACAAGTTTGTACAAAAAAGCAGGCTtgATGTCATACTTAGGTTGGTCAGTAGAAGAT	GGGGACCACTTTGTACAAGAAAGCTGGGTcTTCTAAAACAACCACTAAATCACCGGCCTC	5442	no	BP65A04	#N/A	#N/A	#N/A
C1_04670W	orf19.779	Pool3	GGGGACAAGTTTGTACAAAAAAGCAGGCTtgATGTCATCCGCAAAAGAACAAAGTAGTGTT	GGGGACCACTTTGTACAAGAAAGCTGGGTcCACTTTTTGCTTTTTGGAAACGGTGTCGGT	1242	no	BP34A02	B	No SNP, No DIP	ATGTCATCCGCAAAAGAACAAAGTAGTGTTACGGCAGCATTGCAACCAGAGCAATGGACGACATCATCAAATGAAGCATTGAAATTGTTTGTCACCAATCCTGAAGCAGCACTTAATTTCCAACCTACATTTACTTATCCAATATTTGGTGATGCCGAAACAATCTATGGGTATAAAGATTTAGATATATTTTTATGTTTTGATCATTATACATTTAAACCATTTTTGAATATTAAATATAGTGCCAAATTGACTGACGATCCAGAAATTATTGATATCAAAAAAACCATTGATGAATTCTTACCTAAACTGACGATTTTCAAAGATGAAGTGAAATGGGTCGATTCAATAAAGGAAGAAAAAGATAATGGGTATAAAATACCTGGAAAATTAATCGAT…
C1_04680W	orf19.778	Pool1	GGGGACAAGTTTGTACAAAAAAGCAGGCTtgATGCATAGAACTTATTCATTAAGATCTTCG	GGGGACCACTTTGTACAAGAAAGCTGGGTcTTGGTGTTCAACATTTTCATCGTGTTTGTT	927	no	BP23F03	B	No SNP, No DIP	ATGCATAGAACTTATTCATTAAGATCTTCGAAAGCACCAACTGCTTCACAATTACAATCCCCTCCACCACCACCATCCAGTACCAAAAATAAGTTTTTTGGTTCTGGTGGGTTATCTTCAACCATCAGAAAGGCAGCTGCTGGTGCCACTGGCCCAGAATTGTCTCGTAAATTGTCTCAATTCATCAAGATGGAAAAGAACTTTATGAGAGCTGTTGAAGTCACTTCCCGTGAAAGAAAAGACGTTGCTAAGCAATTGAGTGCTTGGGGTGAAGATAATGAAGACGATATCAGTGATGTCACTGACAAATTGGGTGTTTTGATTTACGAAATTGGTGAATTGGAAGACCAATACATTGACAAATATGATCAATACAGAATTACTTTGAAATCCATTAGA…
C1_04690C	orf19.776	Pool2	GGGGACAAGTTTGTACAAAAAAGCAGGCTtgATGGAATTAATAAATCAATCTAACAATTCT	GGGGACCACTTTGTACAAGAAAGCTGGGTcTTCCAAAGGTAGAATTATATTAATATCATT	1908	no	BP49H08	A	No SNP, No DIP	ATGGAATTAATAAATCAATCTAACAATTCTTTATCAACAGGGTTACATACTGCTTGGCTTTTGGCAACATTGGGTTCAAAACCTAGTATTCGATCTAAATTAATCAAAAAATCAACAATCAATTATCTTCTGATTCCTGAATTGTGTCATGAATTATTAGCGTCAACTAATTCAACCATTAACGATGCTCAAGATAAAGATGCCATTATATATGAACCACCTACTCCTGGCAATAATATTCGATATGTTTCCAACATTATGCATGGGATTTCGATTTTATATCGAACAAAAATCAATTATTTGATGAATGATTTGATTTATATTGAATCTCGTCTTAAATGTCACTATCAAAACAGTTACAATGATATTGTTGATTTATCGTCAGGTTCGTTGATTAAA…
C1_04700C	orf19.775	Pool2	GGGGACAAGTTTGTACAAAAAAGCAGGCTtgATGACTGGTGTAGCAAACTCGGAAAACGCG	GGGGACCACTTTGTACAAGAAAGCTGGGTcTGTCATTTTGTAATCTATATTATTTAATTT	2736	no	BP59C01	A	No SNP, No DIP	ATGACTGATGTAGCAAACTCGGAAAACGCGGAGAATAATAATGTGAACGAACAAACCCAACTATTAGAGAGCAACAATAACAATGACAATACTCAAACAGATATTAGTGTCACTGACACTAATGTGATTTCACCGTCACTGGCAGAATTGGAAGAGCAAAGTGGACTTCAAGATTACTTGGCAACACCCCCTACCACACAAGAAACGGATCCATTATTAGCAGCAAATAACAAGTCCCCCAATGCAAGACCTGAGAATAGTAATACTGACAATGGTAATGAAAATGAAAATGAGGAAGTCTATAACGATGACGATAACATGAGCAGAGTGTTACGATTAGCCAGAAGACCAAGTTTCATATGGGTTTGTTGTTTGGGTATAGTGGCATTAATTATTTTT…
C1_04710C	orf19.773	Pool3	GGGGACAAGTTTGTACAAAAAAGCAGGCTtgATGGCAGCATCAGACGCTCATAACAACAAT	GGGGACCACTTTGTACAAGAAAGCTGGGTcTTGATTACTAGTATTTCCACTCTCTTGTAT	588	no	BP12A02	A	No SNP, No DIP	ATGGCAGCATCAGACGCTCATAATAACAATAAGAAAAGGTCAAATAGAAGAAGAAAAAAGAGAAGAACAGAAGATTTTTCTTCTTCGAGTGAATCATCCTCTTCATCATCCTCTGAATCAGATCACGAAGACTTAGATGAACCTGAAAAAGAAATACTGAAACAAGATATAAACATCGATGATATAGATATAGAATCGGACAATGAAAATAGTGCTTTGACAAATGATAAGGGTAATAAATTGATACCGCAGAATTTATCAATAACTGAAAAACAACAATTAAGTACTGTACCATTCACAACAACATCGATTTCTAATATCACTAATGATAATCAAATTAAAAACACACCAAATATAAATGAAATTAGCAAAAATTTGGATCAAAAGAAAACTCAATTG…
C1_04720W	orf19.772.1	Pool2	GGGGACAAGTTTGTACAAAAAAGCAGGCTtgATGTACACTACATTGGAATATATTTGTACT	GGGGACCACTTTGTACAAGAAAGCTGGGTcTTGATCTATACGATGGCTATGATGTAAATT	222	no	BP1G01	B	No SNP, No DIP	ATGTACACTACATTGGAATATATTTGTACTGTTGTATCTATCATCAATTTGATAACAGCATTGGTTATATACATTATTGATAGAAAACAGGGTGTTTCCATCAATTCCGGAAAGCATTTCCAATCTTTTAAAACCTGCATTACCATGTCAATTTTGTTTGGAGTATTGTCAATGTGTGTGACACTAAACAATTTACATCATAGCCATCGTATAGATCAA
C1_04730C	orf19.772	#N/A	GGGGACAAGTTTGTACAAAAAAGCAGGCTtgATGGTTGACGGATATAAAGAAGTATCAGAA	GGGGACCACTTTGTACAAGAAAGCTGGGTcAACTTTTTGTTTTTTTACATCTGGTTCTTC	1287	no	BP35B05	#N/A	#N/A	#N/A
C1_04740W	orf19.771	Pool2	GGGGACAAGTTTGTACAAAAAAGCAGGCTtgATGTCAATTGAACTTAAATATAACAATTTG	GGGGACCACTTTGTACAAGAAAGCTGGGTcATTGAGTGGCTGTTTAGGAACATAAGGTTC	1047	no	BP27F05	A	No SNP, No DIP	ATGTCAATTGAACTTAAATATAACAATTTGGGTGAATCAGGATTAAAAATTGCCCCTATTATTGTGGGTTGTATGAGTTATGGAGACAAAAGATGGGCTCAATGGGTATTAGAAGATGAAGAGAAAATTTTCCAAATATTGAAAAGATGTTATGATGTTGGATTAAGAACATTTGATACTGCAGATGTTTATTCTAATGGGAAATCTGAAGAATTAATTGGGAAATTTATTAAAAAATTCAATATTCCTCGTGATAGAATTGTTATTTTATCCAAAGTTTTCTTCCCCGTTGATCCTCAAACTCCTGGATTTTCATTGGCAACAAGAGATAATTTCCCAGTTTTAGATTATTATAATTCTCAAGGGTTATCAAGAAAACATGTTTTACAAGCTGTTCAA…
C1_04750W	orf19.769	Pool3	GGGGACAAGTTTGTACAAAAAAGCAGGCTtgATGAAGGCAATTGTATACCACGATAGAGGA	GGGGACCACTTTGTACAAGAAAGCTGGGTcTTTATTGGAATCATTTACTCCATTGCATAG	1185	no	BP32C07	B	No SNP, No DIP	ATGAAGGCAATTGTATACCACGATAGAGGAGATATTAGATACGACCCCAATTTCCCTGATCCACAAATCATTCGACTGGATGATGTCAAAATCAAAGTTCATTATTGTGGGATTTGCGGTACTGATTTAAAAGAATATAGTGATGGGCCGATTTTTTTCCCACCGAAAGGTGAATTGAATGAAATTTCTCAAATGGAATCAATTCAAGTCATGGGTCATGAAATTAGTGGTGAAGTAATTGCTATTGGGGATGATGTAACCAATGTTAAAGTGGGTGATAAAGTTGTTGTTGAAGTGACAGGAACTTGTTTAGATAGACATCGTTACCAAGATCCTAAAAATGGCGATCTGCCTAAACCAAATTGTCCAAGTTGTGTTTCGGGTAACTATAATGCGTGT…
C1_04760C	orf19.768	Pool3	GGGGACAAGTTTGTACAAAAAAGCAGGCTtgATGAAATTTGCTGAATCTTTGAAAGAAGGT	GGGGACCACTTTGTACAAGAAAGCTGGGTcTACTTCTTCAGTTTCTCTTAATGATGTCAA	2964	no	BP60E07	B	3 SNPs, No DIP	ATGAAATTTGCTGAATCTTTGAAAGAAGGTTTAGTCCCTGAATGGCAGGATCAATATGTGGATTATAAAGAAGGGAAAAAATTAATTAAAAAATGTAAAAAATTACAAGAAGAGTATGCTTTTGAAGACACTTTGAAATTCCAAAAGAAAGATATTAACAATACTACTGATGATAGAACACCTTTGATTGTCCCTACAGAACCTCAGCAAGTGTATACTACAGGAGCCATAGATGAGAACAATGAGAATGAGGTTGAAGGAATACCACCCTTATCAGCTAGTCAATATTCTAACTCCGGGTATAGTCGACGCCGATTATCTATCTTTGCTACTTCAGTTAGATCCTCTAGCAAAAAAGATGACTATATAAAAGAAAAGGCAAACTTTACCAAATGGTTG…
C1_04770C	orf19.767	Pool2	GGGGACAAGTTTGTACAAAAAAGCAGGCTtgATGGATATCGTACTAGAAATTTGTGACTAT	GGGGACCACTTTGTACAAGAAAGCTGGGTcTTGTTCAACATATTCTCTATCGTCAACTTT	1161	no	BP31E06	B	No SNP, No DIP	ATGGATATCGTACTAGAAATTTGTGACTATTATCTTTTTGATAAAGTTTATGCTGATGTTTTCCCTAAAGATGGTGCTGTTCATGAATTTTTGAAACCAGCTATACAATCATTTTCACAAATAGATTTCCCAAGTCTCCCAAATTTGGATTCATTTGATACAAATTCTACTTTGATTTCTTCAAATAATTTCAATATTAGTAATGTTAACCCAGCAACTATTCCAAGTTATTTATTTTCTAAAATTGCTAGTTATCAAGATAAATCAGAAATTTATGGATTAGCTCCTAAATTTTTCCCAGCTACTGATTTCATTAATACTTCATTTTTAGCCAGATCAAACATTTTCAGAGAAACTTTATCACTTTTCATTATCACTACTATATTTGGTTGGTTATTA…
C1_04780C	orf19.764	Pool3	GGGGACAAGTTTGTACAAAAAAGCAGGCTtgATGTTGAGTAGATTGGGATTTAGCACAGGT	GGGGACCACTTTGTACAAGAAAGCTGGGTcTAGTAAATCTAGTAAATCAGAATTGTTGAT	2658	no	BP58F09	B	No SNP, No DIP	ATGTTGAGTAGATTGGGATTTAGCACAGGTATACGATCCATTTACAGTGTTCTGGACCAACCATCCTTTGTTTCTGAACCATGGGCTATTTATCCTGCTAAACACAAGACCAATGGAAAAATTGTTTCAGTTTTCATTTTTGACAAATCAAAATTTGAAACCCAAGTTAGTAGGTTGCATACTACTTCTTCGAGTGTGAAAAATCCTAAAGTAGTGATAAGTGAATGCTATGAATTGATAAAATATGAAGTTAGTCAATTAAGTAAATTGAAACATCCACAATTATTACAAGTTTATGAAGTATTAGAAGAAACCAAATCGAAATTCTTATTTGTTACTGAACCTGTGATTGATAATTTAGTTACGGTGAATCCAAAAGATTTAGATGATTTATCTATT…
C1_04790W	orf19.763	Pool3	GGGGACAAGTTTGTACAAAAAAGCAGGCTtgATGAATCTTATTGAAGACAATTTCAAAAAC	GGGGACCACTTTGTACAAGAAAGCTGGGTcATTTTGACTCATGTCTGCCAATGGATTGAA	675	no	BP14G04	B	No SNP, No DIP	ATGAATCTTATTGAAGACAATTTCAAAAACTCTGCAGAAAGACTAGATAAGCCATCTGCTTACTTAATCAGAAAGGCGAGACACAATTATGGAGAATTGGAAAGAGCAATGACTCTGAAAACCGTGTATGTTGGTAATTTATCTCATTTCACCACTGAAGAACAAATACATGAATTATTTCTGAAATGTGGTGCTATTGATAGAATTATAATGGGATTAGATAGAAATAAATTAACTCCCTGTGGGTTTTGCTTTGTGATATATCGAACTGAACAAGGTTCTTTAAATGCCATGAAATTTTTACAATCGACCATTTTGGATTCTCAAAGTATATCGATTGATTTGGATCCTGGGTTCCGTGAAGGAAGACAATTTGGAAGAGGTAAACATGGTGGTCAA…
C1_04800C	orf19.762	Pool3	GGGGACAAGTTTGTACAAAAAAGCAGGCTtgATGCTCTTGTCTAAATTATTCACATTAAGT	GGGGACCACTTTGTACAAGAAAGCTGGGTcGCCTTTTTGACAATTAATGTTGTCATCGGA	2112	no	BP52G05	A	No SNP, No DIP	ATGCTCTTGTCTAAATTATTCACATTAAGTGTCATTATTGTTGGTGCAACAGCAGAATTCCATTTACGTAACCAAGTTATTGTGAATCATGGATATTCTGATATTTCTGATGAAATATTTGACAACTTGTCTCGTGAAGATGGTGATTTCATCAATTTCAACATTAACAAAGTTCAAATTGCCAATGGGAGTGCTTGTGATAAATGTAAAAGTAGAATCATCAATGCCAAAAATTTGGTAGAACAAAACCCTGACAAAGAACATTTGGTTGGTTTATTATTGTTTAAAAATTGTTTGAACACTCAATGGAGAGAAGCTTGTCAATGGACTGATTTCTTTGTCACCACCTCATCCAGAAATGAACAAAGATTTAATGATGATGGTCCTGATGCCGGTATT…
C1_04810W	orf19.761	Pool2	GGGGACAAGTTTGTACAAAAAAGCAGGCTtgATGTCAGCACAAAGTACACCTAAAAAAGAG	GGGGACCACTTTGTACAAGAAAGCTGGGTcTGCTGCATCTGTTGTCTGTATTGGAGCTAG	2127	no	BP53A01	A	No SNP, deletion of 21 nt at position 1183	ATGTCAGCACAAAGTACACCTAAAAAAGAGTATTCCAATGATTCAAGACCACAGTCCACGGAAAATGATACAGCTCGTTCTAAAAGAGGGGGCAAGGACTCTCAACCCCCACCATTTCACAATTCCACTGTAACTCGTTCGTCCCTCCCCAATAATCCAAGACCAGCATCAACTGGTAACATTCCACGAAACACTAGTACCCCATCATTAAATAAAAAGCAGGCAAACCGATTGAAAACCCACAATAGGTCTCTATCTCACAACAAGTCTCTAACCAAGTTATCGACATCAACCGGAGCAACGGCGCGACCACATTTGAATCGATCAAAGTCAACCGAGGTCTTGTTGAAGAGCAGACAAGGTGGTGCTTTGAAAAGAAATAGTAGATCGTTGACCAAG…
C1_04820C	orf19.760	Pool2	GGGGACAAGTTTGTACAAAAAAGCAGGCTtgATGTGCGTGTACATGGGAACAAAAAAGTTA	GGGGACCACTTTGTACAAGAAAGCTGGGTcACCCTGTCTTTGTTTATGTTTACCATTGCT	372	no	BP5D12	A	No SNP, No DIP	ATGTGCGTGTACATGGGAACAAAAAAGTTATCCAAGATTTTTTTTTTTCGGGAATTTTGTCAATGCATAATATTTTCCATCATATTATCGATCACTTATAACAGACTAACCACACACCATATCAACATGATTTCTATTACTAAGGTTATTTCCCAACAATTTAAGCTGTCAAATATCACCAAGAACTTATTTAATGCTACCCCAAGAATAATAAATCCAATAACAACTGGTTCATTATACCAGCCAATAAGAGGCTTCAAAGTTAGAACATCTGTGAAATGTATGTGCAAAGACTGCTACTTGGTTAAAAGAAAAGGCAGAGTATACGTTTACTGTAAGAGCAATGGTAAACATAAACAAAGACAGGGT
C1_04830W	orf19.759	Pool2	GGGGACAAGTTTGTACAAAAAAGCAGGCTtgATGTCCACTCTGTCGTATAAAAAACAGGAT	GGGGACCACTTTGTACAAGAAAGCTGGGTcATATACACTACTGATGATAACGTTTGCAAA	2811	no	BP59F03	A	No SNP, No DIP	ATGTCCACTCTGTCGTATAAAAAACAGGATGCTTATTCAAGCAATGTTGGAATTCCTGATAAAATGGCAGTTTTCCAGGAATGTCTTCAACAGTTTAATGCTTCTCCGGTTAATGCAAAGAAATGTCGACAACTATTAGCCAAATTATTGAGATTGATTTATAATGGTGAATCATTCCCTGCTCAAGAGTCAACCACTTTGTTTTTCTCCATTTCGAAATTGTTTCAACATAAAGATCAATCTTTGAGACAATTAGTGTATTTGACTATCAAGGAATTATCATCTACATCAGATGATATCTTGATGGTAACTTCTTCGATCATGAAAGATATTCAAGGCAATGATGCTGTTTACAAGCCAAACGCCATTAGAACTTTATCTAAAGTTTTAGACCCAACT…
C1_04840C	orf19.758	Pool2	GGGGACAAGTTTGTACAAAAAAGCAGGCTtgATGGGTAAATATTCCACTGTACCTAAATTT	GGGGACCACTTTGTACAAGAAAGCTGGGTcTACTTTACTTCTAGTGGTGGATGCTTGTTT	372	no	BP5D11	B	No SNP, No DIP	ATGGGTAAATATTCCACTGTACCTAAATTTAGAGGTAGAAAATTGACGTTAACGTATGAAAATGGATCGTATTGTGATATAATCGATAAGAACACAAATCAAAGACTACGCAAGTCGACTATCTTAACATTTACTTGTGATCGTGAAATGTCGGCTAGAGCACTGGTTTCATATATCGGTCAAGCAAATGAATGTACTTATTTTTTCGAAGTCAGATCACACCATGCATGTCCTACTGCTGCTAAAGCTAATAATTTAGCTGCTGTATGGATATTTTTGTTTATATTTTTGGCTGCTGTATTTGTTTACTTTTCTGGTGGATTGTTGTATAGACAGATGAAACAAGCATCCACCACTAGAAGTAAAGTA
C1_04850C	orf19.757.1	#N/A	GGGGACAAGTTTGTACAAAAAAGCAGGCTtgATGTCTAAACTAGTTAGAAGAACAATTTTG	GGGGACCACTTTGTACAAGAAAGCTGGGTcTTCTATTAGTTGTCCATCAACAAATGATAA	174	no	BP1B08	#N/A	#N/A	#N/A
C1_04860W	orf19.757	Pool3	GGGGACAAGTTTGTACAAAAAAGCAGGCTtgATGGATGCTTGGAATAGTGCAACAACTTTT	GGGGACCACTTTGTACAAGAAAGCTGGGTcCCATGGATTAGATTCAAAATCTTCTACTCC	2571	no	BP58A04	A	No SNP, No DIP	ATGGATGCTTGGAATAGTGCAACAACTTTTGGAGCAGATGGTCTACTGGGATTTAGTAGTCAACTCCCAGACATTTTAAATTTATCTGATCCTTTATTGGCCAAGATAATCACATCCAAAAAGGCATTACAGTTATTGGAATCAAATATAGTTTCTGGAGTTTCTGAAGATGGAGAGGAAAGTAATACCAACAATGAAAATAAAGCTATTATAGAATTGTTAATGTCGGCATGTGATGGCGATGTTGTCACTTTAGAGAGCATAACTAGATCTAATCCACAAATTGTCAATCAACTATTTCCTAGTGATGAAAATGGTGCAACAGCATTGGTATATGCTGTCTGTTTTAATAATCCTGATATTGTCGAATCCTTACTAGAGAACCATAAAGCTGACCCT…
C1_04870W	orf19.756	Pool2	GGGGACAAGTTTGTACAAAAAAGCAGGCTtgATGCAAAGAGTATTAGAGTTATTACTTTTA	GGGGACCACTTTGTACAAGAAAGCTGGGTcCTCGATAGGAACAACGGCATGGTTATCATT	1767	no	BP47C01	A	No SNP, No DIP	ATGCAAAGAGTATTAGAGTTATTACTTTTATCATCTACAGCTCTTGCTGTTATTGGTGATGGTTTTATTGCTTTGCCAGTGCACAAACTTCAAGCTGGTGAAGGCAGTGCACATTTCCCTAACCGTTTACCTATTTTTGATGTTGTAAATGGTGTAGCAAAATCAGTTGAAGATGATGTAAACCAAATCATTCAACCTATTTTTGGTAATGGGATCTTTTCCGGTGGTTCAATTCAAGGAACACATTCTGGTAATGGACACAGTGTGAAATATGAAGTGTCATTGCCCTCTTCATCATCACAAAAAGGTTCTAATGGTCCATCCTCCACTGATAATAAGGATACTGATCCATCCAAAACTGGATTTTCTTTAGATGATTTAATGAACTCAATTCCAACT…
C1_04880C	orf19.755	Pool2	GGGGACAAGTTTGTACAAAAAAGCAGGCTtgATGTTTAGAAGTATATCTAGAGTAACTTTA	GGGGACCACTTTGTACAAGAAAGCTGGGTcTAATTTACTCAAAAAGTTGTTATTTTTGAT	363	no	BP5B06	A	No SNP, No DIP	ATGTTTAGAAGTATATCTAGAGTAACTTTAAAGAGGGTTTCTCCAATAATAAATACAAGACAATTGACAGTGTCATCAATTAGATTTAATGAAACTACTACTACTACATCAACAACAACTACTACTACTCCTAAATCATCATGCCCTGCCGGTACTGTATTGAACTTGAAAGTATTCAAAAAAGGTGATGAACCAGTTGCTAAAGAAGATTCAGAATATCCTGAATGGTTATGGACCATGCTTGATCCAAAAGATAATTTAAAAGCTATTCAAAATGAAGATTTTCTTAGATGGAGAAGAATCAAATTAAGTAAAGAAAACAATTCAACAATCAAAAATAACAACTTTTTGAGTAAATTA
C1_04890W	orf19.754	Pool3	GGGGACAAGTTTGTACAAAAAAGCAGGCTtgATGGCACCAAAAAAGAAAGGAGTCGTTGAA	GGGGACCACTTTGTACAAGAAAGCTGGGTcACGGGCTTTACCATCAGCGGCTTTGACGTA	1191	no	BP32E06	B	No SNP, No DIP	ATGGCACCAAAAAAGAAAGGAGTCGTTGAAAAACCAGTTTTATTGGGTAGACCAGGTAATAACTTAAAATCCGGTATTGTTGGGTTAGCCAATGTTGGTAAATCCACTTTTTTCCAAGCAATTACCAGATGTCCTTTAGGTAACCCTGCCAATTATCCATTCGCCACTATTGATCCAGAAGAAGCCAGAGTCATTGTCCCATCTCCCAGATTCGATAAATTGTGTGAATTATATAAACCAAAAAGTGAAGTTCCAGCCTTTTTAACTGTTTATGATATTGCTGGTTTAACTAAAGGTGCTCATGCCGGTGAAGGTTTAGGTAACAATTTCTTGGCCAATATCAGAGCTGTTGATTCTATTTTCCAAATGGTCAGATGTTTCGATGATGCTGATATCATT…
C1_04900W	orf19.753	#N/A	GGGGACAAGTTTGTACAAAAAAGCAGGCTtgATGAGGTTCACTTTGAAAAAAATATTCTTT	GGGGACCACTTTGTACAAGAAAGCTGGGTcAATTCTCAACCTTACTGTTGTTGCATCTNT	2292	no	BP55B12	#N/A	#N/A	#N/A
C1_04910C	orf19.752	Pool3	GGGGACAAGTTTGTACAAAAAAGCAGGCTtgATGTCAACGAAATCAGCAAATTCAACTGCT	GGGGACCACTTTGTACAAGAAAGCTGGGTcAGACGATTTTTTTTGTGATACAACAGCATG	960	no	BP24E06	B	No SNP, No DIP	ATGTCAACGAAATCAGCAAATTCAACTGCTGTCAATTCATTTAATGCAAACCACTCCAACTATGACGTTTTTAGACCTTCATTCACCCCAGTTTTGGTCAATACATTCTTAGTACATCTTGGATTAGCTACGAAAAACCCAGATGACACTTTCACTTTTGACATATCCAAACATATTCTTGAAATTGCTGCTGGTACTGGTAAATTCACCCGAAACTTGGTTGATAATGGTTGGACAGATAATTTAGCTGTGTTAGAACCTAGTAAAGGAATGTTAGAAACATTTAATAAGAATTTCCCTCAAATTAAAAATCAAATTCTTGGATCATCATACAAAATCCCTCTTGAAGATAATTCCATTGATGCGGTGATAATTGCTCAAGGTTTCCATTGGTTTGCT…
C1_04930C	orf19.751	Pool1	GGGGACAAGTTTGTACAAAAAAGCAGGCTtgATGAAATCAACACCAGTGTCTATAATTGAT	GGGGACCACTTTGTACAAGAAAGCTGGGTcAAATAGGCTAGCAAATAATTTCTTTGCATT	702	no	BP15F08	not defined	No SNP, No DIP	ATGAAATCAACACCAGTGTCTATAATTGATTTCCCTGATGAGCTTTTAGAGAAGATTATTCGCTCATTAAATCAAAAAGATCTCATACAATTAGCATTGACTCACCCACGTTTCTCCAACATTTGTCAATTATCATTATTACGACGTATATATATTTATAATGATGACAAGTATTTCAAATTCACCAAAAAGGCAACTTACATTCAGGAATACTTACACATGACAACGGTGGGGTTATCCAATTTCCTCAAATTATTGACATCACCAAATTTTCAACCATCTTTGACTAAAGAGATTGTTATTGCCAATGATGATAATGCGTATCTTCAATATTTTGAATTGATGGAAAGACAACAATTGCCAGTCAAATACGATCGAATAAAAGATATTGATGTTCGA…
C1_04940C	orf19.750	Pool3	GGGGACAAGTTTGTACAAAAAAGCAGGCTtgATGAAATTCACTCAAGTCTTCACTTTAGGA	GGGGACCACTTTGTACAAGAAAGCTGGGTcCAAGTCAACAGTGGTTTGAGCACCAACAGC	537	no	BP10F06	A	No SNP, No DIP	ATGAAATTCACTCAAGTCTTCACTTTAGGATTATTTGCTTTATCCACCCAAGCCGCTGCTATTCCACAAGAATCAACCACCGAAGTCGACAAAAGACTCGATGCTGATGTTGCTGCTCAACTTGCTCTTAACATTTTGAACCTTATTCAACTTGGTATTGGAGCTAATGTTAATGTTACTGCTAAAAGAGACGAATCCGCTGTTACCATTGAACAATCTAAGAGACTTGATGCTGATGTTGCTGCTCAACTTGCCGGTAACATCTTGAACCTTATTCAACTTGGCGCCGGTGCTGAAATTTCTGCTTCTACCAAGAGAGATGAATCTGCTGTTGATACCGTTGAAGAATCCAAGAGACTTGATGCTGATGTTGCTGCACAAATTGCTGCTAACATTTTG…
C1_04950C	orf19.48	#N/A	GGGGACAAGTTTGTACAAAAAAGCAGGCTtgATGGTGTTTCAATCATTTATACGGTTTGCC	GGGGACCACTTTGTACAAGAAAGCTGGGTcAGAAAACCTAATTCCATTAGATTGACAAAA	4182	no	BP64A01	#N/A	#N/A	#N/A
C1_04960C	orf19.50	Pool3	GGGGACAAGTTTGTACAAAAAAGCAGGCTtgATGACAAGTATAGAAGAGGAAGAAAATCAT	GGGGACCACTTTGTACAAGAAAGCTGGGTcATGTTCAATTAATGAAAGTTCTAATGCTCT	1983	no	BP50H10	A	1 SNP, 6nt insertion at position 1624	ATGACAAGTATAGAAGAGGAAGAAAATCATACCCAAGATTCACTTGGTAATACAATAATCAACCCATCTCAAAAAATTGAATCAACTAATCAAATAATCAACCATCCTAAATTATCCATTAATGATCTACCTTCAGAATTACTCATTCAAATTTTCACTCATTTAGATCCTATATATCTTAATTCATTAAGACTTGTTTGTAAACATTGGAATTATATAATTAATGATAAAGAATTATGGATGAAATCTTTCCAATTAAGATTCAATATCCCCATTACATCATCTAGTTTCCCATCATTATCACAATCACTGAATTGGATGAATGAATATTTCATGAGATTACAAGTCAATAAAAACTGGAAACGAGGGATATCAATACATAAAACTTATCAAATCATT…
C1_04970W	orf19.51	Pool2	GGGGACAAGTTTGTACAAAAAAGCAGGCTtgATGTCTAGTGAAGAAAAGATTGAAGAAACA	GGGGACCACTTTGTACAAGAAAGCTGGGTcCTTCTTTTTGTTGGATTTTTTAGAACCCAG	4092	no	BP63G10	B	No SNP, No DIP	ATGTCTAGTGAAGAAAAGATTGAAGAAACACAGCAACAACAACAGGAATCAGTTCCTGTTAAGGAACTCTTGTTGAAAGTTCAATTACCATCATTTTTTAATGTTGGTGATGATTATTTGACTATTCCATCAAGTTATGAAGAAAATATTGCTGATTTAAAACAAGCATTAAATATAATTGTTTTATGTAGAAATTTAACTAATTATTCAATATTAATTAAAGGAATTGATATTATTGAAAATTTTGGGGAATTAATTACTTTTGAACAAATTATTTCTCATTTTGAATTAGATAAACAAGAAGAACAAGAAGAACAAGGACAAGAAAGAGAAATTTCGGAATTAAAAATTGTTATTAAAGAAAAATCATATAATTTGGCCAGTATTTATGAACAAATT…
C1_04980C	orf19.52	Pool3	GGGGACAAGTTTGTACAAAAAAGCAGGCTtgATGAATTATCATTTTTCATCAGTGACTTCA	GGGGACCACTTTGTACAAGAAAGCTGGGTcATGTTTGTGACTATGTACATCATTGGAACC	1563	no	BP42F02	B	No SNP, No DIP	ATGAATTATCATTTTTCATCAGTGACTTCAACAAGTCTAAATCGTTATTTATTTTATAGATCTTCTACAAACACAGTACTGTATTGGTCTTCATCTCAATTTCATATTAGACTCAAATTCACTACTCGATCAAATTGTACGACGACAATAACAACAACAACAACAACAACTGCATTATTATCGCGTCATTTTTATTCCACATTTTCAATTTTTCAACGACCAATGTCAACTTCAAACAACAAATTGTCCAAAGAAATTTCACCACCACCACCACCACCTGGCCAAGATTCTCATAGTCATGTACATAGTCATAGTCATGATTCAGAACATTCACATTCGCATTCGCATTCAGGAGCAAGTATGCTTCATCATCACAAACATTCAATGCATGAACCAAAT…
C1_04990C	orf19.53	Pool3	GGGGACAAGTTTGTACAAAAAAGCAGGCTtgATGAGTACAACTGAGCAATCATTACAGTCA	GGGGACCACTTTGTACAAGAAAGCTGGGTcAAACATCAGTTCAAGCAATGCCATTGTTGA	1134	no	BP30F04	B	No SNP, No DIP	ATGAGTACAACTGAGCAATCATTACAGTCAAAGACAGCTGTTTTATGTTCTTTTTATACGAAAATTGGTTCTTGTCGTCATGGTGAAGAATGCAGCAAAAAACATTTGAAACCAACAATTACAAAAACTATATTACTCCCCAACCTTTATCAAAATCCTCGATTTGATCTAGTAGAGTATTTGAGTCGGAACAGGAAACAACACCGGGTCAAGAAAAGGAAAACTGGAGACAAAAATAGTGATGACATTGCAGAGATCAATTTAGAAACAAAAGATGATGTTAAGGATAATGAGGAGAAGGCTAATGTTGATGGAGAAAATAAAGAACACGATGAAACTAAGGAAATAGAGTCCGAAGATGTAATAAGTAAAGATAAAGAGGAGGTCATTGTGGATAGA…
C1_05000W	orf19.54	Pool5	GGGGACAAGTTTGTACAAAAAAGCAGGCTtgATGTTGGCTTGGCTAAGACATCGTATTAGA	GGGGACCACTTTGTACAAGAAAGCTGGGTcACTCGAAGACCCTTTTCCATTTCCATTTGC	1965	no	BP50F09	A	No SNP, No DIP	ATGTTGGCTTGGCTAAGACATCGTATTAGATCTTATAATACTTCCACTTATTCATCAATTTTACCTTCAGCCCTGTTTGGAAAAGTGTACAAAATAGGCACAAAGTTAAACTTTACACTACTTGCCCTTTGCTTACTTTTGGCATGTTCGGTTTTCTTTAATTATTTTTACTTGGCCGATAATAATGGTCTTGATATTGATACTAAAGGAGAAGAAGAAGAAAATGTTTTCAAAGATAGAAAAATGGTTATTTTCCCTAATAATTTTGAAATTACTGATAAAAACTTGCTTGAATATTATCTCAAAACTCTAGAAGAACCATTACATCCACAAGATACAATTTATAGAAACCGATTCATTTATAAAGTACCTGATGTTTCTTATACAAGTCAAACAATA…
C1_05010C	orf19.55	Pool2	GGGGACAAGTTTGTACAAAAAAGCAGGCTtgATGCAAGATTCATATACTTTATTAAGACAA	GGGGACCACTTTGTACAAGAAAGCTGGGTcCAAGTTTGGCAAAGTTTGTAAATGCAAATA	975	no	BP25A11	A	No SNP, No DIP	ATGCAAGATTCATATACTTTATTAAGACAAAGACAAAAAGTGGATAATAGTCAAACTTCAACTGAGTTAGAATCAACTCCATTACTGAAAAGATTACATTATTATCATGAACTAGATGAATGGCAACAAGATAATCATTTTATTAAATCAGGTTATGTCAAACAAACTAATTCATATAAAGAATGTTTCAAATCATTAACTTATTTACATAATGAATCCGTCAATATTTATTCTCATTTATTACCCCTGAGTATATCATTTTGGGTTATATTATATTATATTAATTATATCTTACCTAAATATGATAATTATCTTGGAGTTTGGGAAAAATTGAATTTTCTTCAATTTGGATTGGCATGTACGTTTTGTATGTTTATGTCATCGACTTTCCATTGTATA…
C1_05020C	orf19.56	Pool3	GGGGACAAGTTTGTACAAAAAAGCAGGCTtgATGAGTAAATTGAAAACATTAAATAGACAA	GGGGACCACTTTGTACAAGAAAGCTGGGTcTTTAAATGATGGTGTTATTCCTTCACAAAT	1743	no	BP46E12	B	No SNP, No DIP	ATGAGTAAATTGAAAACATTAAATAGACAATTCATATCCAATCTAGAGACTCATAAGGTGACCACAGATGCCAAAAGAAATTTGATCTTATCAATTTTAAAATCAACTACTACAAAACGTGAAGCCAAGAATTACTTAACTAAATACCAAAATCAATTTGATTTCAATGATGATTTAGATTTTAATAAAAGTATTAAAATCAAAAATGAACAACTGTCATTAACTAATAGAGATTCACAACGAGAATTATTTATAAATAGATTTCTTAATCAACTGAATCCATTTATAAATGTTTATGATAAAGAAGATGTAAAATTACAAAAAGTACCTCTTCGATTGGCCATTTTCAAAATCAAATTCACTAAAATAACTATTAAACAATGGAAAGGTATAGCTGAA…
C1_05030C	orf19.57	#N/A	GGGGACAAGTTTGTACAAAAAAGCAGGCTtgATGGTACTCCCAAAAAACCTTCAAGGGAAT	GGGGACCACTTTGTACAAGAAAGCTGGGTcTACATCTTCATCATCTGAAGCATCTTCCAT	696	yes	BP15D07	#N/A	#N/A	#N/A
C1_05050C	orf19.58	Pool3	GGGGACAAGTTTGTACAAAAAAGCAGGCTtgATGTCCTCAGAAAGTGAAGATGTTTTCAAG	GGGGACCACTTTGTACAAGAAAGCTGGGTcTTTATATTTATTCATTTTCTTCTTATACGT	2361	no	BP56A09	A	1 SNP, No DIP	ATGTCCTCAGAAAGTGAAGATGTTTTCAAGGAAATATTCCCGAAATTAATGAACACCATTAGAGCTGCTAGTTCATTGGGAGCACAGGATGTCAATTTCTATAAAACAGTGGACAAGGATTTAGGTCAACAAATTGATGACCAAAGTCAAAGATTGTTGAATATAAGTAATGATTTACTTAGAGCAGCCATTGATGACCCTAATGATTTTCAAGCTATTGAATATGGTGAAGAAAACGTGACGGGTGAAGTATCTTGGAAACCTGTATCACGAATAATCGATTCAATTTTTGATAAGATTGATTCTACTTTTGTTCAAGCAAAACGGAAAGCAAAAGGGATCACCAAAGATCAAGAATTAGAATACCTTGATAATGGTAAAACTTCTACCACAACAACA…
C1_05060W	orf19.59	Pool2	GGGGACAAGTTTGTACAAAAAAGCAGGCTtgATGAAATCAGAATGGCATCGTTATAATTTG	GGGGACCACTTTGTACAAGAAAGCTGGGTcTTGTAACAATGGATCTCTGAAATGAGGTTG	1146	no	BP31A09	B	No SNP, No DIP	ATGAAATCAGAATGGCATCGTTATAATTTGAAAAGAAGAGTGGCTCAATTACCACCAATTACAGAAGATTTATTCAATAGTAAAGTCTCTACATTGACAAACACGGAAGAAACAAAACAGAAACAATTAACCAAGAAAGAACAAAGAAGGAAAGAAAAGGAAGCAATTTTAGAACAAAAAAGACAAATATTAGAACAAGCTAAAAAAGCAATGTTAGCAAAAATGAAAGAAAATGGTGGTGAATTGCCATCACCTAAAGAAGAATCTTCAAATATCGATAGTAATAAAGAACAACAGCAACAACAAAAAGACGAAGACGATAAAGATGGTGATAAACTAGAAGAAGAAGAGATTACTCCAGAACAACACGAGGAGAAGATGTTAGCTCAAAAACTTGCA…
C1_05070C	orf19.4064	#N/A	GGGGACAAGTTTGTACAAAAAAGCAGGCTtgATGTCCGGTTCACTAAATTCTAGATGGGTT	GGGGACCACTTTGTACAAGAAAGCTGGGTcAAACAACAATACTATTATTGCCAAAATAAA	2658	no	BP58F08	#N/A	#N/A	#N/A
C1_05080W	orf19.4063	Pool3	GGGGACAAGTTTGTACAAAAAAGCAGGCTtgATGAATTCGGGAATTCATACACCACATGAG	GGGGACCACTTTGTACAAGAAAGCTGGGTcCTGGTATCTCTTTTCAGTGCTTGAGATACT	1728	no	BP46C04	A	1 SNP, No DIP	ATGAATTCGGGAATTCATACACCACATGAGATTCACCCAGTTGTCTCCCAAGTCCATGTTGATGACATGGGCATTGCCAGTATACTATCAAATAAAAATATCACCATTAATGTCGATCACGTTATTGATAGTGATGAAGCAATGTTATTAGCCATTGGTTATCGTCAAGAATTACGTAGAGAATTCAGTTTATGGTCTATTTTTGCCGTTAGTTTCTCAGTGTTGGGATTACTTCCTTCCATTGCTGCTTGCTTTGACTATCAACAATTGGTTGTTGGTATGTCTCCCTTACCTTGGCTTATTGCCATGATTTTCATTACTTCGGTTGCTTATTCAATGGCAGAAATCGCTAGTGCATTTCCGTGTTCTGCAGGTACTCCTTATGCGGTATCACAATTG…
C1_05090W	orf19.4062	Pool5	GGGGACAAGTTTGTACAAAAAAGCAGGCTtgATGAACAGGTCCTCATATTCATCACAGTCA	GGGGACCACTTTGTACAAGAAAGCTGGGTcTGACAACTGTTCAAGCACAGCCATAGTTGA	1116	no	BP30B01	A	2 SNPs, No DIP	ATGAACAGGTCCTCATATTCATCACAGTCAGACAATCGATACTCACGAAATCCAGCTGTATTATGCTCATTTTATTCAAAAATCGGTGCTTGTCGACATGGTGAGAAATGTTCGAAAAAACATTTGAAACCAATTTCTTCAAGAACTATAGTACTCGCCAACCTTTACCAGAATCCAACATTGAATGATGACGATTATGGACACGCAAATGGCATTGGTAGTGAAACTTCTCAGATAATAGACAATGAAAGTGTGATTAAGAATAGTGATACTGTAGGTACTGTATCGCAAATAGATGACTCGCCGCATTCTAATAGTGGAGAAGTTACCAAGGACGAAACAGTTGAAACACAAGAGGTAGAGACTGAGAATTCGGAGAATATTGCTGAAACCGGTGAT…
C1_05100W	orf19.4061	Pool2	GGGGACAAGTTTGTACAAAAAAGCAGGCTtgATGACAAAGACTTCACACTTGATTATATTG	GGGGACCACTTTGTACAAGAAAGCTGGGTcTTCAACCCAAACCATATCCAAGAGTAAATC	804	no	BP19B01	A	No SNP, No DIP	ATGACAAAGACTTCACACTTGATTATATTGCCGTGTCATTCAATATGGAAATCAGGGCCTAATTTAGGGGAAACACGAGATGAATGGCATTTAGTTGATTTTCAAATTGAAGGATATGATCATCTTGCATTTAAACAACAGATTCTCACTAGTCTTCAACAATTGCAACAAGATCCCGAGTCATATCTAATAATATCAGGAGGTGAAACAAAATTAGATGCTGGGCCCATATCGGAATCATTATCTTATTATTTGTTAGCTAGTAAATTGTGTCAAAATGATCTGTCGATATTATCAAGAGTATCAACTGAAGTATTTGCACGAGATTCATTTGAAAATGTCATTTTCCTGATATGTCGATATTATGAATTATTTGCAATGTATCCAGAGAAAATTACC…
C1_05110C	orf19.4060	Pool3	GGGGACAAGTTTGTACAAAAAAGCAGGCTtgATGAGTAAAACTCCTGTTCCTACCGAATAC	GGGGACCACTTTGTACAAGAAAGCTGGGTcATTGGAAACTTTTTGTTTCTTTAAACTTCT	1113	no	BP30A01	B	No SNP, No DIP	ATGAGTAAAACTCCTGTTCCTACCGAATACGACGACACAAGAATATTGGGTTACGATCCTTTAGTTCCACCAGCCTTATTACAACACGAAATAAAGGCATCTGCCGAATCATTGGATGTTGTTATAAAAGGCCGTTACGATTCTGCTCAAATCCTTAAGGGTAATGATGACAGATGTATTGTAATTGTTGGTCCATGTTCAATTCACGATCCTCCACAAGCCTTAGAATACGGTAAACGTTTGAAGAAATTGGCTGATGAATTAAAAGATGACTTGGTGATTATCATGAGAGCTTATTTGGAAAAACCAAGAACTACCGTTGGTTGGAAAGGTTTGATCAATGATCCTGACGTTGACAATTCTTTTGATATCAACCGTGGGTTGAAGATATCTCGTCAA…
C1_05120W	orf19.4059	Pool3	GGGGACAAGTTTGTACAAAAAAGCAGGCTtgATGTTTATAATCTCTGAAACACAACGAACA	GGGGACCACTTTGTACAAGAAAGCTGGGTcTAGTGATCCCCCTTTGAGACACCAATCTCT	1281	no	BP34H05	B	1 SNP, No DIP	ATGTTTATAATCTCTGAAACACAACGAACATTTGCTTCATTTTTCATATTTGGATTATTAAACAATATTTTGTATGTGATTATCTTATCAGCAGCAATAGATCTTGTGGGACCATCAACTCCTAAAGCAATTGTGTTATTAGCCGATATCATCCCATCATTTTCTTTTAAAGTGGCAGCACCATTTTTCATTCATGCTGTACCTTATATTATACGATTATGGACATTAGTGGCATTGTCAGCCACAGGGATGGTATTAATTTCATTGAGTCCCACCAATGAAATTAGTTGGAAAATCTTGGGAATAACATTAGCATCATTATCTTCGGGGTTGGGAGAAGTTAGTTTTTTACAATTGACCCATTATTATGAAGAAAATTCTGCAATTGGTGGGTTTTCA…
C1_05130W	orf19.4057	#N/A	GGGGACAAGTTTGTACAAAAAAGCAGGCTtgATGCATTATGATAAACTATTTCAAGCTGTT	GGGGACCACTTTGTACAAGAAAGCTGGGTcGTTAGTGAATGTCATTGCTGATAACGAAAG	441	no	BP7D02	#N/A	#N/A	#N/A
C1_05140W	orf19.4056	#N/A	GGGGACAAGTTTGTACAAAAAAGCAGGCTtgATGTCCAGTTCATCATCTTTATCTTCATCT	GGGGACCACTTTGTACAAGAAAGCTGGGTcACATATGGTTGTTTGTTGCTGTTGTTGTTG	1272	no	BP34F09	#N/A	#N/A	#N/A
C1_05150C	orf19.450	Pool2	GGGGACAAGTTTGTACAAAAAAGCAGGCTtgATGTTTTCGACAGGAGCTCGATTCTTTTTT	GGGGACCACTTTGTACAAGAAAGCTGGGTcGGGGAATTCAAGATAATAGTGGTAGTTACA	234	no	BP1G12	B	No SNP, No DIP	ATGTTTTCGACAGGAGCTCGATTCTTTTTTTTTTATTTATTTGGTTTTAGAATAGATTTGCAATACATAATTGGTTCTTTCCCCTTATTGTTAGAGTTACCAATATCTATTGTCCTTATTATTCCAAAAAAAACCAATTGTTTCAATAATGAATTTTTATGGTACAAGTATATTGCTCATGAAAATAGTTCTAGCCCATCATGTAACTACCACTATTATCTTGAATTCCCC
C1_05160C	orf19.449	Pool3	GGGGACAAGTTTGTACAAAAAAGCAGGCTtgATGCTTATTAGAAGGTTACCAATAATTCCA	GGGGACCACTTTGTACAAGAAAGCTGGGTcTACTTTTATTCCATGCGACTCTAAAATTGT	1197	no	BP32F07	A	No SNP, No DIP	ATGCTTATTAGAAGGTTACCAATAATTCCAACTAGAGCCATTCCTAGAACTTCTTACAGTCAATTCCACACCACCGTCGTTAATTTGAACAAAGGGACTACCGGTTGTGATCACAAGGGACACGATTTTGCTTTTGTTTTCGATATCGATGGGGTTCTTATCCGGGGTAAGAAACCGATTCTTCAAGCTAAACCGGCGTTGGAAATACTAAACAGTCATAAGATTCCCTATATATTGATGACCAATGGAGGTGGAGTTCTGGAACGAAGAAAGGCTGAAGAAGTGAGTGAGATAACTCAATTGAACCCACCAATTTCTCCATTACAGATCGTTCAAAGTCATACCCCCTTGAAAGCACTAGCATTACATCATGCCTTTAATCGAGTTTTGGTTCTTGGA…
C1_05170C	orf19.448	Pool3	GGGGACAAGTTTGTACAAAAAAGCAGGCTtgATGGCTAAGAAATCAGAAGAATTAAACGTG	GGGGACCACTTTGTACAAGAAAGCTGGGTcCTTTTTTGTGGAGCTAATTGTGGTGTTTTT	1281	no	BP34H07	B	No SNP, No DIP	ATGGCTAAGAAATCAGAAGAATTAAACGTGGTATCATCTGAACCACTTGATTCAATTGATGATTCCTCCAAGAAGGATACTACTGTTTCAACTGATGATAAAGAATCTACAACTACGTCAGAAGACAACAAACAAGAAAAGACTGAAGAATCGAAACCAGAAGAAAAGAAAGAAGAATCCAAACCGACAGATACTACTTCAGAAACTAAACCAGAAACCAAGTCCGAGGCTAAAATTGAGGCTAAGACTGAACCTAAAAAAGATCGTAAGTCTGTATCTTTTAAAAAGGAAATTGATTCAACTGAAGAAGTTCCAATTAACGAAGATGAACAAGATGAATCAGTGCCACCACCACAGCCGCCAAGACCAAAGGATCCAACTCAAGAAATCATCGACGAT…
C1_05180C	orf19.446.2	Pool2	GGGGACAAGTTTGTACAAAAAAGCAGGCTtgATGTCAGTAACAGAGTTCCCACCACTTCGT	GGGGACCACTTTGTACAAGAAAGCTGGGTcTTGACTTGCTTCTTTTAATTCTTGTTTTCT	387	yes	BP5H01	A	No SNP, No DIP	ATGTCAGTAACAGAGTTCCCACCACTTCGTATGTATATTATTTAATTATTTTGTTCAATTTATTTTCAATATTTCATGATTTGGAAGATTCCTTTTTAATTTATCATTTTTTCAAATAATGAAATGGTAGTCAATAGTACAATTTACTAACTTCTTGTTTCCTGTTTCCTTTTTTGTTTAGTTTCACAAGATGATTGTCAAAAATATAAAGTTCCATTGAAATGGAGAGATAGATGTGCTGCTTATTTTGCTCTCTATCAAACCTGTATTATTAGACAATCGGCCAATTCATCAGTGAGTTGTAAACATGATAAACATTCATGGGAAGAATGTGAAAATTTGGATTTGATTAGAAGAAAACAAGAATTAAAAGAAGCAAGTCAA
C1_05190C	orf19.446.1	#N/A	GGGGACAAGTTTGTACAAAAAAGCAGGCTtgATGGCTCACACGGAGAATTATGAATACCCA	GGGGACCACTTTGTACAAGAAAGCTGGGTcATGGGTTTGTTTAGTGTGGTTATCTAATCT	333	yes	BP4B05	#N/A	#N/A	#N/A
C1_05200C	orf19.446	Pool3	GGGGACAAGTTTGTACAAAAAAGCAGGCTtgATGGCAGCTGGGTTAAGACAAATGAAGTTA	GGGGACCACTTTGTACAAGAAAGCTGGGTcTTTCAATTTATCAAACAAGTTGAGAGCTTT	894	no	BP22C11	B	No SNP, No DIP	ATGGCAGCTGGGTTAAGACAAATGAAGTTACATAACAAAAGAAAGTTGAATGAATTGGAAGATATTTCAAATATTCATAAAAAGTCAAGGACGGTATCGTTTAAAGATGAAAATGAAATTAAGAAACCCATAACCAGACTGAATCTTAACCGAAAGCGTTCTCATTTTGTCACTCCACCATCGCCACCTCAACAACGATCGTCACCACCAGCAACTTGTTTAGAAGATGATGAACCTCCTCATCATCAACAAGACAATGACGATATTTCTGAACAACAACAACATCACCACCATCACCACCACCATATTTCATTTCCCGCCACGCCACCAGAGTCCATAAATGACGAAAGCACAACCCCAATAGCAGCCGCCACCAATACCAACAGAAATGACGACTAC…
C1_05210C	orf19.445	Pool2	GGGGACAAGTTTGTACAAAAAAGCAGGCTtgATGTTGATGTTGATGCCAGCTAGATTTGGC	GGGGACCACTTTGTACAAGAAAGCTGGGTcTTTCCCCTTTGGCAATTGCTTTCCGTTATC	1158	no	BP31D03	A	No SNP, No DIP	ATGTTGATGTTGATGCCAGCTAGATTTGGCTATCATATAGCAAAAAACAATAGCTCGATATTACGACCTATTTCTATTTTGAGATTCAAATCAAATGTTCCTTCAGCAAGGCAAAGCAAGAACAACTTACCAGCAGATGGGATTCCCAAAAAATCATTACCTTCTGAAGGAGAATGGAAGCATTTAAAATTGCATATTCCAGGTGAGAATGTGCAAACGAATGATTTGAAAGACAGAATACCCAAATTCCCTTTAGGAAAGGAAAATGTACCAACATTATTACCACGTCCAGGAGTACCTCAAGTGGGTAAAAATTTCACATTTCGACAAGTTATTGGGATTTTGAAGAATAAAACTCAACCGGAATTGATTTATGAAAGTGAACCTCATCGATTGTAT…
C1_05220C	orf19.444	Pool2	GGGGACAAGTTTGTACAAAAAAGCAGGCTtgATGAACACATCTTCCAAAGTCAACAAACTG	GGGGACCACTTTGTACAAGAAAGCTGGGTcTTTCCTTTTATTCTTAGTCTTTTTGGGTAC	438	no	BP7C03	A	No SNP, No DIP	ATGAACACATCTTCCAAAGTCAACAAACTGAAAAAAGTGGTAAACACCACTGGAAGAGTTAGTGCCAAAAAGGCAGCTAGTTATTTACACTCGATGCAAAATTCATCCACAACAAAAATAAATCCTGCCAAACAAGTTACTGCTCCAAATTGGAACCCAAAACATTTTCGATTGTTTGTTGGAAACTTAGGTCCTGATGGAAACGACGAATTACTAAAAGAGGCATTTCTGAAATATCCTTCTATGAGTCAAGTTCATGTTCCTATAGATAGGAAAACCAGTAAGAATAAGGGATTCGGATTTGTTGCCTTTGGCAAATCTGAAGATTATTTACATGCATTTCAAGAAATGAATGGGAAGTATATTGGCCAGCATCCAGTCCAGTTGAAGCGTGCTGAA…
C1_05230W	orf19.443	Pool2	GGGGACAAGTTTGTACAAAAAAGCAGGCTtgATGTTTATATTATCAGAAATATCAGATTTA	GGGGACCACTTTGTACAAGAAAGCTGGGTcATCCCACCAAGAAACACACCCCATACCATA	588	no	BP11H12	B	No SNP, No DIP	ATGTTTATATTATCAGAAATATCAGATTTAATACGTATACCACCTAGTGCATTCAATGTTCCTATACAACATTCTATCTCAGATGAATTGAACAAAAAATATGCCAATAAAATAATTGCCAATCTCGGTTTGGTAATAACCATATGGGATATACTCGACATCAAAGATGGATTATTGAAACCAGGAGATGGTGGATCATATGTCGAAGTGAGATTTCGAAGTATAGTTTGGAAACCATTCCGAGGAGAGATTTTAACTGGATGGGTAACTGAATGTACAGCAAAGGGAATTAAAGTTCGTATGGAGTTTTTCGATGAGATTTGGATTCCAAAAGATTTTCTATTTGAAAATTGTAAATATTCAGAACTGGAACAAGCTTGGATTTATTTATTGGATGAA…
C1_05240C	orf19.441	Pool3	GGGGACAAGTTTGTACAAAAAAGCAGGCTtgATGCCACCAAAGGAAGATTGGGATAAATAT	GGGGACCACTTTGTACAAGAAAGCTGGGTcATTATATTGCATATATTGACTTGTTGAACT	1335	no	BP36C11	A	No SNP, No DIP	ATGCCACCAAAGGAAGATTGGGATAAATATATACCACCTTCAGAAGAAGAGACCTCTGAAAAGATAACACCATTGACCGAGGGTGACATTCAGGTATTGAAAACTTATGGAACTGCACCATATGCAGACTCTTTGAAGGAGATTGAAAAAGATTTGAAGACAATAGAAGAAAGAATCAAGACTAATCAAGGGATAAAAGAGAGTGATACTGGGTTAGCTCCACCTCACCTTTGGGATGTTCTTGGTGACAAACAACGTATGCAAGAAGAGCAGAGTTTACAAGTTGCCAGATGTACTAAAATAATTGAGGCTTCTCAACCACAACAGCCAACAGGATTACAGAATGCCGATACCAAATCAAAATATGTGATTAATATTAAGCAGATTGCCAAGTTTGTT…
C1_05250W	orf19.442	Pool3	GGGGACAAGTTTGTACAAAAAAGCAGGCTtgATGTTGGCTCTTCCTTCCAAATCCGGTAAA	GGGGACCACTTTGTACAAGAAAGCTGGGTcATTACCGTTGCCACCTAGAATTGATCCATC	615	no	BP12G10	B	No SNP, No DIP	ATGTTGGCTCTTCCTTCCAAATCCGGTAAAGAAAATTCAACCTTACGATCAATTCTACCTGGTCTTAATAATGCAGGATCCAAAGTATTTGGTCTATTGGTGGCAAACATCACCTTGATATTACCTCTTGGGTCAAACCCATCCAATTGTGTAATCAACTCCAACATGGTTCTTTGCACTTCGTTATCACCACCAGCACCATCATCAAATCTGGCGCCTCCAATGGCATCAACTTCATCAAAGAATATAATACATGCTTTCTTGGTTCTTGCCATCTCGAACAATTCACGCACCATCCTGGCCCCTTCACCAACATACTTTTGTACTAATTCCGACCCAATGACTCGAATAAATGTGGCGTCTGTTCTGTTAGCAACTGCTCTTGCACACAATGTTTTC…
C1_05260C	orf19.440	#N/A	GGGGACAAGTTTGTACAAAAAAGCAGGCTtgATGTTCACAAAATGCTCTAGACAAGCAGTA	GGGGACCACTTTGTACAAGAAAGCTGGGTcGTATTTACGAACAGCTGGCGGTACCGGTTG	1917	no	BP50A08	#N/A	#N/A	#N/A
C1_05270C	orf19.439	Pool3	GGGGACAAGTTTGTACAAAAAAGCAGGCTtgATGGCTATGCGTACTAGAGCTGAGAAAAGA	GGGGACCACTTTGTACAAGAAAGCTGGGTcAGCAGTCTCTGGTTCAGTTGCATTTTCTAT	720	no	BP16C02	B	1 SNP, No DIP	ATGGCTATGCGTACTAGAGCTGAGAAAAGAATGAGGAAGTTCCTCATTGAGCAATTAAAAACTCGTCAACAAAACGGTGCTAGAATAGCACAAGGCAAGAAAAGCGAACATGAATTGATCAAGAATAACTTGGGTCCACAAGTTTTTGTGTTTAGAAATCTTTTCAGTGGACAAGTATTGTACTCCCAAGTTCCAGCATACCATGAAAACCAAATTAATCAACAATTTTTGAGCCCAAATTGGCAAAACCGAAAGCCTTCAAGAAGGCAAGATTTGTGGAAAATAATGTGCGTGGTTAATTTTAATAACTACGAGTATGCTATCGCTGCATACAAGGGTTTAGTTGATTTGAGAAAAACTAGAGATGTTGTTCAAAAGAAAGAGGCCAATGAAATGAGA…
C1_05280W	orf19.438	Pool3	GGGGACAAGTTTGTACAAAAAAGCAGGCTtgATGTCGATAATACTAAGTGTAGTTCCATAT	GGGGACCACTTTGTACAAGAAAGCTGGGTcGGCTAGTTTTAGGCCACTATCTTCTATAAA	1749	no	BP46G01	A	No SNP, No DIP	ATGTCGATAATACTAAGTGTAGTTCCATATTTTACAATTGTTCTGGGTTTAGGGATATGGGCTTACAAGTTAATATACCACAATAATCTCATACAAAAATATTCAACATATTTGTATATCCCCAAGGTGCATATCAATGACTACATAGATAAGAACTTGAAGCACTTGAACCTAATACGGGTGAATATAGACAGCCATGATGATTTACACGAAGAAAAACCCAGTGTCCTATATAATTCGAAATCGGATATGTTGAACAGAATAATTGGAATTGTTTTCAGTGTTACCCTATCTTTAAGTGTCGGTTTGATACTATTGATTCTTCTTGAATTGGGAGATTTCTTGGATGCTGATTCACGATTGGGATTGTTTAAAATAACAATTAACACATTGATTTTT…
C1_05290W	orf19.437	Pool3	GGGGACAAGTTTGTACAAAAAAGCAGGCTtgATGTCCGCAAGTAGAACAAATATTCCCTTT	GGGGACCACTTTGTACAAGAAAGCTGGGTcAGCACTCTGACCTTCAAATGGTTTAAGCTT	1959	no	BP50F01	A	No SNP, No DIP	ATGTCCGCAAGTAGAACAAATATTCCCTTTTCTAGAGACTCCTTAGAACAAACTTTAAAGAGAAGATTTTTCTTTGCCCCATCATTCGAGATTTATGGTGGTGTTGCAGGATTGTTCGACTTTGGTCCCCCAGGTTGTGCCTTTCAAAACAATGTCATTGATGCTTGGAGAAAACATTTCATCTTAGAAGAAGACATGTTGGAAGTTGAAGCAACAATGTTGACTCCTCACGATGTTTTGAAAACTTCAGGACACGTCGACAGATTTTCGGACTGGATGTGTAAAGATTTGAAAACAGGAGAAATTTTCCGTGCTGACCATTTGGTTGAAGAAGTTTTGGAATCTAGATTGAAAGGTGATAAATTGGCTCGAGGTGTTAAAATTGTCGAAGAAGAGGAT…
C1_05300C	orf19.434	Pool3	GGGGACAAGTTTGTACAAAAAAGCAGGCTtgATGAATTTTTCATATTTCATTGTTATTTTA	GGGGACCACTTTGTACAAGAAAGCTGGGTcTCCAAAAATTTCTTGGAAAAAAGCTTCCGA	2109	no	BP52F10	A	No SNP, No DIP	ATGAATTTTTCATATTTCATTGTTATTTTATTATCATACGTAACCTACCGATTTTATCACTCAAACATGTCAATTGACTTTCAAACAATAGTTCAAGACCAAGATTATCCTTTGTGGAATCAGTCACCCGAAGAAGTTTTGGAGATTGCAAACGCAATCGCTGCAAGTGAAACCAAATTGTTCGATGAAATTGCTGCTATTACTGACCCATCAATTGACAATGTGTTGAAGCCATTTGCTACTCATTACAATGAAAATAGTTTCCCAGAAGGCCAAAGCACTTTTTATCAACATGTATCCACTAGTAAAGAATTACGTGATGCATCGACAAAGGGGGAAGAAATCATAGACAACAATTCAATTGAACAATGGTCTCGTCCAGATGTTTACCAAGTATTT…
C1_05320C	orf19.433	Pool3	GGGGACAAGTTTGTACAAAAAAGCAGGCTtgATGAGTTTACAGATTGTTTTACCTTTGGAT	GGGGACCACTTTGTACAAGAAAGCTGGGTcAATTACAAATACTTCTACTAACTTACCAAA	1743	no	BP46E09	B	1 SNP, No DIP	ATGAGTTTACAGATTGTTTTACCTTTGGATCCATTGGAAACTTCTGGATTGACTTCTAATAATGTTAGAGAGTTTTTAGAGAAGTGCCAAGTTAGAGATATTGTATTTTTTGACGAAAGTGTTCTGGGATATGTTGTGCATGAAGGCTCACTAGACCAAGAAACTGGTTTTGTTCAATGTGAGGTTGCCATTTTACAGCTAAATAACGTGGAAGAAAAGGACCCTTTAAATTATGTGAATCTGGAAAACAAAATTAGTTTAACTTTGGGCAAAGAGGAACTCGTTTATGACAACGATTTAATCCAGATTTGGAAATTTGAAATACCAGTCACTTATCCACGGAAAAGACTTAATAATCCAAAATTGTGTATCAGTTGTAGTTTGGTGAATGAAAACAAT…
C1_05330C	orf19.432	Pool4	GGGGACAAGTTTGTACAAAAAAGCAGGCTtgATGGCTAATAAACGACGTCCAAAGAAAACC	GGGGACCACTTTGTACAAGAAAGCTGGGTcATAACCTATATATATCCCACCTTTTCTTTC	1377	no	BP37F10	B	No SNP, No DIP	ATGGCTAATAAACGACGTCCAAAGAAAACCCGTGCACCTTACAGAAGATATGTTTACAAATCAAACAATTATTTAGCTGACTCCGATGAAGACGAAGAGTTTGAGGACGAAACTGAGCAACTGGAAACAACACTACAGGCAACTAACAATGCCAGGTTCAAAGGGGCGATAAACGTGCAGTCAATATATGTCCTAAGTGATCAAATTCGTTATCAAGGTAAAATGTGGCCATGGAGTAAATTTGAAAAAGTTGACATTTTGCAATGTGCTTTACAGGGTCATAACCCTTTATATGCTCATACTAAACTAGAAGACGAGCCAACCCAAGGATTGATGAAGTTTCCTGCAGAGATATTTGTCCACATATTTGAAATACTAAATGCATGGGGTAAACTAAAA…
C1_05340C	orf19.431	Pool2	GGGGACAAGTTTGTACAAAAAAGCAGGCTtgATGCTGGAAAAAATTAAGAGAGAAAAGCCT	GGGGACCACTTTGTACAAGAAAGCTGGGTcTAAAGTGGAAGGAAAAGGATCAAAATTAAA	2328	no	BP55F03	B	No SNP, No DIP	ATGCTGGAAAAAATTAAGAGAGAAAAGCCTGTAAAAGTAAGAAAACATGTTAGTAGTGCTTGTTTGGAGTGCAGAAGACGACACTTTAAATGTGACGGTAAACAACCAGTGTGCGATCGATGTCAAAAATCAAACAAACCATGCCAATATGTTGCAAGTCATCGAGGCGGATCCAGGAAGAAAGGTGTGTCAACAAAAAAGAAACCTGTTACCGTAAATGATATAAACCAAGGTCCAGAAATGCCCATGTTCGTCGCAGACATAGAAGACTTTGGTAAATCGAAATCAACTGAAAATTCTGCCAATGACGGAAACGAAATAAAGAGTAATGATGAGATGCTTGAGAAATTAATGACTTTGCCTTGTGCACATGATCAAAATCGATGTCAGGATCTGAAT…
C1_05350W	orf19.430	Pool3	GGGGACAAGTTTGTACAAAAAAGCAGGCTtgATGCTGGAAACATCTCACTCATCAATATTA	GGGGACCACTTTGTACAAGAAAGCTGGGTcACAGCAATATGAGTTAGATGTCTGTCTCGT	660	no	BP14C06	A	No SNP, No DIP	ATGCTGGAAACATCTCACTCATCAATATTACCACCACCTTATAAAATAGTTCTTTTAGGAGATTCTTCCGTGGGAAAAACGTCGCTTGTACACAGATTCACAACTAATAGGTTTGATACACATACTCCCAATACTATTGGTGCAGCATTTATAACAAAGGAGTTTTCGCCCCATGAAAACCATGAGCGTAAAGTGAGACTAGAGATATGGGACACAGCAGGCCAGGAAAGGTACCGTTCATTGACTCCTATGTACTATAGAAATGCGAGGGTAGCCCTAGTGTGTTTTGATTTGAGTAAGTTTGAAAGCACATTCAATACTGCGAAATACTGGATTCAACAGTTGGAACTAAACAATTCTTCTGATTCAAGAGAAAAGATAGAGATTCGATTGGTAGGG…
C1_05360C	orf19.429	Pool3	GGGGACAAGTTTGTACAAAAAAGCAGGCTtgATGGGGACCAAAAGAAAGAGAGAAAATTTA	GGGGACCACTTTGTACAAGAAAGCTGGGTcCAAATCTAAACCTTTTTGTCTCCAGTAATC	1812	no	BP48A05	A	1 SNP, No DIP	ATGGGGACCAAAAGAAAGAGAGAAAATTTAGTTGGAAAACCTCGATCCAAAAGACAAAAAAAGGATAGTTTGTTGTTAAAGGTGGATAATGCATCATTTCTAGAGAACAAATTTGAGACTTTGCAAAACCATTTGGACGAAGAGTCTGACTCTGAATTAATTTATGACTACGATAGAAAAAAGAGTGAAGAGTTGACTGATGATCTTGTTTTAATTGACAGCGAAGAAGAATCCAATGACTCGAGTGATGGTTTTGACGATATTAATCTGGAATCAGAGAAGAAGCAAGTACTAGTAGGTAATGATAAGACACCAGAAAATGAATTAGCAAATAACGAAGATTTCATTGGTTTTGGGTTTCTGTCTGAAGATGACAGTGAGGAAATTCTGAACTCCGAT…
C1_05370C	orf19.428	Pool2	GGGGACAAGTTTGTACAAAAAAGCAGGCTtgATGTCGATTATTCCTTACAATAATAACAAG	GGGGACCACTTTGTACAAGAAAGCTGGGTcAACTATATAAGGGTTCAGATGGCCCAACTC	2184	no	BP53H04	A	No SNP, No DIP	ATGTCGATTATTCCTTACAATAATAACAAGGATGTACTTTATCACAACCCTAATGATGGGATTGTGGTTGTGCATGATCCTCGTGAAAACACTATAAAGCTACTATCCACCGTTGCATCCGAAGCACGGGGAGAATCAAATGGGAGTCAACGAACAAGGAGACCATCACAGGCCTTTAACAATGATCAATTCCCCCATACCACAAGCATGACAAAATGTCCCAACTGTGGGTTTACATGGAACGAATTCAATAAATCCGGGCCCAGAAGAAGCAGCTCGCATTCCTCCTCTGGCCTCTTCAATATATCATTACCCCAGGAATACTTATCACAGTCATTTATTCATACCGACTATTTCAAATTGTTAGGTAAACTACCTTCCAATGAGGAGCATGCGTGC…
C1_05380C	orf19.427	Pool5	GGGGACAAGTTTGTACAAAAAAGCAGGCTtgATGCAAAACATATGTAGAAAGCAATATTTA	GGGGACCACTTTGTACAAGAAAGCTGGGTcTTTTAAGTTTCTTAAACGAACCATCAAATT	4998	no	BP64G10	B	11 SNPs, No DIP	ATGCAAAACATATGTAGAAAGCAATATTTAGTAGTAGAAAGTGTATATATGCTACCAAATGCGAGACGCGCTTCATTTGAATTTTTTTTATTTGCACAAAAAAAAATTACTCTTCAATCCTGAAACCTTTTCTCCTTGGAACCAGATCATCCAGAATTTTTACACACGGATCAAAAACGACCACCACCGTTTGTAAAGAAAAAAAGTCGACTTATAGATACCTGCAGTTGATATTTTTATTTTTATTGGGTTTCCTTGATTTTGTTAAAAATTGCAATAGCCTTTTCTTTTTGTATGCAAACGAAGAATTAAATTACTTGAGACTGTTGAATATGCCACCAAGAAGAAAGAAGCTCCTGAAGGAAACGAAATTAGCGCTGCTTTCGAAGAAACAATCAC…
C1_05390C	orf19.426	Pool2	GGGGACAAGTTTGTACAAAAAAGCAGGCTtgATGGCGGTGAATGGGAATTTCAATGACTGC	GGGGACCACTTTGTACAAGAAAGCTGGGTcCTTGATGTCCACATCAACTGCATCATGATT	2055	no	BP51G12	B	No SNP, No DIP	ATGGCGGTGAATGGGAATTTCAATGACTGCATCAACTCATTTTTTGATGAAGTTCAAACTACAGTCGAAGACATTTTACAAAATAGCGATAGAGACTATTTAATGGAAATTCCAGATGACTCTTTGTTCAACAACGGGAACATACAATTCAAAAATTTATTGGATGATATAGATTTAGATTATAAATTATCACCAGACGATAATGCAACAGACCAAGTTAAGTCCCAAATTGAGAACCACAATACCAACATTGCTAATAAGTGTAAAGAATTTGTTGTTACATCCACCTTTTTAAATGTGATCAATTCAAGAGTTCAAGTATTTGTAGAATCTGATATGGCCGAAGAGGCAAAGTTTTTTAATGCAATTGCATTGATTTTGGACTTTGAAGTGTCATTG…
C1_05400C	orf19.425	Pool3	GGGGACAAGTTTGTACAAAAAAGCAGGCTtgATGTTTAGAGTCACCAATACTTGTAATGGG	GGGGACCACTTTGTACAAGAAAGCTGGGTcCCAATCAAATTTCTTTGATCTGTTTTTTTT	594	no	BP12B04	B	No SNP, No DIP	ATGTTTAGAGTCACCAATACTTGTAATGGGATCAAATCTTTTTTGCCAAGTGAATTTCTTAAACTATATCCGTATCGTTTAAGATTCTATTCAACCAATGATCTGTTTTCTAAAGATGAAATCGACAAATCAAAGAAATGGCTAGAATCCTTCACACACACCCAAATTCCTACACACTTATTTGATATTTCATATAGTAGATCATCAGGGCCCGGTGGGCAAAAAGTCAATAAGACATCGTCAAAGGCAACGGTATCACTAGAGCCGGGGTTGTGGTTGGACCCTCGCATTTGCTTTTGGATTCCTCAACCAATTCAAGCACAACTAAAAAGCAAGGGCATACGCTATGAGACCAAAGGAGGTGGGTTGTTAATACAAAGTGACACTAGTCGTAATAGG…
C1_05410C	orf19.424	Pool2	GGGGACAAGTTTGTACAAAAAAGCAGGCTtgATGTTTTCATTCACCAGAGCAGTTCCAAAA	GGGGACCACTTTGTACAAGAAAGCTGGGTcAGCTTCTTCCAAGACTTTTTGTGCAGCAGA	555	no	BP11B02	A	No SNP, No DIP	ATGTTTTCATTCACCAGAGCAGTTCCAAAATCTCAATTGAGATTTACAGTCAGAAATTCATTCAGAACTTATGTTTCCATTGGTGATAAGGTTCCTGCAACTCCAGTTTTCGAAGGTTCTCCAGGTAATGACATTAATCTTGCTGAAGAAACTGCTTCCGGAAAGACAATTTTAATTGGTGTTCCAGGAGCTTTCTCCCCAGCATGTTCAGCTTCACATGTTCCTGGATATATTAAAAATATTCGTGCCTTCAATGACAAAGGCTACCAAAGATTCTTTGTCGTTGCTGTTAATGACCCATTCGTGACAAAAGCTTGGGGTGAGCAATTATTGGAATCGGTAGCTGGTCAACAAATAAGATTTTTTGCTGATTCCACTGGTGCTTTTACAAAGGAGCTC…
C1_05420W	orf19.423	Pool2	GGGGACAAGTTTGTACAAAAAAGCAGGCTtgATGGGGTCAAAGGTAAGGAACGCATCAGAT	GGGGACCACTTTGTACAAGAAAGCTGGGTcGCTTAAGCTTGCCTCTGTGTTAAGACAGAA	558	no	BP11B11	B	No SNP, No DIP	ATGGGGTCAAAGGTAAGGAACGCATCAGATATTAAACAAGAGCAGATAACAAGGGATGAAGCTCTTAGGTTGTACACGAACACGCTAAATTTCAATGTCATTAGCCGATATGACCCTGCTATTAAACAGTTGTTGTGCAACACTTCTCATTGTGTCTTGTACAATTTCAATGACGAAACTGAAGAGTGGGTGAAGTCAGATTTTCAAGGAACATTAGCACTTTATGTTCGAGATTTTAAAGTTCCATCTACTGCAACTGCACCAAGCTATAGAGATTTGCAAAACCTTTTCTGTTATGGACTCATACTTTTGAATAGAAACAACCCAGAATGTTTTTCATTGGGTTTATTACCAAACAAAATCAGCAGTCAGTTTTTTCCAAATGGTTTAGATGACTCT…
C1_05430W	orf19.422	#N/A	GGGGACAAGTTTGTACAAAAAAGCAGGCTtgATGATAAAATCTGAAGTTTTGAGTGGATCT	GGGGACCACTTTGTACAAGAAAGCTGGGTcATTAGCAGGCGCATTTTTCTTCTTCTGATA	2256	no	BP54G04	#N/A	#N/A	#N/A
C1_05440C	orf19.419	#N/A	GGGGACAAGTTTGTACAAAAAAGCAGGCTtgATGTTTAATTCAAAAGTGAAGCAGGAGCCT	GGGGACCACTTTGTACAAGAAAGCTGGGTcACTTTCCTCATTCGCAATAGAACTACCATA	1758	no	BP46H11	#N/A	#N/A	#N/A
C1_05450W	orf19.420	Pool2	GGGGACAAGTTTGTACAAAAAAGCAGGCTtgATGATTTGGTCATCTGAGATGTGTCCATTA	GGGGACCACTTTGTACAAGAAAGCTGGGTcTATCCAAGATGCAAACTCTACATTTGGAAC	495	no	BP9A02	not defined	No SNP, No DIP	ATGATTTGGTCATCTGAGATGTGTCCATTAGAGCACACGCTGTCAATTTTCGTAACTGGATTGGAAACAATATCAATATCAACTACTTCCACCTCATTATCACTCGATTCAGTATCGTCGGGAATCTCTTCTACATTGATCAAAGATTTTGTATGGTCTGTAAGAATAGATTTTAAGCCAGTTTTAGCATCAATTGTAGCCCGAGCTTCTTCCCTTTCAATTGGAACAAGTTTTAAAACCGAATCCTTGATCTCTATTCTAAAATTTAAGACAATGGTAGGATTATCAAACTTGCTTATGGGGATCGATCTTATTTCTTTGTCGGTTGAATTGGCAGAAACAAATTCTTGGGTAATTTTCTTAATCTGCAGAGACGTCTTGGACATTATTAATCCAACG…
C1_05460W	orf19.418	Pool5	GGGGACAAGTTTGTACAAAAAAGCAGGCTtgATGTCATCATCACAAGAATTATACACATCT	GGGGACCACTTTGTACAAGAAAGCTGGGTcATATTCAACAACTGTATCGTTACAAGTATA	4299	no	BP64B09	B	No SNP, No DIP	ATGTCATCATCACAAGAATTATACACATCTCTTTCAAGGCGACCTCCGCAACAACCTCTAAATGACAAAATGAGACATGGGTTTGACATTGATTACAATTCTGAAAAATTCTTAAATTCATTAGCAAACACTTTTTACATATATTTCGATGATAAACGTCAAAACACAAATGGGAACCCATTGACAGAAGAAATGAAGCAGTCCGCTGAATACTTTAAGAACTATCAACCTATATCCGATTGGAAAGTCATGAAAGAGCGACAAAAGACCATCAATGCAATATTAGTGCTATGCTTAAATTTGGGTGTAGCACCACCGGATGTAATAAAACCTTCACCATGTGCTAGATTTGAGTCATGGTGTGATCCGACAACTTTTAATGATACCAAGAAAGCAATA…
C1_05470W	orf19.417	#N/A	GGGGACAAGTTTGTACAAAAAAGCAGGCTtgATGGCAGAAGAAAACATTTCCTTTTCCCAA	GGGGACCACTTTGTACAAGAAAGCTGGGTcATTCGAGTTATTTCCATTCTTGAAAAACTT	1050	no	BP27F11	#N/A	#N/A	#N/A
C1_05480C	orf19.416	Pool3	GGGGACAAGTTTGTACAAAAAAGCAGGCTtgATGCCAGCAAATGGCTCTTTTGAAAAGATG	GGGGACCACTTTGTACAAGAAAGCTGGGTcACTCCAATGGTCGCTGAATGGCATTGAGTT	1122	no	BP30C10	not defined	No SNP, No DIP	ATGCCAGCAAATGGCTCTTTTGAAAAGATGAGTCGACCTGCAACCGCGTTTCAAAAAGTACTAGACAAAGTTGGATCAGTTTTCAGCTCAACCGAAACTTCACGACTGCAACACGATAGCCAACTTGATGATAAAGCGACTAATATATTTAGTGTTTCTTCACAGAAACTATATCTGAAACTTAGTAAAATGTTGAAAATAGAAACCAGATCCAAAAATTTAAAGATGGAATTGTGTAATGACTTTGGTGTTTGGGGACAATCTATACCAAACCTAGAGAGCTCGGCATTTGTAAAAGAATTCAGCGCTTTATTAAACACACAAACAAATAATCAAACTATATTACAAGAGAAAATGGAAAGACTTAAGCTAAGTTTGTCGTTTGTTAATGAAAGAGAG…
C1_05490C	orf19.415	Pool1	GGGGACAAGTTTGTACAAAAAAGCAGGCTtgATGTTTAAAGGACTTCATTTACTTACTCCA	GGGGACCACTTTGTACAAGAAAGCTGGGTcTTTCTTGGACACTTCCTCATCAAGATTCAA	747	no	BP17C03	not defined	No SNP, No DIP	ATGTTTAAAGGACTTCATTTACTTACTCCAATTGTCACAACTGGTGCGATCATAGCCATACCCACATCCAATCAAATGATATTCAATGAATCTACCAGAAAACGTAGTTTCTACGAGGACGATGAAAATGTTGTTCCAATTCCAGGAACAGTTACTCCAGCACCTGCTACTGAATTAGAAACTTTGGGATCTAATAGAATCATAGATGGCATTTCCGTGCGTTCTACACAAAGCACAGAAAACTTGTTCAAATCAGTTAGAAAATTCACTGAATCAACCGTCGATAGTTTAAATTCTTGGGCTGATCAAAAATATCATCAGTATAATAAAACCGAAAGATCGGTAACAGATACCGTGAGCTCATTACATAGCAAATCAGAAGATCTTTTACCAAATTCA…
C1_05500W	orf19.414	Pool2	GGGGACAAGTTTGTACAAAAAAGCAGGCTtgATGTACAGACGTAGCCTAATACTAAGGCAT	GGGGACCACTTTGTACAAGAAAGCTGGGTcATTACCATCAAATTTACTTGGATCCTCTTC	2274	no	BP55A01	not defined	No SNP, No DIP	ATGTACAGACGTAGCCTAATACTAAGGCATTCAAATTTACCATCTCGATGTATAAACATTATTAGAAACTATAGTAATTCACAACCATCAGATAATAAGTACAAGGATTATGATTTTATAATAGAAGAAAATAGATCGCCACAAGATATCGTGAAGAATTATTTATCACCAGAACAAATTGAAGGGCACATTGAATCAGAAGGGGTATTACCACCACAGGAAATGTCTCCTTTTAGAAATCCTGATGGAACTTTTATCAAGGGGAAAAATTCTGCTGAGGCAAGATTAGATGATCGTACATTAGAAGGTAAAATAGACCATTCAATCACAGAATTACCCCATCGTATAGCCAAAACTATACAAAATAATATAATCAAATTATCTATCCCAGCAAGATTA…
C1_05510C	orf19.413.1	#N/A	GGGGACAAGTTTGTACAAAAAAGCAGGCTtgATGGTTTTAGTTCAAGATTTATTACATCCA	GGGGACCACTTTGTACAAGAAAGCTGGGTcCTTTCTTCTAAATGAAGAACCATCAACCAA	249	no	BP2A02	#N/A	#N/A	#N/A
C1_05520W	orf19.413	Pool3	GGGGACAAGTTTGTACAAAAAAGCAGGCTtgATGAATTCATCTGCCACTACAACTTCTACA	GGGGACCACTTTGTACAAGAAAGCTGGGTcATCGTCGTATAAAGCAAGACTGTTTGAATA	2076	no	BP52B10	B	No SNP, No DIP	ATGAATTCATCTGCCACTACAACTTCTACAATTGCTAATCCACCTTCACTCAATAGTGGTGTGCATTCTCATATTTCTTCTGAAAAAATGCTGCAAACATCCAATAAATCTCCGTCACCACCCCAATTGTTTCCTCAAATGCAAAAACTATCACAATCAAATCAATCTCAAGATGTCTTGTTTAAAATATTCACCTATACCATCATTATACTCCCCACGTTAACTTCAATATTATTCCCCATCAAGACAACTATGCCACCTAGCGAACATGCAGGGAATCTTATTATAGATTTATTGACGGTACTATTGCTAAGCTTAGTAGTCAAACATACAATTGAATGGCCCTATAATTGGTTGAGACAACTACAAAAGACAAAAGTAATGTTATTGCAAGATATG…
C1_05530C	orf19.412	Pool4	GGGGACAAGTTTGTACAAAAAAGCAGGCTtgATGAGTGGTTGTATGTATTCATTTAACTGA	GGGGACCACTTTGTACAAGAAAGCTGGGTcTTGGAATGAAGCAAGGGCATTACTGAATTG	1610	yes	BP43F01	B	No SNP, No DIP	ATGAGTGGTTGTATGTATTCATTTAACTGAAAAATATACCAGTTGGAAAAATAACTTGAAATAGTTTATTTGTCTTCCAGTTATGAATGAAAACTAACTAAATTCCAACATTTTATCTAGTCCGTCTTCTTGATTTGGTAAAGTTCTTCTTACCAATCTTACCTGAGATTGAATATCCATTTGAAAAAGTATCATTTGATGAAAAAATTGTTTTCACAGTGGGTTCAGCCATTATTTTTTTATTTGGACAATTACCAATCTATGGATTAATACCTAATGCTCAATTTTATTTATTAGATCCATTTTCTAATTTTAGATCAATTTTTGCCATGAATAAAGGTACTTTATTAGAATTGGGTTTATTACCGATCATTACTTCAGCATTTATTTGGCAAATTG…
C1_05540C	orf19.411	Pool3	GGGGACAAGTTTGTACAAAAAAGCAGGCTtgATGTCAATAAATCCCAACTTGAAACTATTC	GGGGACCACTTTGTACAAGAAAGCTGGGTcTATGTCATTCCAAGAAGCAGACCCACCAAA	1020	no	BP26E12	B	No SNP, No DIP	ATGTCAATAAATCCCAACTTGAAACTATTCAAATTAATAAACAATAGGAAAAACAACAACAACTCAACTGATACAATGAATAGTCAACAACAGCAAAAATCACAACAACAGCTGCAGCAACAGCATCAACACCAACAGAAGAACAAATACAATTCTTTTGATGCAACTTCAAGTATATTATCCGATTATGATGATTTGGAAGTAATCGATGATGATCAGTCACTGTATGTTTTATTTAATCCCAAATCATTAGCACTGTCTTCAAGAGGGAAACAAAAGAGCCAACATCATGATTCAGATATTCTTTCCTTTACTAATACTTCCAACACCAATGACGAGTACCAATCAGACACTGAAAAAGAGGAAGAAAATAGTGAGATTGAAGAAGAAGAGGAGGAG…
C1_05560W	orf19.410.3	#N/A	GGGGACAAGTTTGTACAAAAAAGCAGGCTtgATGACTGAACCTGATAATCAAGAAAAACTC	GGGGACCACTTTGTACAAGAAAGCTGGGTcATTGAATTTAGTGGCCATTTCGACAGCAGC	704	yes	BP15F10	#N/A	#N/A	#N/A
C1_05600W	orf19.2495	#N/A	GGGGACAAGTTTGTACAAAAAAGCAGGCTtgATGAACCAGAATAAACCTCAATATTCAGCT	GGGGACCACTTTGTACAAGAAAGCTGGGTcTTGAAGACCAACCCATTTCTTGATAAATGA	4716	no	BP64F03	#N/A	#N/A	#N/A
C1_05610W	orf19.2494	Pool2	GGGGACAAGTTTGTACAAAAAAGCAGGCTtgATGAGCCAAATTTCAATGTTTGTACGAAAG	GGGGACCACTTTGTACAAGAAAGCTGGGTcTTTGAGTAGTTCCATAAATTTTGATCTAAA	1467	no	BP39H08	B	No SNP, No DIP	ATGAGCCAAATTTCAATGTTTGTACGAAAGCTACATAAGTTCAGCTACAACCCAAACTACAAGTTCAAATGTGGTCTTGAAATTCACACTCAATTAAAGACAAAATACAAATTATTTTCATTGTCTCCAACAAGTTATAACGAACCTCCAAACACAAAACTAAGTTACTTTGATGTAGGACTACCAGGCACACAACCATTATTGAATCCCGAGGCATTACTATTAGCATTGAAAGCATCAGTTGCATTGAATTGTGATATACAACTGTACTCATCATTTGATAGAAAGCATTATTTTTATGCCGACCAACCTTTAGGATATCAAATAACCCAACACTATTACCCTTTGGCAAAGAATGGATACGTGCAATTGAACAAGTTTGATGACATGCCCGACAAG…
C1_05620C	orf19.2492	Pool3	GGGGACAAGTTTGTACAAAAAAGCAGGCTtgATGTACAAAGGAGCAGCTGGAATGGGATCT	GGGGACCACTTTGTACAAGAAAGCTGGGTcGTTATCATACGATTTCAGTTTCACTTGATA	1254	no	BP34C05	B	No SNP, No DIP	ATGTACAAAGGAGCAGCTGGAATGGGATCTTTCCTAATTATATCTTTTTGTTTATTGATTCCGCCATTTTTATGGCACATAAGAAGCAGAAATTTACCTGCTACCATATTGATTTTCTGGTTAATGTATGTTGATTTGACGGGGTTTATTAGTACTATGATATGGAGTGGTGATAATTTTGATGAAGCTTGGGATGGGCAAGTTTACTGTGACATTGTTGGTAAGTTGGATGCTGGTTCTTCTGTTGGAAAATGTTGTGCAATTGCTTGTGTAATTATGAACTTGTATTTTGTTCTATGTGCCAAACATCCTACCCTTTTAGAACAAGGTTCATGGAAAAAATTTGCAATGGATATGGCAATTTGTTTAATAAACCCAATATTTGTCATGGCTGTCCAT…
C1_05630C	orf19.2489	#N/A	GGGGACAAGTTTGTACAAAAAAGCAGGCTtgATGGATGCTCAATTTGTGTCATCTTTGGAG	GGGGACCACTTTGTACAAGAAAGCTGGGTcAGCGACGACAGATTTCAAAATTTCATTAGA	3330	no	BP62B12	#N/A	#N/A	#N/A
C1_05640C	orf19.2488	Pool3	GGGGACAAGTTTGTACAAAAAAGCAGGCTtgATGGATGATTTTGATAGAGATTTAGATAAT	GGGGACCACTTTGTACAAGAAAGCTGGGTcCATTATATCATTAATATTCATTGGCATTTC	1200	no	BP32G04	B	No SNP, No DIP	ATGGATGATTTTGATAGAGATTTAGATAATGAGTTGGAATTTAGTCATAAATCAACGAAAGGAATAAAGGTTCATCGCACTTTTGAAAGTATGAATTTGAAACCTGATCTTTTGAAAGGAATATATGCCTATGGATTTGAAACACCATCTGCTATTCAATCTAGGGCTATTATGCAGATCATCAGTGGTAGAGACACAATAGCACAGGCACAATCTGGAACTGGGAAAACTGCTACTTTTTCTATTGGTATGCTTGAGGTTATAGATACTAAATCAAAAGAGTGTCAAGCACTTATCTTGTCTCCTACTAGAGAGTTGGCAATTCAAATACAAAATGTGGTCAAGCATTTAGGAGATTATATGAACATCCACACCCATGCCTGTATTGGTGGGAAAAAT…
C1_05650W	orf19.2487	Pool1	GGGGACAAGTTTGTACAAAAAAGCAGGCTtgATGGCATCAAATACTGTGAATAGATCAATT	GGGGACCACTTTGTACAAGAAAGCTGGGTcGTTTAATTCGTAAAATTTGTTCTTTTGAAC	759	no	BP17F06	A	No SNP, No DIP	ATGGCATCAAATACTGTGAATAGATCAATTATAGTTTTATTGGGTGGGGGTCATGCATCTGGTAAGAAAACCACTGCATTGTCTCTAAAAGAAGAGCTTCTGGCCATAGTTCCCGAGTGTCACGTTGACGTACAGATTATCGATATGAATGATTATACTGTTGATGGCAAGTCGTCGATTGATTCTAGCCAATTTGTTAGCAATAAGTCTGCAGCAATCTCAATTAATAAAAGTAACGATAAATTACCACGTCTCAAACCTTCGAGATTTCAATTTGATAAGTTGAAAACCTTCCTTTTAAATAATTTAGATACACCAAGTAACGAGCCTCAAAAAATATTACTCGTGCATGGTTTGTATGCTTTGTATGATAAAGAAATTAGAAACATAGCACATATT…
C1_05660C	orf19.2485	Pool5	GGGGACAAGTTTGTACAAAAAAGCAGGCTtgATGGTCGTACAAGTTCCACAGGCTTTATCC	GGGGACCACTTTGTACAAGAAAGCTGGGTcCAATACAAAATCACCATTACGTATAATTTC	4281	no	BP64B08	B	10 SNPs, No DIP	ATGGTCGTACAAGTTCCACAGGCTTTATCCTCAGGCACTTCTGCAAGTTCGTCTGGTTCAAAGTACATTTCGCCAACTTTGAAGCTACAAGATGACGTTGTTGTTGATTCACTACAATTTCATCAAGATAAATCAACTGGCTCTTCTCGAGGACAATTATCTAGAAGATTTGTTCAACCAGTCGGTTTAGAGACCAAGGAATCCAATTATAAGATCAATGTTCCCGACTTTGCAAATCTACCACCTTTGCAATTAGGTTCCAAATTCATTTCTGATTTGAATAAAATTGATTCCAGTATTCCACATGATATATTTTATTCAGAAACTGTAAGTAAAAGTGAATCAGGGTTGGATAACTACTATTTTGATTATGAAAATGGTTTAAAAGACTTTTCACGT…
C1_05670W	orf19.2484	Pool3	GGGGACAAGTTTGTACAAAAAAGCAGGCTtgATGAGGATTACGGTTATATTAGGTTTTACT	GGGGACCACTTTGTACAAGAAAGCTGGGTcATAAAGATTTCTAGCTAAACTTAATTCGTA	1254	no	BP34C04	A	2 SNPs, No DIP	ATGAGGATTACGGTTATATTAGGTTTTACTGTATGTTTGACCAATGCTTTTCCTTTGGATTTCCCCGAATGGACAACAAATGCAGTTTCATTTTTTACCAATGATGGGTATCGGAACAGCGATAGATTAATCAAATTAGGTCCAGAAAACTATAGAATTGTTTCGGAGAACGAGAAATTAAAGTTGAAAAGAAACAAGATTAATTTTATCGATGCCACTAATCAAATACCTATTGAAAGCGCAATTGAACAAGGTTTAACTTTGAAACCAGCTCCTCCTTCACTTTGGCGGAAATTCCAATTAATGAGATCTAAACAAATTACAACTTTAAAGAAGAAAATCCCAGTATACAACTACCCGAAACACCCTCAATATGAAAAAAAGGTATTGAGTATTTTC…
C1_05680C	orf19.2483	Pool2	GGGGACAAGTTTGTACAAAAAAGCAGGCTtgATGTTAAGATCATTTACTCGTTCATTTACT	GGGGACCACTTTGTACAAGAAAGCTGGGTcCTCTTCTTGGTGAGAGCTGCTTTCACCTTC	432	no	BP7A12	B	No SNP, No DIP	ATGTTAAGATCATTTACTCGTTCATTTACTTCCACAGCTGTTAAGCGTGACTTTGCCAAAGCTCAATTGTTTGGTAGAGTTGGAAATGTTGACTTTAGAGAATCTGAAAGTGGTACCAAATATGTTACTTATAGTGTTGCTGTGAACCGTTACGACAGAGAGTCGAACGGTAATATCCCTACTTGGTACAGAGTTGTTGCATTTGATCCAGTTCAAATTGAACGTTTGGAAAAGCTCTTGAAAGTTGGTAGCCTTGTTCATGTTGATGCAGCTTTGCGTCAGAGACGTCATGAAGATCCAGAAACTCACAAAGTCACAAGTGATATTTCATTGATTCAAACAGGTTTCGATATTGCTAGTTATAGAAAGAAAACGGAAGGTGAAGGTGAAGGTGAAGGT…
C1_05690C	orf19.2481	Pool1	GGGGACAAGTTTGTACAAAAAAGCAGGCTtgATGGTTACCGCTTCAGAGTTAAATCAGTTG	GGGGACCACTTTGTACAAGAAAGCTGGGTcACCAGAGTTTCGAAAATTCAAGTTTGGAAA	747	no	BP17B12	not defined	No SNP, No DIP	ATGGTTACCGCTTCAGAGTTAAATCAGTTGAATGTATGGAATGACAAGATCGAAGAAAGCACTTCTTGTCCGGAAAGCTATATTCCCGACTCCATCAGTTGGATGTTTGGTCTGTCAAAAATTTGCAACACAAACAATCTGTCGCCAACAACAAACCTTAGAAATAAACGACTACATTATCTATTTAAAAATCACGGAAGTACTTCCAAAGATCAAGCACTAAATGAGAAAAAGAATTCTAGTAGTAACGGTCTGGTCAAAGAAGGAGCAGACTCGTCGATTGATTATCCAACAACACAATTAAACACACATGAATTAACCAGTAAGTTAGAATTGGAGTTAGTAGAATCATCCTTTTTAGAATATGGAATAAACAAGGTAACAACAAGGGAATCTTCA…
C1_05700W	orf19.2480.1	Pool3	GGGGACAAGTTTGTACAAAAAAGCAGGCTtgATGAGATCACAATTCAAAGACGAGCATCCT	GGGGACCACTTTGTACAAGAAAGCTGGGTcAACATAATCAGGGATATCACTGAAATCTAA	492	yes	BP8H02	not defined	No SNP, No DIP	ATGAGATCACAATTCAAAGACGAGCATCCTTTTGGTATGTATTACATGATTTTTAGTCCTCTGAATCTTCTTCCGATCATCATATACTAACATTTTCGTGGGTGTTATTCTTTAATAGAAAAGAGACAAGCCGAGGCAGCCAGAATTGCTCAGAGGTTCAAGGATAGAGTACCAGTCATCTGTGAAAAGGTTGAGAATTCCGATATCCCCGAAATTGATAAACGTAAATATTTAGTGCCAGTGGATTTGACTGTTGGTCAATTTGTTTACGTTATTAGAAAAAGAATCAAGTTACCAAGCGAAAAAGCCATTTTCATCTTTGTCAATGACATATTACCCCCAACCGCTGCATTAATCAGTACAATCTACGAAGAACACAAGGACGAAGATGGTTTCTTA…
C1_05710C	orf19.2479	#N/A	GGGGACAAGTTTGTACAAAAAAGCAGGCTtgATGCTGAAGATTCATACTGTTCTTTCTCAA	GGGGACCACTTTGTACAAGAAAGCTGGGTcAGACTTTTCACTCAACTCTGCATCTATATG	1674	no	BP45A05	#N/A	#N/A	#N/A
C1_05720W	orf19.2478.1	#N/A	GGGGACAAGTTTGTACAAAAAAGCAGGCTtgATGGCTACGTATGTCATCGACTTCCATATT	GGGGACCACTTTGTACAAGAAAGCTGGGTcGTTCATTTGTTTGACCAAAGCGTTAATGAA	1538	yes	BP41G08	#N/A	#N/A	#N/A
C1_05740C	orf19.2478	Pool3	GGGGACAAGTTTGTACAAAAAAGCAGGCTtgATGATAGCAACTCAACAAAATATAATAGAT	GGGGACCACTTTGTACAAGAAAGCTGGGTcCCACTCGAGATAATGATATATTAGTTTTTC	1143	no	BP30H11	B	No SNP, No DIP	ATGATAGCAACTCAACAAAATATAATAGATAAGTTAATTGATATATGTTGGAAACGAGTAAGAGGAACTTCTGACTTTATATTTTTATCCCAGATCCGACCTATTATCAATGAAATTCAAGATATATTGCAGAAAGATTCACTATTTAATGAACGAGAAAATGAAATCATCAAACAATTTATACAAAGTGATCCTATGAAGAAACTTCAAAAGCAGGAGCTCAAAAAGTTTATAGACCGATCTGTTGAGTTTGGGAATTTTGAAATATTTTTGTTCAATAGACATAAACTAACGTCATATGAAATTAAACGACGAATTGAACAAAATAGCTTACTGAATGATTCTATGGCAAATACTAAAATACCAAGACTCTTGCCTAATCGTGAGTATAAGTACAAA…
C1_05750C	orf19.2476	#N/A	GGGGACAAGTTTGTACAAAAAAGCAGGCTtgATGTCTTATCACTCTGATGACCATAGTCAC	GGGGACCACTTTGTACAAGAAAGCTGGGTcTTTCTCAACAGTTATTGCTTGGGTCAGTTC	5055	no	BP64G12	#N/A	#N/A	#N/A
C1_05760C	orf19.2475	Pool3	GGGGACAAGTTTGTACAAAAAAGCAGGCTtgATGCACTTTTCAAAAATTATTGCTGGTTCT	GGGGACCACTTTGTACAAGAAAGCTGGGTcCATCATGGCAGCAGCAATAGCGACCACACC	396	no	BP6B05	A	No SNP, No DIP	ATGCACTTTTCAAAAATTATTGCTGGTTCTGCTTTATCTTCCGTTGCTTTAGCTGAATTTCAAAATGGAACTGTTACTACTCACGTAACTGCTACTGGCTACACTACTTACTGTCCTTATCCAACTACTATCACTTTGACTATTTGTGAAGAAGAAAACATTTGCACAAAGAGACCAATTGTTGTTAGTGAACCAACCACAGTAACCGTTACAGAGCCATGTATTATTTCTACTTCCTACGAAACTACCGAAGTCGTTGTCACTACTACTTTACCAAGCAGTCTTTCCCCATCTAGTGTTGCTCCTGCCAATGTCACATCATTTGAAGGTGCTGGTTCTAAGAACGTTGCTAGTGCTTTAGTTGGTGTGGTCGCTATTGCTGCTGCCATGATG
C1_05770C	orf19.2474	Pool3	GGGGACAAGTTTGTACAAAAAAGCAGGCTtgATGCAATTATCTACATTAGTCACTTGGTTG	GGGGACCACTTTGTACAAGAAAGCTGGGTcATCAGCTTCAGATAATTTATTACCCTCTAA	1653	no	BP44E11	A	No SNP, No DIP	ATGCAATTATCTACATTAGTCACTTGGTTGGCTGCTTTAACTGTCGGTGCACAGGCAGTATCATTCGGCAACAATTTAAAAGATCAGATTATATTGGATTCTGAGGAAAGCTCCCCAGATTTATATTTGGAGTCAGTGTTCAAAGACTTGGGTTCATTGCCAGTTGATTTGATTACTGCTTGGGCAGAAATGCAATCTGAATTATCACCTGAACAAATTGCCAAATTAATCAATCAATATGAGTCTAAAAATGAAAAACCAAAGAAAAATAAGTTTAATCCAATGTCGACATTTTCTTCACCAAGTTCCAAGTTTGAAAAGCTTTCCAATGATAAATTTGCTGGTTATTCAATGCGTGTAAAAGAGAGTTTCCCAGAAATTTTGGGTCTTGATACAGTG…
C1_05780W	orf19.2473	Pool2	GGGGACAAGTTTGTACAAAAAAGCAGGCTtgATGCCTTCATTAGTACCAGTTAGCTCCAGC	GGGGACCACTTTGTACAAGAAAGCTGGGTcTAGCAAATATTTCAACCAAGTGGTTTCTAT	1905	no	BP49H04	A	No SNP, No DIP	ATGCCTTCATTAGTACCAGTTAGCTCCAGCTCCAGAACGACTCTCTCATTGAGTGGGGCCACCGGAAATAACTCATACAACAATCAATACGGTGTTTATGGGAATGGTTATGTACAAAGCTTGGGCCATAATCACCGTGGTATCGAGGATATGAAAAGAATTGAGATGTCCTTAAAATCAGGTATTGATTCAGAGATTGCATGGGCTTTGAGTCTGTTAACCCATATGTCTATACAACCATTAATAGATCTTGAACAGAGTCCTTTTCTCGGTAATGAGTTAATCAAATATTTCGTGAAACCATATCAATTAATTCAAGAAAAAAAATTTGACTTGTTAACTCAAGATATATTAACATTTAGTTTGGATTCAGTGTTGACTTTAAGAAATTTGTCACAG…
C1_05790W	orf19.2472.1	Pool2	GGGGACAAGTTTGTACAAAAAAGCAGGCTtgATGGCCAATAATCAACTTCCATTTCATGTT	GGGGACCACTTTGTACAAGAAAGCTGGGTcTTCTTCTTCATCTTTCTTAGTATTGTGATA	210	no	BP1E09	B	No SNP, No DIP	ATGGCCAATAATCAACTTCCATTTCATGTTCGTGCAACAGATGCTGTGCATAGATTAACTGTTTTAGGTTTGGTGGGAATATGTGTTGTTGGAGGTGGTTCAATAGCTTTTAATATTTGGGCCAATTCTGATTATGCTCCATGGAATAAAGAAAAGTTGAAATTCCAACAAGAACAATATCACAATACTAAGAAAGATGAAGAAGAA
C1_05800C	orf19.2472	#N/A	GGGGACAAGTTTGTACAAAAAAGCAGGCTtgATGGGTGCTGACGGTGGAACCATTGCCAAA	GGGGACCACTTTGTACAAGAAAGCTGGGTcGGAAACTGTAGACTTTCGTTTTCTAGCACT	693	no	BP15C09	#N/A	#N/A	#N/A
C1_05810W	orf19.2471	Pool3	GGGGACAAGTTTGTACAAAAAAGCAGGCTtgATGTCTGCAGCCGAACCTACCAATATAGAT	GGGGACCACTTTGTACAAGAAAGCTGGGTcATTAGTTACACCTGCAGATGATCCCTCTTG	477	no	BP8E05	A	No SNP, No DIP	ATGTCTGCAGCCGAACCTACCAATATAGATTTAAATTCATTACCTCCTCAGCAATTGATTGAGTTTCGTAAATCGATAGATGAGGAAATCACCCATTTCACACAATCCTTGCAAGCCTTGTCTGCAGCCCAGTCAAAGTTGAAAGATTGTATTTCCAGTATAAATAACTTGGAACAATCCAAAGAAAATGATTTATTAGTTCCATTAACAAGCTCCTTATATATACCTGGCCAAGTGGTAACAAGAAATAAATATTTGGTGGATATAGGTACAGGATATTATGTTGAAAAACTGGCCGACAAAGCTAAATTAGGTTACAACAACAAAATTAAAAAATTGGACGATGATGCTAAGAAGTTGAAAAACATTCTAGTGCAAAAGAACGAGTTATTAAACACA…
C1_05820C	orf19.2469	Pool3	GGGGACAAGTTTGTACAAAAAAGCAGGCTtgATGTCCAATACTAAAGACAACGCAAATGAC	GGGGACCACTTTGTACAAGAAAGCTGGGTcTGTATCATAATCTTTATTTGAAATAAAAGG	1017	no	BP26E04	not defined	No SNP, No DIP	ATGTCCAATACTAAAGACAACGCAAATGACATTGATGCTTCATCATTTGCTAGTATTCTAGCCGGTGTACAGAAAATGAGAGAGGATGCTGGAAGTATACCATCACAGGACCCAACTCTTGCAGAAGTCAATCATGATACCCAGCCCAACGCGTCATCGTTAAATGCAATTCAACCACCAGCACCGGTACCAGCACCACCGCCACAAACTCACACCAACGTCACAAATGAAAAATACCAAAAAGCAACATTGAATGAATCAACTGCAAAACCTATTCCTCCAAAAAGGAATAATAATAGTGTAAAACCTAGCACGAAGCGAACACAAACTTCTGGGCCAAGTGACATTCTAGTATCCAGATCACAAGAAGGTAATCCATTATTATCCACACCGATTATG…
C1_05830W	orf19.2468	Pool1	GGGGACAAGTTTGTACAAAAAAGCAGGCTtgATGGCTACATACTCTGAAATGACGTTCAAC	GGGGACCACTTTGTACAAGAAAGCTGGGTcTTTTTTTCTAGCAAACGTGTAAACTGTGTC	921	no	BP23C10	B	No SNP, No DIP	ATGGCTACATACTCTGAAATGACGTTCAACAGTCAGCATTATGACGATTCAAGACCAAATTATCCTCAACCCTTCTACAAAGAATTGATCAAGTATCATACCAAAAAGGGTGACGCCAAATTGGCAATTGATATTGGATGTGGTTCAGGTTTTGTTGCTTTTCAGTTAGCCAACTATTTTGATTCTGTCATTGGAACTGATCCGTCATCTACAATGATTGAACAATGCAATTCCAATATTCCTCCAGAATGGTTGCGAAATTATCCTAAAAAAATTAGTTTTATGAAAGGCACAGCGGAACACCACCCCGTGTCAATTAAAGAAAACTCAGTTGATTTAATCACTGGCGCCGAATGCTGTCATTGGGTAAATCACAAACAATTTTTTGATGAATCATAC…
C1_05840W	orf19.2467	Pool2	GGGGACAAGTTTGTACAAAAAAGCAGGCTtgATGTCTACTAGATCAATTGCAAAGATAGTT	GGGGACCACTTTGTACAAGAAAGCTGGGTcAAGCTCGTCTTTTACAAGTTCAGGTTGAGC	1038	no	BP27C05	A	No SNP, No DIP	ATGTCTACTAGATCAATTGCAAAGATAGTTACCGCTAACGAACAAGCCGAAGGTGCTGGTGCTAGAGTCAGAAGATCAATTGGGATCATGAATCAAAGAAATTTTGATCCATTCTTAATGTTTGATCATTTTTCCAGTGCTGGTACTAATGGGTTCCCAGAACATCCACATAGAGGTCAAGAAACTATCACATTAGTATTGAATGGTGCTATGGCTCATGAAGATTTCACTGGATCAAAGGGTATTTTGTATGCTGGTGACTTACAATTCATGACTGCTGGTAAAGGTGTTGTGCATTCTGAGATGCCAGTTGCCAATGCTGACGGTTCTCCAACTGTTGGGTTGCAATTGTGGGTCGATTTGCCAAATAATATGAAAGGTGTCAAACCAAGATACAGA…
C1_05850W	orf19.2465	Pool2	GGGGACAAGTTTGTACAAAAAAGCAGGCTtgATGAGTAGTTCTGCTGATGAAATAGAATAC	GGGGACCACTTTGTACAAGAAAGCTGGGTcCTTTTTCTTTCCAAAAAAACTCATTAATGA	1212	no	BP33B05	A	No SNP, No DIP	ATGAGTAGTTCTGCTGATGAAATAGAATACTTGGCTACTGAAATCATAACTAATTCCAAACCTGTTTCATATCACAAGTTTTCTCGTCAACTCAACATCCATGTATCTAAAGCCAAAGCTACATTACTTGAATATTATCAAAAAAACAAAAATGATCTAACAGCAACGTTTATTGTGACTGGCAGAAATGACAATGGGAAATTAATCAAACTATCAAATGAAGATGATTTGGAGTCAGATTTGAAAAAGTTCACCACAGTTCATTGTGTTCATGTGTATTCCGTTCACAAGAAACTGATTCAGTTTTCTAATAATGAGCTTGCATTAGAAGAATTGAAACACTCAAGTTCTTTAAATAAGATATCCGAGTATGAAAAGAATGGGATTATTATTGGACCA…
C1_05860W	orf19.2463	Pool4	GGGGACAAGTTTGTACAAAAAAGCAGGCTtgATGTCACTTAGATCCATAGCTAAAATCGTC	GGGGACCACTTTGTACAAGAAAGCTGGGTcCACAAGTATATTTTCACGAGTTTCCACACT	1002	no	BP25H11	not defined	No SNP, No DIP	ATGTCACTTAGATCCATAGCTAAAATCGTCACTTCAAAACAAAAAACTGAAGGTTCAGGAGCAATTGTACATCGATCAATGGGTATTTATGGACAACGGAAATATAATCCATTCTTATTATTTGACCATTTTATAGGTGCAAACAACCATGGATTTCCAGCCCATCCTCATCAAGGGCACGAAACAATCACTTATGTTTTAAATGGAGCAGTTGCTCATGAAGATTTTACTGGGGCCAAGGGAATGCTTTATAAAGGGGATTTGCAATTTATGACTGCTGGTAAAGGGATAATGCATTCTGAAATGCCAGTATCAAAAGACGACGAGTCACCCACCGTGGGACTACAATTATGGGTTGATTTACCTGAAGATAAACGAAATATAGAACCTAATTATCGA…
C1_05870W	orf19.2462	Pool2	GGGGACAAGTTTGTACAAAAAAGCAGGCTtgATGTCAGTAAGATCAATTGCTAAAGTCGTT	GGGGACCACTTTGTACAAGAAAGCTGGGTcGATTTTTGAATCCAAATATGATTTCTTATC	981	no	BP25C01	B	No SNP, No DIP	ATGTCAGTAAGATCAATTGCTAAAGTCGTTACCCCAAATCCACCAAGACCAGGATCTCCAGTGAAAATCAGAAACTCAATTGGATCATCAAATCAATTTAATCCATTTTTATTATTTGATCATTTCACAATTCCATCAACTGGTGGTTTCCCAGCTCATCCCCATCGTGGCCAAGAAACAATTACCTTAGTGTTAAAAGGTGGTGTTGCTCATGAAGATTTCACTGGTTCAAAAGGTGTTTTATATCCAGGTGATCTACAATTTATGACTGCTGGTAAAGGTGTTGTTCATTCGGAAATGCCAGTACCTAATGAAGATGGTTCACCTAGTGTTGGTTTACAATTATGGGTTGATTTACCTAATGATATGAAAGATGTGAAACCAAGATATAGAGATTTG…
C1_05880W	orf19.2461	Pool2	GGGGACAAGTTTGTACAAAAAAGCAGGCTtgATGTCCGCAAGATCAATAGCTAAAATCGTT	GGGGACCACTTTGTACAAGAAAGCTGGGTcTTGTTTGGATTCCAAATATGATTTCTTGGT	987	no	BP25D09	A	No SNP, No DIP	ATGTCCGCAAGATCAATAGCTAAAATCGTTACTGCTAGACAACAAGCTGAAGGTGTTGGTGCTAGAGTAAGAAGATCAATTGGTGTTATTAATCAAAAATCATTCAACCCATTTTTAATGTTTGATCATTTTTCCAGTTCTGGTACTAATGGGTTCCCTGAACATCCACATAGAGGTCAAGAAACCATTACTTTGGTATTACACGGAGCTATGGCCCATGAAGATTTCACTGGATCAAAGGGTATCTTGTATGCTGGTGATTTACAATTCATGACTGCTGGGAAAGGTATTGTCCATTCAGAAATGCCAGTTGCCAATGAGGATGGATCTCCAACTGTTGGGTTGCAATTGTGGGTCGATTTACCAGATGCATTGAAGGATACTGAACCAAGATATAGA…
C1_05890W	orf19.2460	Pool2	GGGGACAAGTTTGTACAAAAAAGCAGGCTtgATGAAATTATCTACAACTACTGCTTTAGCA	GGGGACCACTTTGTACAAGAAAGCTGGGTcATAGTTGGATCTTCTTCTTCTTCTTCTTCT	1056	no	BP27H12	B	No SNP, No DIP	ATGAAATTATCTACAACTACTGCTTTAGCAGTTTTGGCCACTGCCACTGCAATTAATGCTGCTCCAGAACAACAACAACAACAAGAATCACAATTTGCTTCTAAAGCATTAACCAAAAGAGAAGAACAAGATATTCAAGAATTAGTTCAACACATTAACAACTATAAAACTAGAAGAGATGCTATTGATGAAGAAATCATGAAAAGAGATTATGCTATTGTTACTGATGTATTAGCAGCTATTAATCAATCACAATTGGCTCCTAAAATTTTGGATTATTTGGTTAGTAATGAAACTTTCAAACCAATTGTTGTTAATGTTACCATTGCCACAATGAAATCAGGGATTATTTCCTTACAAGCTCTTTTAGATGCTTTAGTTTCTTCTAATTTGGCAGTT…
C1_05900W	orf19.2459	#N/A	GGGGACAAGTTTGTACAAAAAAGCAGGCTtgATGAGTGAGGAGGAAGAAGACAAACATTTA	GGGGACCACTTTGTACAAGAAAGCTGGGTcACTCTCTCTTGTTACTCCAAGTCCTATACC	2919	no	BP60C01	#N/A	#N/A	#N/A
C1_05910W	orf19.2458	Pool1	GGGGACAAGTTTGTACAAAAAAGCAGGCTtgATGGGTAATGTACCAGCTAAAGAAACAAGA	GGGGACCACTTTGTACAAGAAAGCTGGGTcTTTTTTATTCTCTTTATTGGCATTTCGTTT	1542	no	BP41H09	A	No SNP, 6nt insertion at position 1354	ATGGGTAATGTACCAGCTAAAGAAACAAGAAGTAGATCAAGTTCTTCTGTTTCCGATTATCGGAATTCAACGTCTTCCACCACCCATGGTTCTTCATCGTCAACGTCTTCTAAACGAAGAAACACGACATCGTCATTATATGGAATAGTTTCTTCTGCAACATCATCATCAAACCACCATAATCGATCTGGTTCACACGATTTACGGAAATTGAAACGACAAGAAGAAAAGGAACAAGCACAAATACAACATTATATGCAATTAATTGTAAAATTTAATGAAAGTGTTGATGGAGGATATTTAGCTCCATTTGGCACATATAAATCTAATCTTGATTATGATTGTGATATAGTTCGAAATTTAATTATAAATCGAAAATTATCACCATTTTTCACTCCT…
C1_05920W	orf19.2457	Pool3	GGGGACAAGTTTGTACAAAAAAGCAGGCTtgATGACAATCATGGCTACAACTACAGCTTTG	GGGGACCACTTTGTACAAGAAAGCTGGGTcAATTATACAAGCATTAATATTTTTGGCCCA	2076	no	BP52B09	B	No SNP, No DIP	ATGACAATCATGGCTACAACTACAGCTTTGAGTCTACCCAGTTCTGATGTAAAGACATTTCATAATTATCAAGTTGTCCTTCCGACTCAATTACCAATAAAGCGCTTATATAATCCATTGAAAGAACAACTTATCCAACTGATTAAACTACCCAATGACTTCAACTTTAAAAAGAAGAATAACAATGCCAACAACGCCAATAATGAAATACTTGTCAAGGTTAAGATGTGTGGCATCAATTACTTGTCTGATTTCAAATCATCTGCTGTAAATAATGGTGTTATTCATAAACTGAGGAAACCTATTGTACCTGGGATGAGAATAATTTGTAAAATTGATAGTATAAAAAATATTAAATTTTTAGTATTCCCATTTACTACATGTCAATTAGAAAATATT…
C1_05930C	orf19.2455	Pool3	GGGGACAAGTTTGTACAAAAAAGCAGGCTtgATGACACTGCCAAATAACACTTCATCTAAT	GGGGACCACTTTGTACAAGAAAGCTGGGTcCGACATGCCTAATTCTTTAAAAGTATCAGT	3396	no	BP62D06	B	No SNP, No DIP	ATGACACTGCCAAATAACACTTCATCTAATTTTAATATTCATGAAAGTGAATATCTATCACAAGATAGAAAACCATTACCACTTAGTAGTACACCATCAACCGAGAATATAATTTTGACACCACGAACTCATACCCCAATTCGTCTAAATTCTCCACACATAAATATGGCTGAATTAGCGATACATAACAATCAAAAACAACAACAACAACAACAACAACAACAACAACAAAGACTGAAACAAAGTTCCCCACTATTTTTTTCTGATACTAAAGTTTCAGGGCCAGGAACAGTAGCAACAATGGCATCAATTACAACACCACACTGCCAGCACCACCAGCCACAGTTTTCTACTTTTTCACAAATTCCAAACACATCATCTAAACCAACTTCTCAACTA…
C1_05940W	orf19.2454	Pool3	GGGGACAAGTTTGTACAAAAAAGCAGGCTtgATGAAGTTTTCTCATTCATTGAAATTTAAT	GGGGACCACTTTGTACAAGAAAGCTGGGTcAAAGTTCAATGATGACATAATACCATAACC	3021	no	BP60G09	A	2 SNPs, No DIP	ATGAAGTTTTCTCATTCATTGAAATTTAATGCTGTTCCAGAATGGCAAGATAATTATATTAATTATCCTACATTGAAAAAAACTATTTATAAATTACAACAAGATCAACTTGTTCATAATGGGAATCAAGATCAAGGTTTTATTGTTGGTACTAATCAAACTACTGTTAGTCAATTGGTTAAAGATTTTGAACATATTCAAAGCACTGCTAACACCACCACCACCACCAACATCAAAAACACTAATGGTGTTGAAGTTGATGATGAAAAAACTAATAAACATAATCATCCATTTGGTGATAATATAATAAAACATCGATTAACTAAAAACATCATTTCTAAATTCAAAAGAAATAACAACACCAATGCCACCAACAATTCTAATAATTATGGTAGTGAA…
C1_05950C	orf19.2452	Pool3	GGGGACAAGTTTGTACAAAAAAGCAGGCTtgATGAAATTACCATCTTTATCTATTATTGTC	GGGGACCACTTTGTACAAGAAAGCTGGGTcTTTTTTGATTCCATACATATTATCTTGTAA	1248	no	BP34A11	A	No SNP, No DIP	ATGAAATTACCATCTTTATCTATTATTGTCCCAATAATAACTCTAGGGTTTTCTCAACTAGCTTTATGTCTACCATCATCATCAGATACCACTACTAGTGGTACTACGATACATTCATTCAAAGATCAAGATACTGATTATAACAAATACAATTATTTATTAGAACAATTTAAATTATTATTCGCAAATGACGATGCAGATGCAGATGCAGATGAAATTGATAATCAATACATCAAGACCAAACGTGATGAAAATACGGTAAATTCAATTGTTTCCCTTTTACAATCAGTTGAACAATCAGGATTAATACCTGACATTGTATTAGATATTACTTCATCACAAACTAAAATGGATAATTTAGCAAATTATACTGTGGGATTACTTTCTACCATTATGAAT…
C1_05960W	orf19.2451	Pool3	GGGGACAAGTTTGTACAAAAAAGCAGGCTtgATGCAATTTTTATTCACATTTATATTTCTA	GGGGACCACTTTGTACAAGAAAGCTGGGTcCAAGAACAATAAAGCACCACCAAATAAAAT	1389	no	BP38A02	B	No SNP, No DIP	ATGCAATTTTTATTCACATTTATATTTCTACTTATACCATTAGTATATTCATTACCAGCAGCATCACCTAAATCAGGCACTGATTTTGATTTCAATCAAGAAATTGAAACCTTTGTGGAACAAGCATTTAATCAAGATGATCCTTCTCAAGCAGCAGCAGCAGCTTCCTTTGAAGAATTTTTAGTCAATGTTTTCAATTATGATCAAGCTGATGGACAAGTTGATGGTCAAGTTTTGAAAGTTTTTGAAAAACGTGATGCTAATACTGAACAAACCATTGAAGGTATTTTAAAAGCTGTTAATAATTCAGGGGTCATTTGGACTTTATTAGATTCAGTTGCTGATGATCCTTCTCATATTGAATATATTGGTAATTTAACTAGTTCATTTTTGAAAAAT…
C1_05970W	orf19.2449	Pool2	GGGGACAAGTTTGTACAAAAAAGCAGGCTtgATGCAAGTAACTACTTTCTTGGTTATTGCT	GGGGACCACTTTGTACAAGAAAGCTGGGTcGTTGCTTAATGTTGTAGATTTAGCAGGTAA	1773	no	BP47D01	B	8 SNPs, No DIP	ATGCAAGTAACTACTTTCTTGGTTATTGCTGCTAGTTTGGTAACATTGGTGACATCTTCACCATTGACATTTGTTTCATCTACTTATAATAGTTTACCAACACCAACAACTACTATCAGTGCTCATGCTGGTTGTGACGTTGTTTTTACTTCTGAAGGATATACCACGACTGTTCCATTTGAGGATTGTCCATTGACTTCTGTTAGTGCTCCTCCTGGTTTCCCACCAAGACCATATGGAGGGTGCACCACTTATAATGGTGAAGCTTATTGTGCTCAAGGTAATTGTGATATGTTTTATGTTTCATATTATCATACATTTTTTTGGGTGACTAGTTGCAGCACAGGAGGTTGTTCATTTATTACTGATGGGCCTAGTATTGGCTTTGACTGTGCAACC…
C1_05980W	orf19.2447	Pool3	GGGGACAAGTTTGTACAAAAAAGCAGGCTtgATGCCCTATTCAAATCCCGACTCATCAGTC	GGGGACCACTTTGTACAAGAAAGCTGGGTcACACCAAGTGAAAACAGGTGGTTTACTGGT	2091	no	BP52D05	A	No SNP, No DIP	ATGCCCTATTCAAATCCCGACTCATCAGTCTCCAATCATGACATGAATTCAGTGTCCCCCAAAACCACCACCACAAATAATACTTCTCCATTCGCCACACTAGCTTCTACCATGGGGAAAACGACAATAGACCCTGAAACTGAAACTGAACACAACCAGGGAGAAGGAAATGACGACCAAGAAATCACTATCAACGGGAAAGCAACAGCACTGGAATCAACTACCAGACCAATTTTTCATGTAAATTCATTATCTAAAAGTTGGCATTATGATACATCAAATTCAGCAAGTTCTAAATCAGCTCCTAATACACCGAAAATTAAATCTCAATCACAACCAGTTTCAAGAAGAGCAAGTGTGGATGATATTCATTTCCAACATATTCCATCACATCAAGAA…
C1_05990C	orf19.2446	Pool3	GGGGACAAGTTTGTACAAAAAAGCAGGCTtgATGTCAAAAAAACCAAAAGTATTAGTAATT	GGGGACCACTTTGTACAAGAAAGCTGGGTcATGTTTAGTAGTATATTTTTCTGAAAATAT	1071	no	BP28D10	not defined	No SNP, No DIP	ATGTCAAAAAAACCAAAAGTATTAGTAATTGGCTCAGGTGGTGTTGGTGCAATTTCAGCACTTTCATTAACCACCAACAATAAATCAGAAGTGACATTAGTTGTTAGATCTGATTTTGAATTAATTTCTAATAATGGTTATTCAATTGATTCATGTACATATGGGAAATTAACCAATTGGAAACCTCATAATTTAGCCAAATCTGTTGACCATGCTACCACTGATTTTGGTCCATTTGATTATATTTTAGTAACGACGAAAAACGTTCCTGATGGTCCCATAACTTGTGAAGAAATCATTAAACCAGCAATTAAAACTGGTAATGAAGTGATTATATTATTACAAAATGGATTAGGGATTGAAAACCCCATGTTTGAAGCCTTTCCTAACCATCTTATA…
C1_06000W	orf19.2445	#N/A	GGGGACAAGTTTGTACAAAAAAGCAGGCTtgATGTCTTCATTTTCTCCTGATATTAAAAAA	GGGGACCACTTTGTACAAGAAAGCTGGGTcTCCCCATAATAAACTGATCTTTTCCCAACC	1647	no	BP44D08	#N/A	#N/A	#N/A
C1_06010W	orf19.2444	Pool2	GGGGACAAGTTTGTACAAAAAAGCAGGCTtgATGTCATTTGGGTCATTTGATCATATATGT	GGGGACCACTTTGTACAAGAAAGCTGGGTcGAAAAACATACTTGATCTCTTTTCATCATC	933	no	BP23G06	A	No SNP, No DIP	ATGTCATTTGGGTCATTTGATCATATATGTAATAAAACAGCTTTACCTTTATGTTCAGTTGTTGGTGCTGTTAATCAATCAGCATTTTTCCAACGAGGTATAGTTCCTGATTGTTATGCTCGATCAGTTGAATTAGCCAATACCATGATTTTTCAAATTGGTAATGCATTTGTTCATTTTGGTGGATTAATAATTTTATTGATTATTATATTTAATGTTAGAGCAAAATATACTGCTATTGGACGTAAAGAAATGTTATTCTTTTTATATTTAGCCATTGGATTGATTGTTAGTAGTTTGATTGTTGATTGTGGTGTTAGTCCTCCAAGTAGTACCAGTTATGCTTATTTTGTTGCTGTACAAATTGGTCTTTCTAGTGCTCTTTGCATTTGTTTATTA…
C1_06020W	orf19.2443	Pool2	GGGGACAAGTTTGTACAAAAAAGCAGGCTtgATGTCAGATAGATCAGTTAACAAAACTGAT	GGGGACCACTTTGTACAAGAAAGCTGGGTcTTCATCAAGTTCGAAAATATCTGTGGCGAT	2034	no	BP51F02	B	1 SNP, No DIP	ATGTCAGATAGATCAGTTAACAAAACTGATACATCAACAAATTTAGGCAGTAGTCTCACCAAAACAGTATCACCACCACTTCCACAACCACCAACATCAATAGCTCAAACTGATTCAGCAAAATTATTAGATACTGATCCTAAAATCCAAAAAATTTTGAATAGTGATTATACTATTGATGTTTTATTAAATCGGTTAAAAGAAAGTTTGAATACCGGGGAAGAATTTAGTAAATTTATTAAAAAGAAAGCTCAAATTGAAGATGATCATTATAATCAATTAAAAAAATTTGCTGGTCATGTACGTACCAATATGAAAAATAATTCTCGAAATTTGAAAAATGATTCATTACAATTTCAAATGGATAAAATTATTCAATTTGATGAATCATTATATGGA…
C1_06030C	orf19.2442	Pool1	GGGGACAAGTTTGTACAAAAAAGCAGGCTtgATGTCACAACCACATAGTCAACAACAGAAA	GGGGACCACTTTGTACAAGAAAGCTGGGTcATACATCATGAATGATATTTTATCCTTTTT	705	no	BP15F12	A	No SNP, No DIP	ATGTCACAACCACATAGTCAACAACAGAAAGATATAACTGATCCAAAACAACTAATAACCATATATAAAAAACAAGGTAAATTTGATAATCAAAGACGACTCTTATTAGATAATTTCAAACAATCAGAAACTTACAATGATTTAATATTAAAATTAAAACTATTAATTGGGAATAAAGTGAAACAAGATCCTAATATATTAATGAAAAACAAGGGGAAAATGGCAGCATTAATACAAGGAGAAATGACGACAAATAATGATAATAATGAATTATTAAATATAGTTGATAAAGATATTCAAGATAAAATTATTGATAGTTTTGAATTTCATAATTTAGTTAAAAATGATTTAATTGATATTAAACAAGAACTTTTAGGTATAAGTGATGAAGAAATTGCT…
C1_06040W	orf19.2440	#N/A	GGGGACAAGTTTGTACAAAAAAGCAGGCTtgATGTCAATAGATGATATAACAGACAAGATT	GGGGACCACTTTGTACAAGAAAGCTGGGTcTGGAATATATATGATTATATTTTTATTATG	2553	no	BP57H05	#N/A	#N/A	#N/A
C1_06050C	orf19.2439.1	Pool3	GGGGACAAGTTTGTACAAAAAAGCAGGCTtgATGGTTTCAGTATGTATAATATATGCTTTA	GGGGACCACTTTGTACAAGAAAGCTGGGTcTACTGGAACATCTTCTGGATCTGGGTTATA	342	yes	BP4E04	B	No SNP, No DIP	ATGGTTTCAGTATGTATAATATATGCTTTATATCAATCAAGAGCAATATTAGTATTATCGTTATTATTAGAGAAATTAGTACCTTGATACTAACATGCCGGTATTTTTTTTTAGTACGTTAAAGGTCCAGCTTACAAAGCTTTGAGTCATTTTGGTAAATTAAATGCTCCATTAGTCAGATCTTACATTCCAAATTTGGTTTTCTGGGGAGCTGCCGCTGGTGGTGCCGTTGCTACTTTTACTGAAGGTGTTCCATTATTCCAAAAGACTTTTTATGAAAAAATCCCATTTTTCGGTCAACATTGGATTTATAACCCAGATCCAGAAGATGTTCCAGTA
C1_06060C	orf19.2439	#N/A	GGGGACAAGTTTGTACAAAAAAGCAGGCTtgATGTTTAGAACTACTTTATTAAAATCATTA	GGGGACCACTTTGTACAAGAAAGCTGGGTcACAAGAATCTGGTTGAGCTAAAATATAATC	435	no	BP7B09	#N/A	#N/A	#N/A
C1_06070W	orf19.2438	Pool3	GGGGACAAGTTTGTACAAAAAAGCAGGCTtgATGATTAGATCACTATTCAATGGTATTAGG	GGGGACCACTTTGTACAAGAAAGCTGGGTcTTGTTTGGGTTTTTTGGCACCATATTTTGA	543	no	BP10G07	A	No SNP, No DIP	ATGATTAGATCACTATTCAATGGTATTAGGTTAGTTAAACCTAATAATACCAATATCAATGGTATTACTAGACCAATCACTTCATATATGAACTCAATAAATTCCAACATACCAATACTCAAAAACCACAACAACAACCTTTCATCATTCAATCAAGTTCGTCATTCATCATTAAATCAAATTCAAAAATATAAACATTATGATCCAATTAAACCCAATGTAACCAAGTCACCAGATTTAGATAATAATCCATTCAAAAAGGGAGTTGTATTAAGAATAATGATTTTAAAACCGAAAAAACCAAATTCTGCATTAAGAAAATGTGCCAGAGTAAGATTAACTAATGGGAATGTTATAAGTGCTTTAATACCTGGTGAAGGACATAATTTACAAGAACAT…
C1_06080C	orf19.2437	Pool2	GGGGACAAGTTTGTACAAAAAAGCAGGCTtgATGTTACATATTGAACAAAATAATTTATTA	GGGGACCACTTTGTACAAGAAAGCTGGGTcCGCTCTAATATCAAATCTTCTACCACTAGC	1041	no	BP27D07	B	No SNP, No DIP	ATGTTACATATTGAACAAAATAATTTATTAATTGAGAAAACTTTAACGGAAAGATTATTTCCTAATCCATCTGAAAGTTCATTGAAATCCTTAGATAGAATTGTGTCTGATTTTGATTTCACTACATTTCATTTACTGACATTACCCGGGGAGAAACATTTATTATTAATATCTCTTTCATTAAGATGTTGGCCAGATTTAGTTAAACATGATGTTGTCAAATATCTTAATGATAAATATCAACCATTCAATGAAGTATTGACAATATTATCTACTAATGATGTTGAACAAGGTTATGATTATTCATTAGTTTTAGATACTTCAACTGCTACAACTTCTTCGAATTATGACGAAGATTTTAAATTACAATTGATTAAAGAATTATCAAATTTGAAAAGA…
C1_06090C	orf19.2436	#N/A	GGGGACAAGTTTGTACAAAAAAGCAGGCTtgATGCCAAACACTAAATCCAAGCTTTCATTA	GGGGACCACTTTGTACAAGAAAGCTGGGTcATGATAGAAAGGTTGGCTTTTATGACCAAA	2649	no	BP58F05	#N/A	#N/A	#N/A
C1_06100C	orf19.2435	Pool3	GGGGACAAGTTTGTACAAAAAAGCAGGCTtgATGTCTATTCCATTTGGTGTTGATTTAGGT	GGGGACCACTTTGTACAAGAAAGCTGGGTcATCCATATCAACATCGCCTTCAGTATCTTT	2106	no	BP52F05	A	No SNP, No DIP	ATGTCTATTCCATTTGGTGTTGATTTAGGTAACAATAATACTGTTATTGCTTGTGCTAAAAACAGAGGAATTGATATTGTTGTCAATGAAGTTTCAAATAGATCAACTCCTTCATTAGTTGGTTTTGGTCATAAATCAAGATATTTAGGTGAAAGTGCTAAGAATCAACAAACTTCCAATATTAAAAATACCGTTGATAATTTAAAAAGAATTGTTGGATTACCTCATGATCATCCAGATTTTGAAATTGAAAAAAAATTTTTCACCATTCCATTAATTAAAAATGAAGTTGATGGTGGCGTTTCTGGTAAAGTTAAATATTTAACTAAAAATCATGAATTCACTGCCACTCAATTATTAGCCATGTATTTAGATAAAATTAAAGATACTGCCCTTAAA…
C1_06110C	orf19.2434	Pool2	GGGGACAAGTTTGTACAAAAAAGCAGGCTtgATGTCATCAATTATACTTAGATTTAGATCT	GGGGACCACTTTGTACAAGAAAGCTGGGTcTACACTCTGTTCTAATATAGTCATTAAAGT	1797	no	BP47G09	A	No SNP, No DIP	ATGTCATCAATTATACTTAGATTTAGATCTAAAGATGGAATGTTCCGTATTACAACGGATTCATCATCAAATTTCACTTTAGTTTTAGAACAATTAATTGAGAAATTATCACAATCAGGTAATAATGGCAATGGCAATGGTAATAATAATAAAATTGATTTACAAAGTTTAACCATTGCTAATAAACCTCAAGATAAAGGTAAATCAAGTTATGAATTTCAGAATCAAACTGTGAATGAATTAGGATTGAAAAATGGTGATATGTTATATGTCAATTATGAATCGGTCACCAATGACAGTGGACCCACAACAACAGCAACAAATACTACTACTAATACTGCTAGTGGCAATACTATTCCTATTACTGGCCCCGTTCCTTCAATACCAATCAACTCTGTG…
C1_06120C	orf19.2433	Pool2	GGGGACAAGTTTGTACAAAAAAGCAGGCTtgATGCCACCACAAGTTACATTTGTTAAAATT	GGGGACCACTTTGTACAAGAAAGCTGGGTcATTTATATACACTTTTATACAATCCTTTAA	630	no	BP13C02	A	No SNP, No DIP	ATGCCACCACAAGTTACATTTGTTAAAATTGCTGATAATTTAAGTATACCAATCAAAATATTTGTCAAAAAATCAGCCACCACTAAACTTTCCACGTCTTCTTCTTCTTCTTCTTCTTCTAAATCAATAGAAATTAATTCAAAATATTTAATCAATATAAATTATCAACCTTATCATATTCAATTATCAAAAAATCAATTAAATTCAATAATAAATAAATTAAAACCTAAAATTCTCCCCATACTTATTTATAATAATCATGATCAATCAATTACAAATATTGAAACTCAACAATTAATTATTAATGACAAGGAGGATACTTTAAAGATTATAATACCTCAACAAACTATACTTAATGTGAGAGCAAGATTACGATTAATTAATTATGAAAATTTTATC…
C1_06130C	orf19.2432	Pool5	GGGGACAAGTTTGTACAAAAAAGCAGGCTtgATGGAGTTAACTGTTGATAACACCAATACT	GGGGACCACTTTGTACAAGAAAGCTGGGTcGACTTTATGAACTTCAACATCATCTCCTAA	1123	yes	BP30D06	not defined	No SNP, No DIP	ATGGAGTTAACTGTTGATAACACCAATACTACTTCCAATATAGATGATTTATCTGTTGCTACACCAACTTCTTTAATGACAAGTACTACTACATCACCATCAATGTCAACATCAACAAGTAGTCATAGCAACACTTTAGATATAGATCCAGCTACTTTTAAATCAACTTTGCCACCTAGGAAAAGAGCCAAGACTCAAGAAGAAAAGGAACAAAGAAAGATTGAAAGAATATTAAGAAATAGAAGAGCAGCTCATGCATCTAGAGAAAAGAAAAGAAAACATGTTGAATATTTAGAAAACTATGTTTTAAAATTGGAAACAAATTTAATGAAATTGAATAATAATTATAATCAAGCATTTGAATTATTAACTAAAGATAATCAGGAGTTACTATTGTCT…
C1_06140C	orf19.2431	#N/A	GGGGACAAGTTTGTACAAAAAAGCAGGCTtgATGTTGTTGTTGTTGGTGAAAAATTTCAAT	GGGGACCACTTTGTACAAGAAAGCTGGGTcATTGTGACCAAAATAAAATGAAAAAAAGAA	342	no	BP4E03	#N/A	#N/A	#N/A
C1_06150W	orf19.2430	Pool3	GGGGACAAGTTTGTACAAAAAAGCAGGCTtgATGACGATTCTAAGCACTGATGTGGATCTT	GGGGACCACTTTGTACAAGAAAGCTGGGTcGTATTCTGCCGTGATACATAATTTCCGCAA	726	no	BP16D12	B	4 SNPs, No DIP	ATGACGATTCTAAGCACTGATGTGGATCTTTTTTCCGAAGTAGCAAAACTTCCATCTGAAGTTATTACTATAATTGTTGATCATTTACCCAAGTGTATTTTGCCAGAGTTATTGCATTTTCCACCGATTAGAAGGGAAATCGCATCTACAATTCTATCAGATGTATACATTACCGAAAATGTTCAAAGACACAAGGGTAGTGACGAGCTACTTGTTGGACATTCCCTGTGCGATTGTAACCACTTCAAAATCAAACTCATTAAGTTGAAACAAGGCATTACTCAATGGAATATATACCCAAAAACTATACATTTGGAGCGTATAGAACAATTTACAAATGTTTCAAACAATTTTCCAGAACTTTTAACAGAGGCTCTAAGTATTAATGGTATTTTCTTT…
C1_06160W	orf19.2429	Pool2	GGGGACAAGTTTGTACAAAAAAGCAGGCTtgATGTTAGAGTATTTACTGCTCAATTCCCTC	GGGGACCACTTTGTACAAGAAAGCTGGGTcGTTATCTTCCTCAATATCTTCTTCACTCTC	1356	no	BP37A05	A	1 SNP, No DIP	ATGTTAGAGTATTTACTGCTCAATTCCCTCGGATTTACTAGCTTTTATGCTCTTGAAATGAATGTTCCAAATTTAAAAACCTTAATATTGACTGAGTGTGAGGGGTTGAGCGAATATGACGGTTTAGAGGATTGTCAACATTTAAAGCATTTAACAATAAATGACTGTGCCTATCCATTTGAAATATTTAATGAAACACGTTTTCTTGAGTTAGAAAGCTTTGAATACAGTGGATCCGGTTATATAAATCCAAAATACTTTGAAAAAGAAAATTTAACTTTTCCTCCAAATTTGAAACAATTATCAATCAAAACTTCCGATTTCATTAATGTCAGGTCGAGTCAAATAGTATTTCCTACTTCATTGATCCGTTTAGAGCTTTTAGATGTATCGTTTATT…
C1_06180W	orf19.2661	#N/A	GGGGACAAGTTTGTACAAAAAAGCAGGCTtgATGTGTGCGTATGTAGATATATACTTCGTC	GGGGACCACTTTGTACAAGAAAGCTGGGTcATTACCAAACTGGTTTAAAAAGCTGTCTAC	996	no	BP25F11	#N/A	#N/A	#N/A
C1_06190C	orf19.2662	#N/A	GGGGACAAGTTTGTACAAAAAAGCAGGCTtgATGTTGGACAAGATGACTTCGACGTTAGTA	GGGGACCACTTTGTACAAGAAAGCTGGGTcTTTCCCCCCCCCCACCATGCCAGAAAACCT	606	no	BP12E05	#N/A	#N/A	#N/A
C1_06200W	orf19.2663	Pool3	GGGGACAAGTTTGTACAAAAAAGCAGGCTtgATGGAAATAGAAGTACACTTTAAGAATGTA	GGGGACCACTTTGTACAAGAAAGCTGGGTcTTGCATCCTTCTTCTTTTATGACAATCGTC	1755	no	BP46H01	B	No SNP, No DIP	ATGGAAATAGAAGTACACTTTAAGAATGTATTGGATACTTTCCCTAGACTTTTAAAAGAAGCCCTGAGCATTAATGGTAGTCTTTCCTCAAGGAAAGGTTCAGAAGCAGAAACGGTCCTAAATTTAATTTTGAATTCCAATATTAGATTTGATTCTTTGGAATTGTCAAACTTTCGGGGTCCAATTGTACCACCAGTTGCCACAAACATTAAATTATCGAGCACTATTTTGAATAGCTATAATATTTCTGGCATGAAAAAGTTGGACATAAAAATGGATTTTAGTGATGATGAAACCCATGAGTACACTTTTTCTTCTGATTTGGAAGATTTAACAATTGATGCAAATTTTTCGATGCAAGTGACGTTACCTCCGAATTTGCGGAAACTATGTGTCAGA…
C1_06210W	orf19.1828	Pool2	GGGGACAAGTTTGTACAAAAAAGCAGGCTtgATGAAATCGGTATTATCTATACAATCTCAT	GGGGACCACTTTGTACAAGAAAGCTGGGTcATTCAATTCGAGTACTTTTTCAATAAATTC	1050	no	BP27F07	B	No SNP, No DIP	ATGAAATCGGTATTATCTATACAATCTCATGTTTCTCATGGTTATGTTGGTGGCCGAGCTGCCATTTTTCCTTTACAAACTCAAGGATGGGAAGTTGATAATATCAATACTGTCAATTTTTCAAATCATACTGGATATGGATCATTTAAGGGTACATTATTAACTTCAAATGAATTAAATGATTTGTTAAATCAATTAATCAATAAGCTTCATATTTCTTATCGAGCTATTATAACTGGTTATATCCCTAATGCGTCATTAATTAAAACCACCAATGAATATATATCGTTGATTAAACAAAAGCAGCAACAACAAAAACATGAAAAAGAAAAAGTGATATATTTGTTAGATCCAGTGATGGGGGATAATAATTATTTATATGTTGATAAATCATGCATC…
C1_06220C	orf19.1827	Pool2	GGGGACAAGTTTGTACAAAAAAGCAGGCTtgATGTTTTTAAGATATTTTCTGGTTGCAAAA	GGGGACCACTTTGTACAAGAAAGCTGGGTcGTTTTGCTTTGATAACAACTCACGATAAGA	1359	no	BP37B07	A	5 SNPs, No DIP	ATGTTTTTAAGATATTTTCTGGTTGCAAAAATTATCACCAAAAATGATGGTGGTGTTTTCAATAAACTTGTCACATTAGTTAATCAACAAAGATCCTTTGCATTTAAACCAACTGCTGTATTGTTTAAATCAAAAAAGAAGAAAAACAAACAACTGCAGATTGATCAATTAACTAATGCTCTTACTAAAACTACAACTCAATTGGCTACACAAATTGAAACTATTCAACATAATCAACAAGAGAAGCAGCTGCAACAACAAGAATTGAATGATAATCCAAAAGTTGAAAGTTCACCACAAACCTCCTTGGATCCACTTATCGATCTTCCGTTTCTTCCATCTAGTCTCAATTATTCTCTTAACAATAGCAATTTGGCAAGTATAAAACGTTTAATAAAA…
C1_06230C	orf19.1826	Pool2	GGGGACAAGTTTGTACAAAAAAGCAGGCTtgATGTCGTTCAAAGTAAATTGGAATTCATTA	GGGGACCACTTTGTACAAGAAAGCTGGGTcACAATATGGTGGTGGTGGTGCCACTGATGG	1869	no	BP49C01	A	No SNP, deletion of 3 nt at position 1861	ATGTCGTTCAAAGTAAATTGGAATTCATTAGAAACTGAACCGTTAACAAATTGGACTAAAGAATTGTTGACATCAGCATTAAATTCTGGTAAATCACCAAATATACTAGCATTAAATATCACTATTAAGGATTTGAATTTTGGTAAAATTGCGCCTGATTTTGAAATATTAGAAATTGGTGAATTAGATCGTGATAGATTTAGAGGAATATTCAAAATTGATTATCAAGGTGACTTCCATTTAACATTACATACCAAGGTTCAAGCAAATCCGTTAAACATTTATTATCATAATAGTTTAGAAAAAGAGGTTTGTAATTATTCCCAAGATGAATTCATTACACCTAATTTCTTATTGAGTAATGAACAATTTGCTATCCCCTTGGATTTGAAATTAAGT…
C1_06250W	orf19.1825	Pool3	GGGGACAAGTTTGTACAAAAAAGCAGGCTtgATGTACACATACTATCGGTGTAACTACTCG	GGGGACCACTTTGTACAAGAAAGCTGGGTcACTTGATGCTGTAACTGGATCTGGGGCGGT	2226	no	BP54D05	B	No SNP, No DIP	ATGTACACATACTATCGGTGTAACTACTCGCATACAAATAGTGGTGTTTCAACTAAAAAAGCCGATTGCAAACATAAAATTACAGTACAAACGCTTAAATCGGGGAAGTATAAAATCATGTGGTATTTGAGGCACAACCACTTGATTGATCCAATAAGATTAGCAATGCTGCCAAAACAACCATTGCCTACCATTCTTCCCTGGCCAGGATTAGAAATACCAAAAACACCGATGATCGAACTTGCACTTGAAAATAACAAATATAAATTCGCCGACAGAGCATCCAACAAAAAAAGTGAGGCAAATTTTGATCCAGATGTGCTTGAGACTTTAAAAAATGTGTTATTCAATGTTAAGCGCAGGCATGAATTTGCTGTGTTCAAAAAGCGTTCAACAAAC…
C1_06260W	orf19.1824	Pool1	GGGGACAAGTTTGTACAAAAAAGCAGGCTtgATGAAGTTAAATTTACTATTATTATTATTT	GGGGACCACTTTGTACAAGAAAGCTGGGTcACACAAACTGAGAACAAACAACAATAACGT	930	no	BP23F07	A	No SNP, No DIP	ATGAAGTTAAATTTACTATTATTATTATTTATCGTTGAACTAGTTGCTGCTGTTACAAATTACAATCTTGGTTCTGCACCAGTTAGCCGATATTTACTGAAAACCGGTACATATTCGCCTGTGGCCGCCTCCAGAGTTTGTAATGATAACTGCTATTCTTTCTATGAGGGGGAGTTATTCTGTGGAAAGTTTGATTCAAATGTATCAGAAACGGACTATTTAAACTGTCTTTGTCTTAACAAACAATACCGTTCAAATTTCGAAGGGTGCAACTGCAAGTCCGAGTCAGAAGTAAATTTCTTTGATTGGAAGTCTTCGTGTTCAGATATATCAAGTGTCAAAAACTACCTGTTGCCAACCACACAGCTTGGTACCTGCAACTCCCATTGCAGTGCTTAT…
C1_06270W	orf19.1823	Pool2	GGGGACAAGTTTGTACAAAAAAGCAGGCTtgATGTTACTACTAGATATACTATCAATCGGT	GGGGACCACTTTGTACAAGAAAGCTGGGTcTTCCCATTCACTAACTGATAATTTTTTATT	2742	no	BP59C03	B	No SNP, No DIP	ATGTTACTACTAGATATACTATCAATCGGTTGGCAAATTATTATTCAGACTGGTACAAATGGTTTGGGAGAAGATTACACCAACGGCGACAATGATGGGAAGAAACCTGATCCAATTCATTCAGTTGGTCCACAAAGGGTTTTCACAACACAATTAGTCTTAACTTTAATAGCTGGGATGTTTTCATTTTTATTGTTTTGTATGTTAAGATTCAAATGGCCCCATATATATGCTGTTAGAACATTGAGACAACCACGAAATAATCTGCATATTTTGCGACCTTTGCCTAATAATTTATTTGGATGGATCAAAGTAGTTTATAAAATAACTGATGAAGAAATTATAGCTTGTTCAGGGCTAGATACTTTTGTATATTTGAGGTTTTTCAAAATGGGGATC…
C1_06280C	orf19.1822	Pool4	GGGGACAAGTTTGTACAAAAAAGCAGGCTtgATGATTACCCATATGGTTACACCCGATTCA	GGGGACCACTTTGTACAAGAAAGCTGGGTcATCATTGGTTATATCATTACTTGATTTTTT	2532	no	BP57F11	A	No SNP, No DIP	ATGATTACCCATATGGTTACACCCGATTCAACTTCTTCAGCACCAAATTCGCCTTATGGAGAAGATACAATAAAGTTGAACTCGTCAGTGATTAGTTCGTCTTCACCAGTACGATCAACAAGCTATCTACAGAATCTACAATTGCAGCAACAATTTCTGCAACTTCAATTTTTACAACTACAACAACAGCAGCAACAACAAGACCAACAATTGGCTCTACAGCAACAACAACAACAACAACAACTGCAACTGCAGCAAGCTCAACCTTATGCAAATCCATATTTCCAAACACCAATAGATCAATTATTTCAATTTGATAATAACCCTAATTCATCATTCAATCCTACTCGTCCACCAAATATCCATACAAACCAACCATATGTGTCTCCATATTTACAT…
C1_06290C	orf19.1821	Pool2	GGGGACAAGTTTGTACAAAAAAGCAGGCTtgATGCACAATAATTCAAGTACAACGTTGCCT	GGGGACCACTTTGTACAAGAAAGCTGGGTcGATTGGATAAAAAAAATCTCTTTCAAGTAA	312	no	BP3B01	B	4 SNPs, No DIP	ATGCACAATAATTCAAGTACAACGTTGCCTATTATTAATAGTGAACGTACATATGTACATGTGTATGTATGTATGTGCGCATATAATTTATTTATTAACTTACAGATTTCGGTAATTCCTGAATTAATTTTTTATTCAATTTGCAGCTTGAAAAACTGTTATTATTGTAGTTGCTCTAAATTATGTCAGCACACTCCACTCCATTCAGAAATTATAGAAGAGGCTTTCATATATTGCCATCACTCCATCACACTTACAGAACTTCTTACTTTGGTAGTTTTACTTGAAAGAGATTTTTTTTATCCAATC
C1_06320W	orf19.177	#N/A	GGGGACAAGTTTGTACAAAAAAGCAGGCTtgATGTCAAAATTAAGACAACATTCAATTACA	GGGGACCACTTTGTACAAGAAAGCTGGGTcTTTAATTTCTTCAATTTTAAGATACATTTT	2397	no	BP56D11	#N/A	#N/A	#N/A
C1_06330W	orf19.6280	#N/A	GGGGACAAGTTTGTACAAAAAAGCAGGCTtgATGTATGTATCAATGTGTATTTATATCAAT	GGGGACCACTTTGTACAAGAAAGCTGGGTcCCGTACTATATTTTTTTTTGTTTCAAAAAA	354	no	BP4H06	#N/A	#N/A	#N/A
C1_06340W	orf19.6277	#N/A	GGGGACAAGTTTGTACAAAAAAGCAGGCTtgATGTCATTATCAACATCAACATCAACAAAG	GGGGACCACTTTGTACAAGAAAGCTGGGTcAGAAATAGTTTCTCTTTTAGCTCTTGATCT	3360	no	BP62C08	#N/A	#N/A	#N/A
C1_06350W	orf19.6276	Pool3	GGGGACAAGTTTGTACAAAAAAGCAGGCTtgATGATGTTGAAACTGTCTGCTATATCAGAT	GGGGACCACTTTGTACAAGAAAGCTGGGTcAATTATAGCTTTAATATATAATTTCAGTTT	2622	no	BP58D10	not defined	No SNP, No DIP	ATGATGTTGAAACTGTCTGCTATATCAGATGATGTACATCGCCCTATAAGTGTTTATACTACACCTCCATTAGATATTTCTATTATTGATGAAGAAGATGAAATTAAAGAAGAGGAGGAGGAGGAGGAAAACGAAGATGAAGACGATTTAATGGATAAACGTTCTTATCAACTGTCTCAATTATTATTCACTCCTCCTACTTCATTAGATAACAAATCCAAATTCATTCTGCCATTTGAATGTCCAAGAACTCCTCCGCCACCTCCACCTCCACCGCCACCGCCAGTTTCCAACCAATACTCCCATTCAAGTCCTAAAACAATGAATAGTAAAAATTCTCAATTTGCTTCAGATACGTCTTCATTATTAAAACCCCAGTTATCTTTAAAGTCCATGAAA…
C1_06360W	orf19.6275	#N/A	GGGGACAAGTTTGTACAAAAAAGCAGGCTtgATGATAGATATATTTGATATGGAAGATGAA	GGGGACCACTTTGTACAAGAAAGCTGGGTcTTTATTATGTAATGAATAATCAATAAATTT	1698	no	BP45F03	#N/A	#N/A	#N/A
C1_06370C	orf19.6274	Pool3	GGGGACAAGTTTGTACAAAAAAGCAGGCTtgATGTACAAATTCACTGTTTTTATTGCTGCT	GGGGACCACTTTGTACAAGAAAGCTGGGTcCAAGACAGCCCAATTGAGACGACCGTAGAT	528	no	BP10C07	not defined	No SNP, No DIP	ATGTACAAATTCACTGTTTTTATTGCTGCTTTTTTCAGTTTATTTTTCCAATCAGTCATTGCTGCTCCAATTCAACAAGGATTCCGTGGTAATGTGACTTTATACATTAAATCCGATAGTGAAGAAGTCAATGGTAAGACCCTTTATACTCTTACTAAAGACGTTGGTTTCAATGAAATTTACATTGGTGATTACGTTACTCCAGGTGCTACTTTCTACATAGAACCAAACTTAATTTACCAAAGATATGATGATGAGAAATCACGTACTTCTTATGCTTTGACATATAGTGAAGATGGTAAAATTGGTGTTGCTGCTGGTTCTGATGGTATTTACATTTCTGATTTTGATCAAAAGAGTGGTGAAATCAAATTTTCTGGTTATGATTACTTATATGCT…
C1_06380C	orf19.6273	Pool4	GGGGACAAGTTTGTACAAAAAAGCAGGCTtgATGTTATTATGTTGTTATATATTGCTACTG	GGGGACCACTTTGTACAAGAAAGCTGGGTcTTCTTCCTCATCATCATCTGAGTCCTCCTT	324	no	BP3F11	not defined	No SNP, No DIP	ATGTTATTATGTTGTTATATATTGCTACTGCTAGCTTTTACAATATTAGGAGTAAGCTTAATTAGTTATTATACCAACAAGAGACAAAGACAACTGCATCATCAGATTTCAACATCAGAAAAAGACTCCACATTATCTCAAACATCCTACGATGAGGAAGATGACAATTCATTGAAAACCACTGATACTCATTATGGAGGAGGAGGTGGTGGTAATTTTAAATACAAGTTTCCAGGTGCTGGTAAAATTGAATTTGGAGGTGGGGCTGGATTTGACTATAAGCACGGCAAGAAGGAGGACTCAGATGATGATGAGGAAGAA
C1_06390W	orf19.6272	Pool3	GGGGACAAGTTTGTACAAAAAAGCAGGCTtgATGACTAAAGGTGATTCTAAAAGAGTGATT	GGGGACCACTTTGTACAAGAAAGCTGGGTcATCAAAGGAAGGACCAATAGCCATAATTGC	777	no	BP18B01	A	No SNP, No DIP	ATGACTAAAGGTGATTCTAAAAGAGTGATTCCATTAGAATCAAATCCATTTTTATTCACCGAATTAGCTTATCAATTAGGATTATCACCAATATTACAATTTCATGATGTTTATTCTTTAACTGATCCTGATTTATTAGCAATGTTACCAACACCGATATATGCCATTATATTATTATTCCCATTAAGTCCCAATTATGAAAAATATCGTCAACAACAAGATAACAACAACAACAACAACTTCAATTCTACAAATTTGATAAAATATGATAATAATAATGATATTGAATGGTTTAAACAAACAATTGGTAATGGATGTGGATTATATGCTTTATTACATATTTTAACTAATCTACCTCAAGATTTAATCATTTCAAATTCTAAATTATCACAATTAAGA…
C1_06400C	orf19.6271	Pool2	GGGGACAAGTTTGTACAAAAAAGCAGGCTtgATGACTGGACGTGGAAATCTGGGAAATTCA	GGGGACCACTTTGTACAAGAAAGCTGGGTcTATTTGGCCCTTGATGTCTACCCTGTGGTT	2133	no	BP53B04	A	No SNP, No DIP	ATGACTGGACGTGGAAATCTGGGAAATTCATCAAGAGGAAGAGGTGGTTCAAGAGGTAGAGGCGCCAGCAAAGGTGGTTCAAGGGGAGGAAGAGGTGGGGCAAAGAATGGTTCAAGTTCTGGTGGGAGACCAAACGGGGATACATCTAACGGCAATGGTAAAGGTAAAGGTAAGGGTAAGGGGAAAGTTAGTAAAGGTAAAAAATCAAAAGAAAAAGGTCCTAATGCAAATCTTATTCCTCTTGGTACACCAAGAACAAGAAAACCAAATGATGACGAAGGGCAGAATGGACCTAACCAAAACCAATTAAATGACCTAGAAGGACGTATTTATGATGCTAATGAAGAAGCATATGTGCCCCCTAGATTGAGGCAAAATCCACCAAATACAGCATACAGT…
C1_06410W	orf19.6269	Pool3	GGGGACAAGTTTGTACAAAAAAGCAGGCTtgATGAAATCATCTATATTCACTAGTAATAAT	GGGGACCACTTTGTACAAGAAAGCTGGGTcTTGTTGACCACTTTGTAAAGTATAAGTAAT	2586	no	BP58B11	B	1 SNP, No DIP	ATGAAATCATCTATATTCACTAGTAATAATAATAATAATAATAATAATAATACACCCCCACCTACGGGACCACGACATAAAAGACTCAATTCAAATACTAATGGTCATTCTAATTCTCATAATAATACTACTACTACTACTACAAGAAGATTACAATCTTCAAGTCCCTATATAAATAATTCTAAACCAAATACTCCTAATTTAAACTCCACTACGACTAAAACTTTAGAATCACCTGCATTAACCACTTCACATCAACAGCAACAGCAACTTCATGCCCACTCAAAACGACATAATCCAAAACAAACTTCTAATAACGGCAACACCACAACATGGAATTTAGATAATATAATTTCGCAATATAATAGTATAGGAAAGTTACCTCCATTATTATCACCT…
C1_06420C	orf19.6268	Pool4	GGGGACAAGTTTGTACAAAAAAGCAGGCTtgATGTCGGATCTAAATAATAATGAAGATAGA	GGGGACCACTTTGTACAAGAAAGCTGGGTcATTCATATACTTTTCTTTATAAATCCAACT	2175	no	BP53G07	B	No SNP, 6 nt deletion in a repeat at position 625	ATGTCGGATCTAAATAATAATGAAGATAGATTTTCATTTGAAGAATCACCCATTAGAACTTATCCTAGTTCTCCAACACCACATCCTACCGAAGATATTAACCGAATATTATCGAGTGAATTTCAAAAGAGAAATACAATCACTGGCAACTTTGACACAGATCCAAATTCTCCTCAAGCTGATACTCAATCAAATCATACTTCCCCAATTTCTCAACAATTAATTAACCATATGGATATGGATAGAGAAAGTATATATTCATTTGATTCAGTGAGTACCAGTGGAAGATTATTAGATAGATTAGGTCTTGAAGATGACGATGACGATGACAATGAAGATAACGTTGATCATTATGAAACCGATAGTGATACTTATACTTTGACCGATAAACGAGAAAGT…
C1_06430C	orf19.6267	Pool2	GGGGACAAGTTTGTACAAAAAAGCAGGCTtgATGATTGAAGCCGGCTTCGTATTATTATTT	GGGGACCACTTTGTACAAGAAAGCTGGGTcTTCGTTATCAGCTAGTTTCACATTTTTCAA	1368	no	BP37D12	A	No SNP, No DIP	ATGATTGAAGCCGGCTTCGTATTATTATTTCTTGGTGTATCTTTCCTATTATTATCTTATAAACAATTGAATGCAATTTTCTATAGAGTATTCAGGGCAAGTACCAAAAAAGAGCCAGTTATCGATGTTGAAAAGAAAGTAGCTTCTTCTGGTTCTAGTTCAGGTTCCGTGTATGGATCAAATGAACCATTACCGGATCCAACTCCATTAATGATCACCCCTGAAGAAGTTTCAAATTATGATGATAGACCATGGAGACCATTTAGATGGCCATATCATCAAACCATGGCTATTTTCAAATTAGATATCAATCACTGGTTGGATATGGATAAATATTACATGCATTACATCAAAGAAAAGGAAAGAATTAGACACAAGTATGGTAAACAAAACTTTGAT…
C1_06440C	orf19.6266	Pool3	GGGGACAAGTTTGTACAAAAAAGCAGGCTtgATGTCTCGAGCATTTGTAGGTAATTTTACA	GGGGACCACTTTGTACAAGAAAGCTGGGTcTTCAATCTTCTTTAACAGTATCACTACTTT	2616	no	BP58D03	A	No SNP, No DIP	ATGTCTCGAGCATTTGTAGGTAATTTTACACGACATGTCAGAACACTCACAAGCCATCAATTACCATTAAGAACAATTAGACATCGTTCTTATCCATCGGCAGATGAAGCGGATATAGGTAAGATCAATGTTGCTCTAAATCTTTTATACCCAGGAATTGGTGATAAGAAATATGAATCAACAACACTTAAAGTATTACTGAGATTTCCCAAACAAGAGACATTGGAAACAAATCAAACCAACAATCAATCATATACTACATTATCAGTACGTGGGACTAAAAAACTACGAACAGCATATGAGGAATACCAACAGGCATTATTTCAATTTGGGAAACCACCCGTTCCTGATAATTGGATAATAGAACAGCAACAAAGGTTGTCTGATAATAAAATCCCA…
C1_06450C	orf19.6265.1	Pool3	GGGGACAAGTTTGTACAAAAAAGCAGGCTtgATGTCCACTGGTATGTTCTACCTGAACCAG	GGGGACCACTTTGTACAAGAAAGCTGGGTcTAATCTTCTACCTCTTCTACCACCCTTTCT	829	yes	BP20C01	B	No SNP, No DIP	ATGTCCACTGGTATGTTCTACCTGAACCAGTAATGTATTACACCTCATGTAAGTTGAATAGAAAGTGAAAGTGAATATGGAGAGAATCCGGAATGAAAAACTGAAAGAAATAGTCATTAAATGAAATATTGAAAGAATTGAACAAGATTGAATGTCATCAACAGATTATTCAAATGAAAAAGTGAAACCACAACAAAAGATAAAAAGAGATCAAGTCATCATATGTGAATTTTTAAGGAATGAAATCATCAAGAAACAACTACATGTATCAGAAATCTACTACCACAAAAAATCCAATCTACTATGTACATTTGACTATACCTATACTTCCATTATATTTCAACTTGAATATGAAAACTCCTTACTTGAGTGTAATACAAGAAGATAAAAATTTATAAG…
C1_06460C	orf19.6265	Pool5	GGGGACAAGTTTGTACAAAAAAGCAGGCTtgATGACTAGAACCTCCGTCTTAGCTGATGCT	GGGGACCACTTTGTACAAGAAAGCTGGGTcGTAAACGAAACCTAAGATTTTACCAGAAAC	393	no	BP6A09	not defined	No SNP, No DIP	ATGACTAGAACCTCCGTCTTAGCTGATGCTTTAAACGCCATCAACAATGCTGAAAAAACTGGTAAAAGACAAGTCTTAATCAGACCATCCTCCAAAGTCATCATAAAATTCTTGACTGTCATGCAAAAACACGGTTACATTGGTGAATTCGAATACATTGATGATCACAGATCCGGTAAAATTGTTGTTCAATTAAATGGTAGATTAAACAAATGTGGTGTCATTCAACCAAGATTCAACGTCAAAATCAACGACATTGAAAGATGGACTGACAACTTGTTGCCAGCTAGACAATTCGGTTACGTTATCTTAACCACTTCTGCTGGTATCATGGACCACGAAGAAGCTAGAAGAAAGCACGTTTCTGGTAAAATCTTAGGTTTCGTTTAC
C1_06470W	orf19.6264.4	Pool2	GGGGACAAGTTTGTACAAAAAAGCAGGCTtgATGCCTGTATGTACAATAACAGTGTTATAA	GGGGACCACTTTGTACAAGAAAGCTGGGTcGATACCCAACTTAGTTCTTCTCCAGTGTCT	387	yes	BP5H04	not defined	No SNP, No DIP	ATGCCTGTATGTACAATAACAGTGTTATAATGATGTCTTTCAGTCTTTTATTGGGTGATTATTATAATAAATGGCAGATGAGAAATATATTGGATAATAAACCTTGCAAATGAAATCAGTTGACCATTTTGAAATAATGGACCATTAGCAATACCCAGATTGCTGGAACAAAGACGAGAGAACTAGACAACTCAGATATAATAGAACATCCATACTAACTTCACTCATTTCTTATAGTCTCAAAAATCATTCAGAACTAAACAAAAGTTAGCTAAGGCTCAAAAGCAAAACAGACCATTGCCACAATGGATCAGATTGAGAACTGACAACAAAATCAGATACAATGCTAAAAGAAGACACTGGAGAAGAACTAAGTTGGGTATC
C1_06480C	orf19.6264.3	Pool3	GGGGACAAGTTTGTACAAAAAAGCAGGCTtgATGTCCAACTATTTAAATTTAGCAGTATGT	GGGGACCACTTTGTACAAGAAAGCTGGGTcCACTTCTTCTTCGAAAACGGTTTCAATTGG	609	yes	BP12F06	A	No SNP, No DIP	ATGTCCAACTATTTAAATTTAGCAGTATGTTTCAATAAATCATAGATTTCCTCCCTCCCCCCCTCAAATATTCATTTGTATTACTAACATTATGATTTTTTATAGCAATTTAGTGGTGTTACAGATAGATTCAATTTGGAACGAATCAAGTCAGATTTTTCTTCAGTTCAATCAACTATTTCAAAACTAAGACCACCACAAGAGTTTTTCGATTTTAGAAGATTATCTAAACCAGCAAACTTTGGAGAAATTCAACAAAGAGTAGGATACAATTTAGGTTATTTTTCGGCCAATTACATTACAATCGTTTTAGGATTAAGTATCTATGCTTTAATCACAAACTTTTTATTATTATTTGTTACTATTTTCGTTCTTGGGGGTATTTATGGTATTAATAAA…
C1_06500W	orf19.6264	Pool3	GGGGACAAGTTTGTACAAAAAAGCAGGCTtgATGAGATTAATAGTTTTATCAATTTTTTGT	GGGGACCACTTTGTACAAGAAAGCTGGGTcTCGTCTCTTTTTAGCACCTTGAGATTTGTT	717	no	BP16B05	A	1 SNP, No DIP	ATGAGATTAATAGTTTTATCAATTTTTTGTATTTGTATAACATTTACAACTGCAATTGGATTCAAAGGAAAGATTGAAGGCATACCATCAGTGAATGAACTTTACCACACCAAGAATAAAATTGTTCCCAACGGAGATAATTATAACAACAGAATATCAGTTGATTTATATCCTTTAGACTCATTCACACCCATTTCAACGGTGGTTGATTCTAAATACAATTTTAAATTTAATAACTTGGAACCAGGTGAATATGAATTACTTGTGAATTCGTATGATTTTGGTTTTGAACAAAATAGATTCAAGATAATCGCTGATGAGGAATCAATTGTTGCTTATGAACATGGGATTGGTCAAGAAACTTACAATACCACCTCCCTTACTAATCTTAATGAAAAA…
C1_06510C	orf19.6263	Pool3	GGGGACAAGTTTGTACAAAAAAGCAGGCTtgATGACATCAACAAGTGTAAATACCGAGTTT	GGGGACCACTTTGTACAAGAAAGCTGGGTcTACTCTTACATTCAATTTTAGTCCAACTAT	1398	no	BP38C06	A	No SNP, No DIP	ATGACATCAACAAGTGTAAATACCGAGTTTGAACCATGTTCGATAACGATAAATGGAATTGCCATGGAGACTTTATCAACTCCTCAAGAGCTGATTCTGATCGATAGTGACCCACAATCTGACAATGATAATGATGTCCAAGAAGTGAAATATCCTGAAGGTGGATTACGAGCTTATAGTGTAGTTTTTGGTTCATTTATTGGATTAATGGCAACTTTTGGTACATTGAATTCAGTTGGTGCCATACAAGCATATATTGCTACTCATCAATTATCCGATGTGAAAACGTCTACTATATCATGGATATTTTCAATTTATACAGCGATTTCATTTGCCAATTGTATGGTAGTTGGTCCATTATTTGATGTTAAGGGTGCTATGTTACCTATGGTCGTTGGT…
C1_06520C	orf19.6261	#N/A	GGGGACAAGTTTGTACAAAAAAGCAGGCTtgATGAGTTCACTAAATACAAAAGAAATAAAA	GGGGACCACTTTGTACAAGAAAGCTGGGTcTAAAGTATATACTTTTCCTGTTGAATCACC	6822	no	BP65D03	#N/A	#N/A	#N/A
C1_06530C	orf19.6260	Pool4	GGGGACAAGTTTGTACAAAAAAGCAGGCTtgATGCCTGACAATATAGAAGATCGATCCGAG	GGGGACCACTTTGTACAAGAAAGCTGGGTcTGTTGAATTGGAATCAGTTACATCAGTGTC	4119	no	BP63H05	A	2 SNPs, No DIP	ATGCCTGACAATATAGAAGATCGATCCGAGATACCTTCTGATGCAAAGGAAATTGTGACTACAAATGAAATTGAAGCAACAGATTCAGAACGTACAACAAATGTCGATAATGAACTCCGTCAAGATGAATCCAATGAACAAACAGGAGATGACTCAAATGACAACCTTGCATCCAAACGTCAATTAATCAATGATTTATTACACAATGATCATTTTGAAGAAGGAACAGAACGTTACATCATCCCTCAAAATTTCTTACATGAATTTTTGAATTTACCAATCGATAATTTTAGTGATTTGAAAGATCAACTTGGTCCTATTGATTTCCACTCATTACTTAATGAACAAGGTAATTTATATCCCGAGAATGAAGAACCAGTCACTTTTTGTCATGTATCG…
C1_06540C	orf19.6259	Pool3	GGGGACAAGTTTGTACAAAAAAGCAGGCTtgATGCGTTTTGGTGATGAGCATCAAACATTA	GGGGACCACTTTGTACAAGAAAGCTGGGTcTATCTGTTGACCTTGTTCTCTACTTCTTTG	1122	no	BP30C12	B	No SNP, No DIP	ATGCGTTTTGGTGATGAGCATCAAACATTAAAATACAAACAATCTCCAAACTCCAAAAACCAAACATTTAGCATGGCTGAATTGAAACAAGTTACATTTTCACCAGAAGTATTGGCAAGAATTGCACCTGATGTATCATTACAAAGACATTTAGCATTAGGAGTCAGACCTAATTTACGTAATTTCACTGAATTCAAACCAGTCGAAGTATCTAACAGTACTCAATTCCAAGACAATAATGACAATGTATTTTCATCATCAGTCGTTAAAAGCGGTTCAACTACTATTATAAACACCATTACATTGGGGATTGTTGAAAATTTCAATAGCAATGAATCCGAATATGCCACTATTTACCCTTGTGTGGAGATATTACGTGGAAGATTGGGAGCACCCACA…
C1_06550W	orf19.6257	#N/A	GGGGACAAGTTTGTACAAAAAAGCAGGCTtgATGAGTCCTAGTGCATCTTATTTACCCCAA	GGGGACCACTTTGTACAAGAAAGCTGGGTcAACCTTTTCGGCTAATTCCTCTAATAATTT	6381	no	BP65C06	#N/A	#N/A	#N/A
C1_06560W	orf19.6255	Pool2	GGGGACAAGTTTGTACAAAAAAGCAGGCTtgATGTCGAAACAAACAACCCATATACATAAG	GGGGACCACTTTGTACAAGAAAGCTGGGTcTCTCCACGTTACTATCTCCCTATCTATACC	1314	no	BP35H03	A	No SNP, No DIP	ATGTCGAAACAAACAACCCATATACATAAGTTAATTGCTGATTATCTTAAGGAGAACAACTACTTAGAGACTTTAAAACAATTTGAAAATGAACATGGAAATCCTATCCCTGCCACTAAATTGTTAGATGAATCATTATCAGATATAATCAATGATCGAATTCAATACAACACTCTTTTGGACGATAATAAGACAAATGAAGGAGTCATTAATGTAAATGATGAGTTAGCACCGGAATTAAAAGTGATTATCACTCAACAGTTTTCAAATTGGATCACACCATTTCCTCATCAGCCTAGTAAATTGATTGATATTGATGGGTTAGTGATCAGTTCTTGCCATGATAAGAAAAATGAGTTGATATATTTGAGTAGCAATGATTGTAAAGTCTATGTTATT…
C1_06570W	orf19.6254	Pool4	GGGGACAAGTTTGTACAAAAAAGCAGGCTtgATGTCACTTTCACCAATAGAAAAAGCAGCC	GGGGACCACTTTGTACAAGAAAGCTGGGTcTTTCTTGAGAACAGATCTATTCTTAATCAA	1038	no	BP27C12	not defined	No SNP, No DIP	ATGTCACTTTCACCAATAGAAAAAGCAGCCTCTGGGGCTTTGGCATCAGCTATTGCCAATACATTGGTTTATCCATTAGATTTGAGTAAAGTTTTAATTCAAACTCAAGTCAAGAAAAACAAACCCAAAAGTGGTTCTAATGGGATCCCTACCCCGCCTTCGGAATCGGATTTAGAAGATTCTGTTTATAAACAAAAAGTGGATGAAGATAACGGATTAAAATATAAAAACACCATTGATGTTTTAACTCAGATTTATAAAAAGAAGGGGATCTTGGGATGGTATCATGGATTGTTTTCTACCGTTGTTGGTACTGCCGCACAAAACTTTTCCTACTTTTACTGGTACACTATAGTCAAAAGAGTGTATGCCAACTTATACAAACACATACCTAACCAT…
C1_06580W	orf19.6253	Pool2	GGGGACAAGTTTGTACAAAAAAGCAGGCTtgATGGGTAAAGGTAAACCAAGAGGGCTTAAC	GGGGACCACTTTGTACAAGAAAGCTGGGTcTGATCTTGGCTTTTCTTTCTTTTCTTTCCA	438	no	BP7C05	not defined	No SNP, No DIP	ATGGGTAAAGGTAAACCAAGAGGGCTTAACTCTGCTAGAAAATTAAGAGTTCACAGAAGAAACAACAGATGGGCTGATCAAGCTTATAAAGCTAGATTATTAGGTACCGCTTTCAAATCTTCTCCATTTGGTGGTTCATCTCACGCCAAAGGTATCGTTTTGGAAAAAATTGGTATTGAATCTAAACAACCAAACTCTGCTATCAGAAAATGTGTCAGAGTCCAATTAATCAAAAACGGTAAGAAAGTCACTGCTTTCGTTCCAAACGATGGTTGTTTGAACTTTGTTGACGAAAATGACGAAGTCTTGTTGGCTGGTTTCGGTAGAAGAGGTAAAGCTAAGGGGGATATTCCAGGGGTTAGATTCAAGGTTGTTAAAGTTTCCGGTGTCTCTTTATTA…
C1_06590C	orf19.6252	Pool3	GGGGACAAGTTTGTACAAAAAAGCAGGCTtgATGAGTGACCCCTTAGCAGATTATACCAAT	GGGGACCACTTTGTACAAGAAAGCTGGGTcCATTGCCAAATCTCTACCTTCAATCGATGG	1203	no	BP32H09	B	No SNP, No DIP	ATGAGTGACCCCTTAGCAGATTATACCAATTTGTCTCATGACGAGATTGATCCTTCATCAGCAAATGCTGCTGAGTCTGAACAAGCAGAACCAGAACAACAAGTATCAGAGCACTACGAACCTCAACCAGAAGAACTCACATATGAAAATGACGAAAATGTGCTTAATTCCATAAAGGTCCAAAAAATCACCGATGCGGAAGCAATAGGGGAAGTTGTGCGTAAGAAAGTGATTAGGGATTCCAGACCACAGGGATACGAACAAGGCGACTTTAATGACAACAGTAATGTGACATCAGGCTCTCGACCAGGACACCAACAAACCGATGAAATCGATATTTCTAGTATGGACCCACAACAAAGAAAGAGATTTGAATTGGAAGAAAGAATGAGTGCTGCC…
C1_06600W	orf19.6250	Pool2	GGGGACAAGTTTGTACAAAAAAGCAGGCTtgATGTCACAATACATCGGGAAGACAATTTCT	GGGGACCACTTTGTACAAGAAAGCTGGGTcCGCCCATTCTGGTTTAGTATTGTAATCACT	1044	no	BP27E05	B	No SNP, No DIP	ATGTCACAATACATCGGGAAGACAATTTCTCTTATTTCTAATAAGGGGCTTCGTTATGTTGGTCTTTTAGAGAACATCAATGCAGATGATGCAACCGTTGCTTTGAAGTCAGTGAGATTATTCGGTACTGAAGGTCGTATGGCAGCAATGGGTCAACCTAATTTGGAAGTTCCTCCTGGTGTTGATGTATATGACTATGTTGTGTTTAGAGGTTCAGACGTTAAAGACTTGTCTGTTTTGGATACTCCTATTGATGAAGTTAAACCAAACATTTATCGCCCTCCACAACAACAGCAACAACAGGGAGCAACCACTGGTCAATACTATTCTGGTCCTACATCTACATCTTCTCAGAATGGTACTCCTCAAACCCAAACTCAAGCTCCTGCCACAACATCA…
C1_06610C	orf19.6249	Pool3	GGGGACAAGTTTGTACAAAAAAGCAGGCTtgATGGTGGAATCATCTGCATCAATTAGGAAA	GGGGACCACTTTGTACAAGAAAGCTGGGTcTATTCTAGAAATACCACCAATAAATAATTT	2427	no	BP56G07	A	No SNP, No DIP	ATGGTGGAATCATCTGCATCAATTAGGAAATCACAGGATTCAGCTAATGATAATAATTCAGAAATTGATCAGACTGAATTACGGTACTTTACTGAAGTTGATATCGATGAACAACCAAGTAGCAACACTTTTGATGAAGAAGAAGACGACGAAGAAGATATTTCTTCTTCTGCAAACTCAGCCATTGAAGAAGAAAAAGGTGTTTCCAACAAACAATCATGGAGGAAAGTTTTAATGCTTTGTTTTCTGTCATTGGGGTCAATTTATGGTGATCTTGGTACTTCCCCATTATATGTTCTCAATTCAATCAAATATTCTTCTTACCCACCCAATAAAGAAGACATTTATGGTGCTGTCTCTATCATTTTCTACATTTTTACCATTATTGTTATATTCAAA…
C1_06620C	orf19.6248	#N/A	GGGGACAAGTTTGTACAAAAAAGCAGGCTtgATGGGGTCAGACGTTTACAAATTAGACAAA	GGGGACCACTTTGTACAAGAAAGCTGGGTcCCTTCGGGTCTCCTTGCTTTGTGCCTTAGC	702	no	BP15F05	#N/A	#N/A	#N/A
C1_06630W	orf19.6247	Pool3	GGGGACAAGTTTGTACAAAAAAGCAGGCTtgATGTCACTTCAAAAGATATCTGCATTTCCA	GGGGACCACTTTGTACAAGAAAGCTGGGTcATCACTATCCCCATCTATATCTACCAACAG	2616	no	BP58D02	A	No SNP, No DIP	ATGTCACTTCAAAAGATATCTGCATTTCCAGATGGGAACTCTTTTGTTCATTTCAACCACTCCATTGGTAAATTGGTAATTGCCAACAGTGAAGGATTAATGAAAATCCTAAACACCAATGATCCTGAATCTCAACCAATATCGATTGATATTTTAGACAATTTGACATCGTTATCATCTCATGAAGATAAATCCATTGTGCTAACCACCACTGAAGGGAAATTAGAACTTATTGATTTATCCACTAACACATCTAAAGGTGTTTTATATAGATCAGAATTACCATTACGTGACACTGTATTTATTAATCAGGGAAACCGAGTATTATGTGGAGGAGATGAGAATAAATTGGTTATTGTTGATTTACAAACCACTGGTGAAGAAGATAGTAACAATAAA…
C1_06650W	orf19.6246	Pool2	GGGGACAAGTTTGTACAAAAAAGCAGGCTtgATGACATCAATAAAACCATTTCAAATGGAA	GGGGACCACTTTGTACAAGAAAGCTGGGTcAAAAACTATTTCATTCGGTAGAACGTACAC	567	no	BP11D06	not defined	No SNP, No DIP	ATGACATCAATAAAACCATTTCAAATGGAAGATCTATTCGAATTGAACCCCGTCAATTTAGATCCATTAACGGAAAACTTCAATGTATCATTCTATTCCCAATACTTGATTGAATGGCCACAATTGTTTTACAAATCTGTTGAAACCCCAAATGGCCAAGCTAGTGGATATATGATGGCAAAAACAGAAGGTCAATTATCGAAAAAAGAATGGCATACGCATATCACTGCGGTAACAGTTCTGGACCAATACCGTAGAATCGGATTAGCCTCAAAATTGTGTCTTGAATTAGAAAATTTGACTCAAGTCAAAGATACATTATTCATTGATCTATTTGTCAAGGTTACCAATACTTTAGGAAGAATATTGTATGAAAAACTCGGGTATAGTGTTTTCAGA…
C1_06660W	orf19.6245	Pool2	GGGGACAAGTTTGTACAAAAAAGCAGGCTtgATGTCACATAAAGCTTTGTTTAAAGGAAGA	GGGGACCACTTTGTACAAGAAAGCTGGGTcTTGGTGCAAGTTTAGTTCATCAAGTTGTTC	1701	no	BP45F07	A	No SNP, No DIP	ATGTCACATAAAGCTTTGTTTAAAGGAAGAAGATTTGAGAGGGATGGTACTTTATCCAATTCATCTTCAAGGGCCCAATCAGTTTCGAGAACACCCTTACGGTCCGATGACTCCGATTATGAAAGTGATACCGAAGAACAAGATTTTATTAAAATTGAAGAATTATTGAAGGAGAGATTATTTGGTCTACAACTGCAAGAAATTGAATTAGCAAAAGAAGATAGAATTGGTGCTGGGGACAGAAGACAATATCAAGCTGCCAACATTAACAAATCTAGAATTCAAGAAAGTTCAAGCATTAATGATATCATTAATAGTTTAGAGTTTTCACGAAATGATGTGTCGCTGCAGTCGCGAGAATTGTTACTTGTACAATTGTATAAATTACTTGTTTCCAGA…
C1_06670W	orf19.6244	Pool2	GGGGACAAGTTTGTACAAAAAAGCAGGCTtgATGTCTGAACTATATTTTCTACGTCATGGT	GGGGACCACTTTGTACAAGAAAGCTGGGTcTTTATTATTATTACCAAACCAAAAATAATT	2322	no	BP55E12	B	No SNP, No DIP	ATGTCTGAACTATATTTTCTACGTCATGGTGAACGAATTGATCACGCATTACGAGAGGATCCAGATGCAAAGCCAATATTGGAAGATTATAAACCATATGATCCATCATTATCACAAAATGCCATTCCACAAATAGAGAAATTAGTGGATGAAATTTGTTCATTAACTCAAGCGTTCACTGATTTGGAATCTACACAACGTAAAAACGTCTTTATTCATTTCAGTCCGTATTTGAGATGTTGTCAAACTGCAGATCTATTAATAACCGACTTGAAAGCTTCATTATTGAAAAAGTATCCCAATTATAAAATGAGATTTCAGTTGTTATGTGATTTTGCCTTGAGTGAATGGATACATGATAAAATGAAAAATAAACCACCTTTTGTCGACTCAGATGAT…
C1_06680W	orf19.6243	Pool2	GGGGACAAGTTTGTACAAAAAAGCAGGCTtgATGGCGACACTCTCACAACCACAAATCGCA	GGGGACCACTTTGTACAAGAAAGCTGGGTcAGCTCTCCAATACTGTGCTAAACTATGTAA	3063	no	BP61A06	A	1 SNP, No DIP	ATGGCGACACTCTCACAACCACAAATCGCACTACCTAAAACAAAGATAGCGACTACTTTTGGTTTGTCCAAGGATTTGAAATCGCCTATATCAGTTAAAGTTTGCTATTTGGAATGCACAAGAAATAATGTCTCTTTAGTCCCATTATCAACAAAATTTGAAGATCCAACTGTATTCAAGAAGCTATCTCAAATATATAAGAACTCGGATCTATTTGTTGAAATTAGAGTTTACGATGGTAAGAATAACAATCTAATCAGTACACCGGTGCGGACGTCTTACAAGGCATTTAACAACAAGGGAAGAACCTGGAATCAACAGTTGAAATTGAATATAGATTATAATCAAATATCAATTGATGCATACTTAAAGTTTTCTATTTGTGAAATCATTGATACC…
C1_06690W	orf19.6242	#N/A	GGGGACAAGTTTGTACAAAAAAGCAGGCTtgATGACATCAACTGCATTGCCTCCACTCCCA	GGGGACCACTTTGTACAAGAAAGCTGGGTcTTCTTTTGGAATGGCTTTCTTAATCCAACC	960	no	BP24E04	#N/A	#N/A	#N/A
C1_06700W	orf19.6240	Pool2	GGGGACAAGTTTGTACAAAAAAGCAGGCTtgATGGAAACTGTTTTCCAAGACAAAAAACCC	GGGGACCACTTTGTACAAGAAAGCTGGGTcATTTGCAACTGTGCTACCTATGCACTCCCA	1584	no	BP43B01	A	No SNP, No DIP	ATGGAAACTGTTTTCCAAGACAAAAAACCCAAACAGTCTAATATATTTAAAAAATTGTTGAGGAAAAACCATGATGATGTCCATCCAATAGAAAGAACCATTCAAAAACAAGAACAAATTGATTGGGCTACGTTCAAATCGGATATCAATAGGATGAACTCACTAACGTCGCATGACAAACAAAGTAGGACTAAAAGAGTAGTAAGACAAGATGGATCTATAATTGTTAAGCCATTGGATTTTATATCTGAGATTAACACTAATGAGACTGTGGGTCCTGAAGATGATGATATTGACTTGGAAAACGTGCAATATAGTAAAATCGAAACATTTATGCTGAATTACGATTTGAGCTACGATTTGAATGAATTGATTTCTGACATTTCAATCAAATTTCAT…
C1_06710W	orf19.6239	Pool2	GGGGACAAGTTTGTACAAAAAAGCAGGCTtgATGTCTACTGCAGCAGTTGCAACGAAACCA	GGGGACCACTTTGTACAAGAAAGCTGGGTcAACATGCCTTCTTTTAGAGCCATTATTCTG	1032	no	BP27A08	A	No SNP, No DIP	ATGTCTACTGCAGCAGTTGCAACGAAACCATCTGTTACTTCAAAACCAGCAACTAAACAAGTTCTGAATTACACCAAAGAAAAAAAAGTAGGGGAAGGTACATATGCTGTTGTGTACTTGGGTAAACAAATCTCCACCAAACGGCAAATTGCCATCAAAGAAATCAAAACAGGATTATTCAAAGATGGATTGGATATGTCAGCATTAAGAGAAGTTAAATATTTGCAAGAATTGAAACATCCCAATGTTATTGAACTAGTAGATGTATTTTCAGCAACAAATAATTTAAATTTGGTATTAGAATTTTTACCTTGCGATTTGGAAGTGTTGATTAAAGATAAATCGATTGTTTTCAAATCAGCAGATATCAAATCATGGCTTCTAATGACATTACGTGGG…
C1_06720C	orf19.6238	Pool3	GGGGACAAGTTTGTACAAAAAAGCAGGCTtgATGTTTAGACAATTGAATAGACTACGCCAT	GGGGACCACTTTGTACAAGAAAGCTGGGTcTTTATGGTATAGATCTTTAACGTATTCTCC	1203	no	BP32H08	B	No SNP, No DIP	ATGTTTAGACAATTGAATAGACTACGCCATTTCCACACATCGGCTGTATTGCAATCTGACTTTTCACACGTTGTTATTGGCGGAGGTGTCGTAGGTACAGCAATAGCGGCCGAACTCCAAGAACAACAGGGAAATGAAGTTTTATTAATTGATAAAAATGAACAATTAGGAATGGAAACTACGTCAAGAAATTCAGAAGTTATTCATGCAGGAATATATTATCCTCCGAATTCATTAAAATCCAAACTATGCATTGCTGGGAAAAACAAAATCTATGACTCTTGGGCAAAAGGTAATTTCCAAGTTGCTTTGAAACAATGTGGGAAATGGGTGGTTGCTCAAACAGATAAAGAGGCAGAATACCTTGAAAAAATAAACAATATAGCAAAAGAGGTTAAC…
C1_06730W	orf19.6237	Pool1	GGGGACAAGTTTGTACAAAAAAGCAGGCTtgATGAGAAGCATTAAATCAGTCGTAGTTGGA	GGGGACCACTTTGTACAAGAAAGCTGGGTcTAATATAGTACATTTTTTAGCTCTCTTAAT	711	no	BP15H12	B	No SNP, No DIP	ATGAGAAGCATTAAATCAGTCGTAGTTGGAGATGGTGGAGTAGGTAAAACTTGTTTATTGATATCCTATACTACCAATACTTTCCCAAATGATTATATTCCAACTGTTTTCGATAATTATTCAGCCTCAGTTATGATTGATGGCGAACCAATCAAATTAGGATTATGGGATACCGCTGGTCAATCAGAATATGATAGATTAAGACCGTTATCGTATCCACAAACAGAAATATTTTTATGTTGTTTCTCCGTGATAAGTCCTGACTCGTTCCAAAATGTCAAATCTAAATGGATACCTGAAATATTGCATCATTGTCCAAAGGATATTTTAATTTTATTGATTGGTACCAAGGTCGATTTACGAGACGATTTGCATGTATTGGACGAGTTGACAGCCAGG…
C1_06740C	orf19.6236	Pool1	GGGGACAAGTTTGTACAAAAAAGCAGGCTtgATGTCAGATACAGCCAAATTATCTAAAAAG	GGGGACCACTTTGTACAAGAAAGCTGGGTcATTGATTAAAGCTGCTCTTGAAGGATGGAC	630	no	BP13C07	A	No SNP, No DIP	ATGTCAGATACAGCCAAATTATCTAAAAAGGAAAGAAAAGCACTTAGTTTCCGTAAGTCCAAAGAGGAAAGAGATGCAGAAAAGGAGGAAAAGTTAGAAAGGAAAAGAAAAGCTGAAGAGGAAAAACAGGAAGATGTCAAGGATACAGAACAAGATTCTCTAGAACAACCAAAAAAGAAAAGAAAGACAAGAAGAGGCAAAAAAGGTAAAGGTGTTAATGGTGGGAAAGGACCTAGGTTTATTTTATTTGTGGGTAATTTGCCATATGATATCCAACAAGCTGAATTGATTTCGCATTTTAAAAATAGTAATCCTGATAGAATAAGAATTCGACCTGATAAAGGAATTGCATTTTTGGAATTTGATAATGATACTCAAGAAATTCAAAGTAAAATGGAA…
C1_06750W	orf19.6235	Pool2	GGGGACAAGTTTGTACAAAAAAGCAGGCTtgATGCCTAATGAATCTATAGACAATTCAGGT	GGGGACCACTTTGTACAAGAAAGCTGGGTcTTTCTTCTTGGGTGTCGTTGTAGTGTCAAA	387	no	BP5H03	A	1 SNP, No DIP	ATGCCTAATGAATCTATAGACAATTCAGGTGAAGTTGTCTTTCTGCAACCTAATATTGATCAGAAACCACCTCCTCCGCCACCAACTTCAAATACTAATTTTCTCACTCATGTCAGGTCTCGCCTGCCATCACGGTCTGTTTCCCCCTATGCATATAGAACTCGATCTGATGATAGGCAGCCCATTGCATATTCCGGCGATAATAATACAATAATCAGAGAAACAGCTAGATCAGAATTAATTACGCGGCATCAATTACAGAATGTCCATCTGGATCAAAGTCGTCGAGGAAGAAGTAGATCACGAGAAAAGAAGAAAGTTGATACAAAACCACATGTAATCAGTCTAATGGGATTTGACACTACAACGACACCCAAGAAGAAA
C1_06760C	orf19.6234	Pool2	GGGGACAAGTTTGTACAAAAAAGCAGGCTtgATGTATGTATTGAAAAAAAAAAATTTTGTA	GGGGACCACTTTGTACAAGAAAGCTGGGTcTTCTAATTTATCTAATAATTTGGCATGTTC	1605	no	BP43E03	B	No SNP, No DIP	ATGTATGTATTGAAAAAAAAAAATTTTGTACAATTTCTTGTTCTTGTTCTCCCACTCATCTCATCGCTCTCTTATAAATTCACAAACATGGATGAAGTAGTATTTTACATAGCTCAAGGTGATCCAGCTGATAAACACAGTCAAGAATCATATGGATATGTTACATCAATCCATTCTTCCAAACAATATGCATCTTATCGACAAGCAGACTCGCATATAAACGGTACTGCCATAACTGGTATTGGCCCAGGAGAAAGAATTTTCACTGCTGTTCCTAACAAGGCATTAATCAATGTATATTCATGGGGAAAAGAAAGTGTTGATCAACGTATACCGATACCAGAAGCATTGACTTGTATCACGTTGATAAACCATCCAAATGGCAGTAACAACAACAGC…
C1_06770W	orf19.6233	Pool1	GGGGACAAGTTTGTACAAAAAAGCAGGCTtgATGTTAGCACTGAAAAAAAAAAGGACAAGA	GGGGACCACTTTGTACAAGAAAGCTGGGTcTACTTTTTTAGATTTCTTTTGACTCTTATT	1524	no	BP41D07	not defined	20 SNPs, No DIP	ATGTTAGCACTGAAAAAAAAAAGGACAAGAAGAATAAAAAGGCAACCAATTTGTGAACAAATTCCAACCTCCAATACAGCATTTTTCTTCACTCTTGATATACCAATTATGCCAGTGAATTTTTTAACTAGTGTTGTGTTTGATGGGCCAGAGGTGATTCCATATTGGGACCAAATTAAAGAATATGGACCTACCGTTCTTCCCATTCTATTAACTCTTGCTGGAGCCAAGTATTATTTCCATGGTGCCACCAATACGTGGGAGCGAGACATGCATGGGAAAGTGTTTATGATTACTGGTGGGACCAGTGGTATTGGAGCTCAAATAGCATATGAATTGGGACAACGAGGAGCACAACTAATATTACTTACTAGAAGAACCAATGATCAATGGGTGGCT…
C1_06780W	orf19.6232	#N/A	GGGGACAAGTTTGTACAAAAAAGCAGGCTtgATGTCAACCGATATTGAAAATACACTGCAG	GGGGACCACTTTGTACAAGAAAGCTGGGTcTTTCTTCTTATTCTTTTCAAAAGCTGCAAT	2502	no	BP57D03	#N/A	#N/A	#N/A
C1_06790C	orf19.6231	Pool2	GGGGACAAGTTTGTACAAAAAAGCAGGCTtgATGTCTGCAAAAGGAGCATTAGTCAAATTA	GGGGACCACTTTGTACAAGAAAGCTGGGTcTGGTACAACTTTGATACCAACCACTTTTGC	432	no	BP7B05	A	No SNP, No DIP	ATGTCTGCAAAAGGAGCATTAGTCAAATTAGTGGTAGAAGCTGGGAAAGCTGCCCCTGCTCCACCTGTGGGTCCAGCATTAGGTTCCAAAGGGGTCAAAGCCATTGATTTTTGTAAAGAATTCAATGCTCGTACTGCCATTTATAATCAAGGAGTGCCTATACCCGTCATAATACAAGTCAAACCTGATCGTACATTTACATTTGAAATGAAATCTCCACCTACTTCATGGTTATTGATGAAAGCTGCCGGAGTAGAAAAAGGTAGTGGGAAAGCATTGAAAGAACCCGTTGGTGAAGTGTCGTTGAAACATATTTGGGAGATTGCCAAGATTAAAAAAACCGATGATAGACATAAATCAGTTGATCTTAAAGCTATTGTTGGAAGCGTAATTAGTACG…
C1_06800W	orf19.6230	Pool2	GGGGACAAGTTTGTACAAAAAAGCAGGCTtgATGGCAAAATCTTTACCATTAAATTCAAGA	GGGGACCACTTTGTACAAGAAAGCTGGGTcTTTTTTCAAACTTTGTCTCCATTCGGTAAA	1176	no	BP31H11	B	No SNP, No DIP	ATGGCAAAATCTTTACCATTAAATTCAAGATCTAAAACTACTGCTTTAAAGCAACCTCGTGAATTATTCAGTTATGCTCGTGATATAGATGGGAAATATGTTTATGATGATCCTGAAAATTCATTATCATATTATTATTTGCCTGATTCAACCATTGATACTGGGATTGATTTACAAGGTGGATACTCTAAATTCAAAAAAATCCCTGACGAACAAAATTTAGCTGATTTCAATTCATTATTAAAAGCAATTATTAAATATGAAACTTCCGAAGGTAAAAAGATATCGAGTGATATAATCACTTTCCGAGAAATAATGACCAAAATACTTTCATTGCCATATAATTTAACTGATCCAATAGATTTATATGTTGTACCCTTTGACGGTCAATTATTTATT…
C1_06810W	orf19.6229	Pool2	GGGGACAAGTTTGTACAAAAAAGCAGGCTtgATGGCTCCAACATTTACGAATTCTAACGGT	GGGGACCACTTTGTACAAGAAAGCTGGGTcTTTTCTTGGAGATAATTCCAAAACTTCCTT	1458	no	BP39G05	A	No SNP, No DIP	ATGGCTCCAACATTTACGAATTCTAACGGTCAACCAATTCCAGAACCATTTGCCACTCAAAGAGTTGGTCAACACGGTCCATTGTTGTTACAAGATTTCAACTTGATTGATTCATTGGCCCATTTCGATAGAGAAAGAATCCCAGAAAGAGTTGTCCACGCTAAAGGTTCCGGTGCTTATGGTGTTTTTGAAGTCACTGACGATATCACTGATATTTGTGCTGCCAAATTCTTGGACACTGTTGGTAAGAAAACTAGAATCTTCACCAGATTCTCTACTGTTGGTGGTGAATTAGGTTCTGCTGATACTGCTAGAGACCCAAGAGGTTTTGCTACCAAATTTTACACTGAAGAAGGTAACTTGGATTTGGTTTACAACAACACTCCAGTGTTTTTCATT…
C1_06820W	orf19.6227	Pool2	GGGGACAAGTTTGTACAAAAAAGCAGGCTtgATGACTGCCTCTGCCCATTATAACTATAAC	GGGGACCACTTTGTACAAGAAAGCTGGGTcATCTTCCATTTTACCAATTACTTCTTCTTC	993	no	BP25F05	not defined	No SNP, No DIP	ATGACTGCCTCTGCCCATTATAACTATAACAGAAGAAATTCTAGCGCAACACCGTACACAATACCAACAAAACATCAACCACAACACCAACACCAATCACCCATGGTGTCGTCGTACCAAGTTCATCACCATCAACATAGTTATAATCCACAAACGCGACAACATACATCTTATCAACCGTCGTATTCTCAGGAATCAGCTATATCGTCGCCACTATTATCGGCATCGGTACCGACATTATCCCGAGAATTTGTTGTACGCAGAATCAGTGAAGGTGAGACCGGACGATTGAAAGAAGAATTGAGATGTGAAGCATGTGGGAAAGGGTATAAGCATATATCGTCATTGGCTAAACATTTATGGGAACATACTCCAGAATGGAATGTGACTAAAAAATTG…
C1_06840C	orf19.6225.1	Pool3	GGGGACAAGTTTGTACAAAAAAGCAGGCTtgATGTCAACAGCATCAAAAATCACTCTTGGG	GGGGACCACTTTGTACAAGAAAGCTGGGTcAGCGTCCTTAGGAGGAATAATTTTCCCTTC	294	no	BP2E10	not defined	No SNP, No DIP	ATGTCAACAGCATCAAAAATCACTCTTGGGGCATCATGTGCATTTGCCGTAGGTGCATTTGTTTTCATCAATTATTCACAACAAGCTGAAAGACAAGCATTAAGACAAGGACCAATTAAAGATGCTGCCCGACAACAAGCTAAGCAATTGGAAAAACTGAAAAAGCAATTAGCCAATGAACTTGAACATAAAGAACAAACCGAATTAAGAGAGAAATATTTGAAATTACAACCATTAAGTGATGAGATTATTAAAGGTGAAGAAGGGAAAATTATTCCTCCTAAGGACGCT
C1_06850W	orf19.6225	Pool2	GGGGACAAGTTTGTACAAAAAAGCAGGCTtgATGACATCACAGTATAACGGTGACACCAAC	GGGGACCACTTTGTACAAGAAAGCTGGGTcGCTTTGTGTTTGCGTTTGATGTTCTTTAGT	2055	no	BP51H02	A	No SNP, No DIP	ATGACATCACAGTATAACGGTGACACCAACTCGACCACTATAGACCCAAACAATCGAGAAGGGGGTCTGGTCATAGACCAGTCAAATAACCTACCATCTAGCTCATCTTCATCTTTGAACCATTCCCATTTTCAAAAACCACAAGTGTCGAATCTTACAAAGAACTTGTTATCATCTTCTGGTGGACAAACTACACCCGTGGCCACGAATGTGAATTCCAATACAGCATCAAATCAACAAAATTTATTCACAAATACACCCAGCAGTTACACTGAACCAATTACAAATAGAGTTCTTCCTAATTTGAAGGCTAGTGCAAGCCAGATGAGCAATTCATTTAGTGGTTCTTTCCATCAGTCGCATGTACACAACCACAACGATTCCATTAATTATATTCCA…
C1_06860W	orf19.6224	Pool3	GGGGACAAGTTTGTACAAAAAAGCAGGCTtgATGGACGGAGTCTCTCTTTTAAATCAATAT	GGGGACCACTTTGTACAAGAAAGCTGGGTcGCTATTTTGCCATGAACTCTCTGATTTAGT	1494	no	BP40F01	not defined	1 SNP, No DIP	ATGGACGGAGTCTCTCTTTTAAATCAATATCTACCATCATGGACACCTACTTCCTTGCCAACTTCCACAAGTATTAGCACCATAAATCCTACAAACACTGCTGGTCTAGCGTTGACATTACTTGAGTTACAGAATGCTATACAAACAGAAACAAATACAATCTCCTTATATTTTCTTCCACGAGCAGCAAGAGGGGTTGCTGCTAGTTATACTATCATCAGTGGTCAACAGTATTTGGCAACTGCCACTGCCACACAAGACTTCCCTGAGGTCACGTCAGCAATGGTGAATGCCACATTAAGTTTAAAACAATTAGAATGGAAGGCTAATTTATATGCTATTAATCTTTCAGTACCATTTAATGCATTTTTTGCTGCCATGTTTGGAGTTACGTTAATT…
C1_06870C	orf19.6222.1	Pool2	GGGGACAAGTTTGTACAAAAAAGCAGGCTtgATGGAAAGTGCTAGATTATCCAATTATTTA	GGGGACCACTTTGTACAAGAAAGCTGGGTcTTTAGCTCTAGGAATCCATTTTGGTGCATT	204	no	BP1E04	not defined	No SNP, No DIP	ATGGAAAGTGCTAGATTATCCAATTATTTAGAGGCAGCATACATCCCACCACAAAAGCCTACCATAAAGCAAGAGGTTCCTTCGTATCATCCATGCTTAATTGTTCAAGATAAGCAAACTGACGTAACAAAATTGAAACCTTGCGGTTGTGCCGATAGTTATTGTGTGAAAAATGCACCAAAATGGATTCCTAGAGCTAAA
C1_06880C	orf19.6222	Pool3	GGGGACAAGTTTGTACAAAAAAGCAGGCTtgATGTCGCAACTTGTTTCAAACTATGAAAAT	GGGGACCACTTTGTACAAGAAAGCTGGGTcTTCATATTTACTTATTTCTGATTCAAGTAA	3051	yes	BP60H07	B	4 SNPs, No DIP	ATGTCGCAACTTGTTTCAAACTATGAAAATTCAATAAGCAGTTTTATTAGTATGTTATATTTAAAAGTAGTCACGTTGATTAGTTTGCAGTTACTAACATAGTCAGTAGAGAGTGCCAAAGAAATCCACGAAATTCTCGTGTCACTAACAGCACTTGAAAACGACCAAGCACTTAAATTGAATACAATTCTAGATGTTGTTTTACCACTAGTTGCCACAATTTATCGAAATATGGAGAGCTCATTGGAAATTATTCAAATACCAACGAGCTTGCAGGAGTCCTTAGAGTTTAGTGGGACAGAATTGTGGAATTCTACTAGTTCATTTGCATCCCATTTGGACGCCATTTACAAGGTGAAATTATACTCCATTTTGTTGCTAATTGTGTATGAAACTTTG…
C1_06890C	orf19.6220.4	#N/A	GGGGACAAGTTTGTACAAAAAAGCAGGCTtgATGGCTCAACGTGTCACCTACAGAAGAAGA	GGGGACCACTTTGTACAAGAAAGCTGGGTcTTTTTTACCAGTTTTCTTGGCAGCTTTCTT	811	yes	BP19E03	#N/A	#N/A	#N/A
C1_06900C	orf19.6220.3	Pool1	GGGGACAAGTTTGTACAAAAAAGCAGGCTtgATGTTCGCCAACAAATTGAGTTCCCAATCG	GGGGACCACTTTGTACAAGAAAGCTGGGTcTAATTTGGTGTCATCCTTTTCAATAGCAAC	638	yes	BP13D11	not defined	No SNP, No DIP	ATGTTCGCCAACAAATTGAGTTCCCAATCGTTTAGATCAGTAATCATGTCAGCCAAAAGATTCAATTCTACAATTACCCCTGTATGTGAAGTAAAGAAGGGTCCTGAACCATAACTTTGTATAAATCACAAGGCAATTAATACTAACACCAAGAAACAGGTTAGAACCTCACAGGCACCACCACCTGCTGCCTCTTACTCACAAGCAATTAAAGTCAACGGTACGTAATTATTTGTTTAAGGAAGAATTCAATTGGCTTACAAGGCTTGTCAAATTGATCAAGATTACTAACAATTTCACTGTGTTTAGGCTTTATTTATGTTTCAGGTCAAATTCCTTACACTCCAGACAACAAGCCATTACCAGCCTCAGCTACTATTGCTGATTATGCCGAGCAAG…
C1_06910C	orf19.6220	#N/A	GGGGACAAGTTTGTACAAAAAAGCAGGCTtgATGCTGGATAACGATTCGGAAGAAGATATA	GGGGACCACTTTGTACAAGAAAGCTGGGTcCTTCTTTTTGGATTTTTTCTTCTTTTTTGA	2697	no	BP58H10	#N/A	#N/A	#N/A
C1_06920C	orf19.6219	Pool4	GGGGACAAGTTTGTACAAAAAAGCAGGCTtgATGCTGTCCTTAACTTCTGAGATGTTGAAA	GGGGACCACTTTGTACAAGAAAGCTGGGTcGATTACAAAAACCTGTTTTAATCCTTTCCC	1356	no	BP37A12	B	No SNP, No DIP	ATGCTGTCCTTAACTTCTGAGATGTTGAAAAACAGTCAACAACACAGACGTGTTACCAGACATCTACTCAATAACATAGCTAAACCATCTTTAAGAGCTTTCTTATACGCCTACCTTTATTTGGTTTTACCAAAAGCCATAGGTCAGATTTTGAGTGCCATTAGGAAAAACAAATACGACAAAATCATTCCTAGGGTGAAAAAAACCATGATAAATGCCTTGCATCCTCGAAAATTCCCAATGTTTGCTGCTAGTTTGGTGGCAGGAATAAATCTTTTGGAACCAATGTTTCTAAAATTGTTGAAGAGAAATAACAGGTTGGCAAAGAGCCCCACTTCAAGAGTATTTGTGTCCACATTATTAGCCGCGTTGATTTCTGCCATAGTGACATTTCCAACC…
C1_06930W	orf19.6217	Pool2	GGGGACAAGTTTGTACAAAAAAGCAGGCTtgATGGTGAAGATTAGTGAAATAGCACGTACT	GGGGACCACTTTGTACAAGAAAGCTGGGTcGTACATAGCCTCTGCCATAGTAATGAGACG	3798	no	BP63D07	B	1 SNP, No DIP	ATGGTGAAGATTAGTGAAATAGCACGTACTTCAACATTTGCTTGGAGTCTGAAAAATTTACCCTTATTAGCAGCCGGTACGGTAGCAGGTGCAGTTGATATCAACTTTAGTTCATCCGCCACGTTAGAGTTATGGGATATATTCTCACCAACAAATAAGACAGAACCAATATTTTCCGCCACAGTTGATAATAGATTCTATGCATTGGCCTGGTCAAAACCGTTTGAAGGCAGACCCCAGGGCTTATTAGCTGGTGCCTTTGAAAACGGGACAGTTGAGTTTTGGGATGCTGATGTTTTAATTAAAACAAAAGACCTTGCTAAGGCTTCTGTTCATAAATCCAATAAACACACTGGTGCTGTTAAATCTTTGCAGTTTAATCCAATTCAAAATCATGTA…
C1_06940C	orf19.6214	Pool2	GGGGACAAGTTTGTACAAAAAAGCAGGCTtgATGGCAGCGAACTCTTCATTCTTTCTAGCA	GGGGACCACTTTGTACAAGAAAGCTGGGTcATAAAAAACAACTTCAGCTAGTTTTGCCCC	3237	no	BP61G05	A	No SNP, No DIP	ATGGCAGCGAACTCTTCATTCTTTCTAGCAGATAATTGTGCTCCACATAATCAATCATTTATACAATTTTGCATACACGCAGCATCAAAAAAGAAGGGTAGGATAGCATTAATGTGTTTAGCTAATTTATTCCTCTTATTCAGTTTTCATTTACTATATGCCAGGTTCTGCAGCGGATTTCCCTATGTAGTTCCAAGCACGGCCAGATCTACAAATCAAATTTTTCACACAAATCTCGAGCAATTAGTCAATAGTCCAGAGAATAAACAGATTTTTAGCCAGCTCAAGTTCTCCGATCAAGCATTTTACGATCCCCACGATAATGTCGTTGGAACAACCGAGTTCCCAGTTTTCAATCAATACCAAAGACAGCCCTATGTTGCCAATGGATACATTGGA…
C1_06960W	orf19.6213	Pool3	GGGGACAAGTTTGTACAAAAAAGCAGGCTtgATGAGTACAACAAATTGCAGATTTTATGAA	GGGGACCACTTTGTACAAGAAAGCTGGGTcTGCGTCATCTTCCTCGTCAGATGAATCTTT	903	no	BP22G05	B	No SNP, No DIP	ATGAGTACAACAAATTGCAGATTTTATGAAAACAAGTATCCAGAAGTGGATGAAGTTGTTATGGTTAACGTCCAGGAAATTGCCGAGATGGGTGCATACGTGAAGTTGTTAGAATATGACAATATCGAAGGGATGGTGTTATTATCGGAATTGTCGAGAAGACGTATTCGTTCTATCCAAAAATTGATCCGTGTCGGTAAGAACGAAGTGGCCGTAGTATTGAGAGTTGACAAGGAAAAGGGATACATTGATTTGTCCAAAAAAGTTGTTTCAGCTGAAGATATAGTGAAGTGTGATGAAAGATATAATAAATCAAAAGCTGTCCACTCCATCTTGAGACATTGTGCCGAAAAATTTAACATTCCTTTGGAAAGATTATATGAAACCATTGGGTGGCCC…
C1_06970C	orf19.6211	#N/A	GGGGACAAGTTTGTACAAAAAAGCAGGCTtgATGTCAACTGAATCTACTGCACCAGCAATC	GGGGACCACTTTGTACAAGAAAGCTGGGTcCTCAGACTCAATATCATCTTTCTTGATGAT	1656	no	BP44F09	#N/A	#N/A	#N/A
C1_06980C	orf19.6209	Pool4	GGGGACAAGTTTGTACAAAAAAGCAGGCTtgATGATAAAAACGAAAAAAAACCTATCATCG	GGGGACCACTTTGTACAAGAAAGCTGGGTcTATTTTTTCGTGACTCTTTGCCAAACAAAG	1434	no	BP39B07	B	No SNP, No DIP	ATGATAAAAACGAAAAAAAACCTATCATCGGAAGAGACCACGGATTCCATCGAACTTCAACAGCCTGATACAAGCCCCGAGCAATTGGAATCTGCTACCGAAAAGCAGGAGCACGACCCTGACATTGACGGTGGGTATGCTTGGATCATATTGTTTGCTTGTGTTCTATTCAATTTCTGTACTTGGGGAATGAATTCAGGATTTGCAATTTATTTTGCCAATTACTTATCACAGGGCACATTCAAAGGAGCCGACAAAATGGACTATAGTTATATTGGAGGAATGGCATTTGGTGTCGGCATATTTTTTTCTCCAGTAATCACTGTCTTGATGGGAGTATTGGGATTTAGATCAGTGCTTATCATCGGTAATTGTCTTCAGTTTGCTTCTTTAATGTTG…
C1_07000W	orf19.6208	Pool2	GGGGACAAGTTTGTACAAAAAAGCAGGCTtgATGATCTACTACAGTGGGAGAACCAAAAGA	GGGGACCACTTTGTACAAGAAAGCTGGGTcAAATTTATATTCTTCAACAATGGAGTCCAC	2280	no	BP55A10	A	No SNP, No DIP	ATGATCTACTACAGTGGGAGAACCAAAAGAATCGGAAATGTGGATGAAGGTGACACAGTAACAGATTATTTGCCTTCTGAGAGAGAAAGAGGAATAACTATTCAACTGGCGGCAATTACCCTTCCATGGAACCAACACAAAATCAATATTATTGACACCCCAGGACATGCTGATTTCACATTTGAAGTCATTAGATCTTTGAGAGTACTAGATGGGGCAGTTACTATTCTAGATGCAGTGGCTGGAGTAGAGGCACAGACAGAAAAAGTTTGGAAGCAAGCAAGCGCATTAAACTTGCCAAAGGTTGTATACGTCAACAAGATGGATCGCCCTGGTGCCGGTTTCAGCAGGACTGTGCAAGAAGTCATTCAGAAATTAGAAACAAGAGTTGTACTTTGT…
C1_07010W	orf19.6205	Pool3	GGGGACAAGTTTGTACAAAAAAGCAGGCTtgATGGATTTTTCAGATAGGGCACCATTATCA	GGGGACCACTTTGTACAAGAAAGCTGGGTcAAATAAGAAATCTTGAGATATAGGCGTATT	957	no	BP24D08	A	No SNP, No DIP	ATGGATTTTTCAGATAGGGCACCATTATCACTAGATAGGGATAGAGTAACCTGCTTGCTTTTGATTAATACTCACTTGATAAAAAAATGTTGTAATATATATAATACCATGCTAAATAATCAACAATTGATGCAACAAATGACACCAGAAAATAGGGCCATGTTATCAAATGTATACAATAATTATATTAGAAGACTCCAATGCAACTTGGCTACTTTGAACTATTTATATGAAAAATACCATTCGACACAGCATCTGCCTGTGGCAGCCAAGGCAAGTTTCCCTATGATATTGTCTGCCCCTCCAGATATGCCTGAATTGAATCAATTATATTCAAAGCTTCAAGAGTTGTATCCCGAGGCAGTGCAATATTTTAAAATTAAATTTGAAGAGAGTAGA…
C1_07020C	orf19.6203	Pool5	GGGGACAAGTTTGTACAAAAAAGCAGGCTtgATGGATTCACAAGAGCCTTCGGAGGAAAAG	GGGGACCACTTTGTACAAGAAAGCTGGGTcAGATTGATCCATGAAATCTTGAAATTCATG	2937	no	BP60D04	B	No SNP, No DIP	ATGGATTCACAAGAGCCTTCGGAGGAAAAGAAAATTGCAAATGCATTAATTAATTCAGATACTATTCCACTTGACTTACAACCACCATCCTCACCATCAGTTTCGTCGCCGATGACGTCCACCAGAAGCAATCTAGAAACCCTGAGTCCATTAAATACCAATACATCTTTAAACCCCCGTCAGAAAAGGGCGTCTTTGGCTTGTATAAGATGTCGAACACGTCATATTCGGTGTCCTGGAGGTGACCCCTGTAGGAAATGTCAATTGGCAAAATCGAAATGTGAATATGTTGAAGCCGACAAAAAAATTGTTGTATCAATGAAGTATCTTTCCAAACTACATGACGAAATAGCAAGATTGAAAAAAGATAATGCTGGATTAAGAAATAATTTAAAAGAA…
C1_07030C	orf19.6202	Pool3	GGGGACAAGTTTGTACAAAAAAGCAGGCTtgATGAAGTTTTCTCAAGTTGCCACTACTGCT	GGGGACCACTTTGTACAAGAAAGCTGGGTcTTGTGGTCTCAAGACATTTTCAGCCATATA	1077	no	BP28F03	A	No SNP, No DIP	ATGAAGTTTTCTCAAGTTGCCACTACTGCTGCCATTTTTGCTGGTTTAACCACTGCTGAAATCGCCTATGTCACCCAGACTCGTGGTGTTACTGTTGGTGAAACTGCCACCGTTGCTACAACTGTTACCGTTGGTGCAACTGTCACTGGTGGTGACCAAGGTCAAGATCAAGTTCAACAATCAGCTGCTCCAGAAGCTGGTGATATTCAACAATCAGCTGTTCCAGAAGCTGATGATATCCAACAATCAGCTGTTCCAGAAGCTGAACCCACTGCCGATGCTGATGGTGGTAATGGTATTGCAATTACCGAAGTCTTTACCACTACCATTATGGGTCAAGAGATTGTTTATTCCGGTGTTTATTACAGTTATGGTGAAGAACATACCTATGGAGACGTT…
C1_07040C	orf19.6200	Pool3	GGGGACAAGTTTGTACAAAAAAGCAGGCTtgATGAAATTCCTTCAATCTTTTCCGGTTATT	GGGGACCACTTTGTACAAGAAAGCTGGGTcCGATCTAATCAATGGCAAAATATTAGCAAG	954	no	BP24C12	A	No SNP, No DIP	ATGAAATTCCTTCAATCTTTTCCGGTTATTCTTGCTGTATTTTCATTTGCAGCAAATTTAGTCAGTTCAAAACTTGTGTATGAATATGAAACAAAATACGTCACGGTAGAAATTGTCACAATAGTAAGTGGGGAGACTACTTATACCACAGAACGACTTGAAACTAATGGCCCTACAAGTACAACAACAACCATAGTGATTCCCAGTTCCAAACCATCAAGTCCAGAATCAAAACCAAAGTCGGATTCTCAGCCAATGTTTCAATCACCATCACCAGTACAAATAACACCAAGTACCACATCCATCAATAATGCCCCCCTGCCAACTAAACCTGAAACAACAGTAACTGCAAGTCCCGCGGTTATTGCTCACACATCAGTATTTGTAGTCACACCAAAT…
C1_07050C	orf19.6199	Pool2	GGGGACAAGTTTGTACAAAAAAGCAGGCTtgATGAAATTATTTGACCAATTTAAAGATGCA	GGGGACCACTTTGTACAAGAAAGCTGGGTcGTTCTCTATATAATCATCCAAATTGGGATA	2160	no	BP53E10	not defined	No SNP, No DIP	ATGAAATTATTTGACCAATTTAAAGATGCAATATTGGATGAACAAAAAGAAGATATTGCATTGACCACATCTTATATCAATAATTACCCTCCCAAAAAACTAGCGCAACTTGGATTGGGAATAATCAATTTACAAATTGTCAATATTCGAACAGGATTAGGTGGGAAGACTATATTAGAACTACAGTTTGATTCAGCCTTTTCTGATGGAGAAATTAACACTTCGACATTACGCACGGGGGATATAGTAAAATTGGCTAAAATGACATCGTCAGCATTGAGCAACAAGTCAGAGAAAAAGAAGCCATCAAAGAATCACAAGGAAGAGTCCCAAACCCAAGACCAGTCAGATGTTGGTATTGAAGCAGTTGTAATAAAAGTTTCCACACAAACGATATCA…
C1_07060C	orf19.6198.1	Pool2	GGGGACAAGTTTGTACAAAAAAGCAGGCTtgATGAGTGTATGTTAATTGATTTGAGCAAAT	GGGGACCACTTTGTACAAGAAAGCTGGGTcAGATGATTTTTGCTTAAAGTCATCTAAATC	519	yes	BP9H06	not defined	No SNP, No DIP	ATGAGTGTATGTTAATTGATTTGAGCAAATTTTTTTTTGTACAGAATAAAGAGGTACCGTACCAATAAACGGGGAACAAACGAAGAAGGCAAGAACTTGAACAAGTTATAGCTACGTTTACTATAAGCCTTTATTCTGTCATATTCTTGGAGGAAGTGAAAGCAAAATAACTAACATTATACCAACTTTCAATTTGAAATTAATTTCTGAAAGGTAGGTAAATTAACCCATTATGCAATAGATTTAGTATTGATCTCGGTGATATTGGCTGGGATCCATAGAAATACTGGTCTACAATTTGATACATCACATTTTCTGCTGGTAGATTTCCGTCGTTGGTTTGGTAATTATTTATCATTTGGAGAATCTTGTTATGATAAAATTGTTTCAATGTTAAAA…
C1_07070C	orf19.6197	Pool5	GGGGACAAGTTTGTACAAAAAAGCAGGCTtgATGACGGATACTAATTGGAAACAAAATTTA	GGGGACCACTTTGTACAAGAAAGCTGGGTcATATTGTTGAGCAGGATTTTGTGCTTGAGC	1650	no	BP44E08	not defined	No SNP, No DIP	ATGACGGATACTAATTGGAAACAAAATTTAAATCTTCCTCCAAAGGACACTAGGCCACAAACTGAAGATGTGTTAAATACAAAGGGTAAATCGTTTGAAGATTTTAATTTAAAGCGAGAATTACTAATGGGAATATTCGAAGCAGGATTTGAAAAGCCTTCGCCTATCCAAGAAGAATCTATTCCTATGGCATTAGCCGGTAGAGATATACTTGCCAGAGCCAAGAATGGTACTGGTAAAACTGCTTCATTTATTATTCCTTGTTTACAATTGGTAAAGCCTAAATTAAATAAAGTGCAGGCTTTGATATTGGTGCCAACTAGAGAGTTGGCGTTACAAACGTCTCAGGTTGTCAGAACATTGGGCAAACATGTAGGCACTCAATGTATGGTCACCACT…
C1_07080W	orf19.6196	Pool2	GGGGACAAGTTTGTACAAAAAAGCAGGCTtgATGTTCTCACACAGTGGCACCCAAACTCCT	GGGGACCACTTTGTACAAGAAAGCTGGGTcCTGTAGCTTGATGGTATCGCTAAACCTTTC	567	no	BP11D05	not defined	No SNP, No DIP	ATGTTCTCACACAGTGGCACCCAAACTCCTGTTTCGGCTTCCTATCAACAACAATCGCAACCTCATCAACTACAAAACAAAGTACAATTTCATGAACAATTGGATGAAACCATAACCTGGATCAACGATTGGTATTCACCAAACTTGATCAATAATAATACTATAAGAGATGCTAACTATAACAAGAGCGGACAATTTGTACATTACAGTGTTGACACCAATAAGGGCCATCAGGGCCATTCTAATCGTGTATCCACAATTAACAATTTTGAAGAGGAAAACTCGACTCCGGCAGTAAACGATTCCATCAGATTGAAAGGTTGGCACCGGACAAATTTGAACCACAAACATGGTGAAAGTAACGAACACTACAATAATTTGAATCCAAGTGATGTGTTG…
C1_07090C	orf19.6195	Pool3	GGGGACAAGTTTGTACAAAAAAGCAGGCTtgATGAAAAGTGAGATTGAAATTGAACTTGGA	GGGGACCACTTTGTACAAGAAAGCTGGGTcTTCTATATCTTTGTTACTACTACTGCTTCC	2235	no	BP54E07	B	No SNP, No DIP	ATGAAAAGTGAGATTGAAATTGAACTTGGAGCTGATGATCCATTGAGTAAAAGCACCGCTAGATTATCTATTTGTCAAGCCGATATGGAAGAAGAAACAGAAGGTAATCAGAATCCACGATTACAAGTACGGGAATTGTTGCAAAGGGAAAAAGAAAGTATACAAAGGCGTGATTCTGCAGTTTCGTTAAATTCCTTTCTAGAAGAAGACGAAGAAAATGATCAACAACAACTGCAACTGCAACAACAACATTTACTGCCGAAAAAGAAAAGTAGAAGCAAAAAAGCTGCTGAAAAGAGAAGAAGATCATCTGCTCATTCCTTTAGTATTGCTCAACAACAACCACCGCTCAAACGAGAAAAGGTCCACAAACGAAAATTGAAAAAAAGACTACAACCA…
C1_07100C	orf19.6194	Pool3	GGGGACAAGTTTGTACAAAAAAGCAGGCTtgATGACATTAGAGAATTTGCAGGTGAAACCT	GGGGACCACTTTGTACAAGAAAGCTGGGTcTTCTAAAACAGAAGGTTGAACAATTTCTCT	942	no	BP24A03	A	1 SNP, No DIP	ATGACATTAGAGAATTTGCAGGTGAAACCTGCTGAAAAGAAACTTGTAATATGTTTGTTGCCAGGGGTTCAATCTAGTATTCATTCCCTAGATAGTGATAGATTATCACTTTATATTATACGACATGGGAAAATATACTATCAGTTTATCAAAAGCTTAGTTGCAAAGCATAAACAAACCATTTTCATAATCCAATATAATCATAACACCTCTTCCACTACTGAGACAACCACGAGTAACAATAATATTGAAGATGTATTGAATTATTTTCAATTCTTATACCAAGAGATCAACTCATCACAACAATACAGATTCACAAGCTTTTCAACTATTATAATGTATGACACAGCTCAATACGACAAATATCAATTAACTCCTCAATTCATATATATTCAACAA…
C1_07110W	orf19.6193	Pool2	GGGGACAAGTTTGTACAAAAAAGCAGGCTtgATGATAATGCCAGAAGTCACACATAAATCA	GGGGACCACTTTGTACAAGAAAGCTGGGTcCGCTTCAGCCAGATTCTGTTCCTCGATACG	3786	no	BP63D03	B	No SNP, No DIP	ATGATAATGCCAGAAGTCACACATAAATCAAACAATATAGAAGAAGATGAAGACAAAGCATACAATCAATATGTAAATAGTACTGATATTCCAGATGATCAAATTATAGAATCAATATTTTCAGAACGAAAAACTGCCCATGCTGAAGATGCCATCGATTATGAAGATATAGACGAATTGGCAGAAGAAGAAGATGTGATGGAGGATCTACCCAGGGATGAGGCAATAAATGGATTAAACTCAAACAACAACAACAACCACGATAAAGATGATGATGACGACGATGAATTCAATAGGTTACTTCAAGAAGGGCAGCCTGAATTGACAAATGATGAAGAAATGGCAGCTCAAGCTGCTGCTGAATCTCAATTTGATGCTTTGTTTGGAAACTCTAATGAT…
C1_07120W	orf19.4456	Pool3	GGGGACAAGTTTGTACAAAAAAGCAGGCTtgATGTCTTATAAAGGAAATGATATTGAAAAG	GGGGACCACTTTGTACAAGAAAGCTGGGTcGAAGAAAAATTTATAGATACGATAGACAAA	1824	no	BP48C05	B	4 SNPs, No DIP	ATGTCTTATAAAGGAAATGATATTGAAAAGCAGCAGTCTGCTTCTACTGCTACTGGTTTCAACGACCAACAGATTGCTTCAACCTCAGAGGACGCTACCGACAGAAGTCACAATATCCATGGCGATACCAGCTCATTGGATTCTCGATACACCTATGAAACTGTCGACCAAGAAAAGAATTATTTCAAAAGAGTGTATAACTCTTTCAAACCAATGAACTTGGAAGAACAAGGTATTGATACTTCGCAATTAACTCCAGTTGAAAGAACCATTATTGCCTCTGCCAAACATCCATTAGCTAGAAGATTAAAGGCTAGACATTTGCAAATGATTGCTATTGGTGGTGGTATTGGTACTGGGTTATTCGTTGGTTCCGGGTACGCTTTGGCTAATGGGGGT…
C1_07130C	orf19.4455	Pool2	GGGGACAAGTTTGTACAAAAAAGCAGGCTtgATGGTACAGCTGCCATCACCACAGTCCGAA	GGGGACCACTTTGTACAAGAAAGCTGGGTcATCAACTTCATCTATTCTATTTGCAAGAGT	1806	no	BP47H10	B	No SNP, No DIP	ATGGTACAGCTGCCATCACCACAGTCCGAACATAACCAGCAAATGCCTGATGCCATACCCAAACTGGAAACAGATTATAACGGTCTAACAAAAAATCTGAAAGAAGCCAATGAACTGCTACTGAATTCAAACAATAAACAACCAACACAGTTTCCCATCAAAAATGTACTCTCAGCAAAGAGCACCACCAACACAAGCAATACTAATAATAATACTATTAAAAATAATACAGGGATAAGCCCTCAGCAGTTGTTTGAATTGGTGTCTCAAAATTACGAAAACTGGCAACAAGCCATGGTGAAAAGGTTTGAAAATGATGAAAATGATGATGACAATTTTTCTCCATTTCCTAATCACGATAATCATATCAAAGCCAATCTTAATTTAATGTTAAACCAA…
C1_07140C	orf19.4451	Pool2	GGGGACAAGTTTGTACAAAAAAGCAGGCTtgATGAAGATTTCACCAGAGACAGTAAATAAA	GGGGACCACTTTGTACAAGAAAGCTGGGTcATCTCTTTTCAAAGTTCTTTGCTTTTCAGC	3135	no	BP61C12	not defined	No SNP, No DIP	ATGAAGATTTCACCAGAGACAGTAAATAAACTACAACTGGATGCATCGTGTATAAGAAACATCTGTATTTTAGCACATGTCGACCACGGTAAAACCTCATTGAGTGACTCATTATTAGCCACCAATGGAATCATTTCCCAACGTATGGCAGGTAAAGTTAGATATCTTGATTCGAGAGAAGATGAACAATTGAGAGGTATAACCATGGAGTCCTCGGCAATTTCTTTATATTTCAAAGTCATGCGATTGCAACAAGGATCACAAGAACCAGAAGTTCACGAACATTTGATTAATTTGATTGATTCACCTGGGCATATTGACTTTTCGTCTGAAGTGAGTACTTCTTCGAGATTATGTGATGGTGCAGTTGTTTTGGTCGATGTCGTCGAAGGTGTCTGC…
C1_07150W	orf19.4450.2	Pool2	GGGGACAAGTTTGTACAAAAAAGCAGGCTtgATGCCCTTGACTTGTCCATTATGTCAAACT	GGGGACCACTTTGTACAAGAAAGCTGGGTcTTCGTTATAAATTGACTTTGTATCTTCTGT	243	no	BP1H11	B	No SNP, No DIP	ATGCCCTTGACTTGTCCATTATGTCAAACTGAATTGAAACTACATTTACTTCAACCCGAACTATCAATTATATCATGCCCTTCTCTAACGTGCATTTACCCATTTAATCTATCTGTTGATGAAATCCATAGCAACAACCTACTAGTGCCAATGACAAATCATGACATTATGAATAAGATGAAACAAAAGTTTGAAGGCACAACAAACATCACAGAAGATACAAAGTCAATTTATAACGAA
C1_07160C	orf19.4450.1	Pool2	GGGGACAAGTTTGTACAAAAAAGCAGGCTtgATGGCTTTAGCAAAATCTAAATTACTTACT	GGGGACCACTTTGTACAAGAAAGCTGGGTcTTGAGATTTGTAGTTACCTTCATACTGTAT	207	no	BP1E06	not defined	No SNP, No DIP	ATGGCTTTAGCAAAATCTAAATTACTTACTCCTGGTACTGCTATATTAATTGGAGGTGTGTGCTATGGTTCATGGGCCATCTGGATGGCTAGAAACTATTTTCACAGGTCTTCGATAAGAAAGGTTTATGTTGAATCTGACAAAGAATACGAAAGAGTTCACCCAATGCAAAAGATACAGTATGAAGGTAACTACAAATCTCAA
C1_07170C	orf19.4450	Pool2	GGGGACAAGTTTGTACAAAAAAGCAGGCTtgATGACTAAAAAGTTAACTCCACAAGAAAAG	GGGGACCACTTTGTACAAGAAAGCTGGGTcTACAATTGGCAAGAATTGGCCAATAACAAT	1701	no	BP45F06	A	No SNP, No DIP	ATGACTAAAAAGTTAACTCCACAAGAAAAGAAAAATCGAAAGCCGGCAGTGAGGGCGTGTGTGTTCTGCCATCAAAAACATCTACAGTGTTCAAACGAACGACCTTGCAAGAATTGTGTGAAAAGAAATATTGCTCATGGGTGTCAAGATATTGTACGAAAACGAGTGAAATATCTAACTGGTGAAAGTGTGCCAGGAGCAGTTTCGAATAAACAGTCCACACCAAGAAAGAAACTAAAAACTGGTCCAGTGTCAACATCAGTGTCCCCAATGGATTCCGTCAAGTCAGAATTGACAACTCCGGTGGAGTCTTCAAATCATTTCCCACCACCTATGTCGTCTTCTGTGGATGCGTTGCCTACAACACAACATAGTGCGATTGAGATTCCGCCAAATGAC…
C1_07180W	orf19.4449	Pool1	GGGGACAAGTTTGTACAAAAAAGCAGGCTtgATGACAAACACATTTGAAATAGTATTTGCT	GGGGACCACTTTGTACAAGAAAGCTGGGTcTACATGTACCCCTTTAACTCTGGCGTCGAT	747	no	BP17C04	not defined	No SNP, No DIP	ATGACAAACACATTTGAAATAGTATTTGCTGTGCCTATGGAATGTGACTCTTGTGTCGACTCAATTGCTAGTGTATTAAAAGGCTTGGATGGAGTTGAAAAATTCAACATCAATTTGAAAGATAACCTTGTCAGTACTGAGGGATCATTGCCACCGAGTGAGATATCAAAAGCCATCCAAAGCACCGGTAAAGATGCTATAATCAGAGGTACTGGAAAACCGGATTCCGCTGCTGTCTGTATATTAGAGTCTTTTGATCCCAATGACATTCAACACCCCGTGAAAGGATTAGCAAGACTTGTCGAGGTCTCCCCAAACGATTTATTTGTTGATTTAACTGTCAATGGATTACCTAAAGGTGTCTACTACCCTTCTATTCGAGTATCAGGGAACTTGTCA…
C1_07190W	orf19.4448	Pool2	GGGGACAAGTTTGTACAAAAAAGCAGGCTtgATGAGTAGATCTCAAATAGTTGCGTTATTG	GGGGACCACTTTGTACAAGAAAGCTGGGTcACCTTGATTATCATTATTTCTTGCCATAAT	2466	no	BP57A12	A	No SNP, No DIP	ATGAGTAGATCTCAAATAGTTGCGTTATTGAAGGAGCAACTTGATACCATTAAACAGAAGAAATCAATCAAACTAAACTCCTTACCATCTACCACCAAACCGTCAGAATTGATAGATACAATATATGAGTTTTTAACTAGTTTTGATCCGTCTTTGGAGTTAGAGAAATTGGCAATACAAAACAGCCAACTCATTGAACTACCATCAAACTTCCACAAAATTGCATCGTCTATAAAGTATTTGGATTTACACCAGAATTCAATTTCGTATATTCCTCAAGATTTTTTTTATGGGTTTGATAGTTTGGAGATCTTGGATTTAGCATCCAATGACTTGGAGTTCTTGCCTGACTCGTTGTCTTCTGTTACCACGTTGAAGGTAATTTCTATCAAAGATAAC…
C1_07200W	orf19.4447	Pool3	GGGGACAAGTTTGTACAAAAAAGCAGGCTtgATGACCATTGAATTAGAGGAGCCGCCACTC	GGGGACCACTTTGTACAAGAAAGCTGGGTcTCCCAATAGTCTAATTGTTACTTCAAACAC	900	no	BP22F03	B	5 SNPs, No DIP	ATGACCATTGAATTAGAGGAGCCGCCACTCACACAGGACAACAAACAGGTTGCAAAAGACCTCTTTGCAGGAACGATGGGGGGTATCGCCCAAGTTTTGGTTGGTCAACCGTTTGACACAGTAAAAGTCAGATTGCAATCGGCCCCAGAAGGAACATATAACGGATCTCTTGACGTTATAAAAAAACTTTTGGCTACTGAGGGGCCAAGAGGGTTCTATAAAGGTACATTGACACCGCTAGTGGGTGTAGGGGCTTGTGTGTCTGTGCAGTTCTCGGTGAATGAATACATGAAACGTTATTATGATAAGAGATTAAATGGACAGCCAATGTCTATTATAGATTACTTTGTCTGTGGTGGTGTTGCAGGTTTTGCCAATGGATTTTTAGCTAGTCAAATT…
C1_07210C	orf19.4446	#N/A	GGGGACAAGTTTGTACAAAAAAGCAGGCTtgATGTCTACAGATGTTGAACCCATGACAAGT	GGGGACCACTTTGTACAAGAAAGCTGGGTcTTCTCGCTTCGTTAAATTATGAACACCTTC	1743	no	BP46E10	#N/A	#N/A	#N/A
C1_07220W	orf19.4445	Pool2	GGGGACAAGTTTGTACAAAAAAGCAGGCTtgATGAATTCATTGACTGACTTGCCAATAGAT	GGGGACCACTTTGTACAAGAAAGCTGGGTcATTAACAATTCCACCCAAATTTATGGTTTT	1629	no	BP43H07	not defined	No SNP, No DIP	ATGAATTCATTGACTGACTTGCCAATAGATCTTCTTCAAAGGATAATAGAAGAGACCAACCGTTTGGATAACCACAAAAACCCCAGTTACTCATCGCTATTTTCGTTATCACAAACTTGCAGGTTTTTCAATCGTTTGATCAACCAAGTGTTGTACCAACATATCACGATATATGATAATGACAATAAATCAATAATCCAGACAACTAATCAAACATATATTCATATTGATCATCTTTCCAAATTTATAGAGGGGTTGTCTATGTCAAACTTCCAATATATCAAATCTATTCATATTCATTGCAAATCCAACTTTAGCTCGTTTAATTATGATTCGTTGTACACAAAATTGAATCAATACTGGAGTTATTTGAATCATCCCATAGAGTTTATCAACTTT…
C1_07230W	orf19.4444	Pool1	GGGGACAAGTTTGTACAAAAAAGCAGGCTtgATGTCAATTAAAATTACTTCTAAAGACCAA	GGGGACCACTTTGTACAAGAAAGCTGGGTcATTGTTAAGCTCATGGAAATCACCTAATTT	927	no	BP23E07	not defined	No SNP, No DIP	ATGTCAATTAAAATTACTTCTAAAGACCAAGTGAACCAATTACTTGACAAGTACGACTACTTTTTATTTGACTGCGACGGTGTCTTATGGTTGGGCGATCATTTGCTACCTTCTATTCCCGAGGCTATTTCATTGTTAAGATCCAAAAATAAACAGGTTATATTTGTTACCAATAATTCAACAAAATCCCGTAACGATTATTTGAAAAAATTTGAGAAATTGGGGATTCCGGATATAAGTAAACAAGAGATATTTGGATCGTCATATGCATCAGCCATTTTCATTGATAAAATCTTAAAATTACCCAAAGATAAGAAAGTATGGGTCTTAGGAGAAAAAGGAATTGAACAGGAATTGCACGAGTTGGGATACACCACTGTTGGTGGGTCTGATCCTGAT…
C1_07240W	orf19.4443	Pool2	GGGGACAAGTTTGTACAAAAAAGCAGGCTtgATGTCAGAAGATAAATTACAAAAATTACAA	GGGGACCACTTTGTACAAGAAAGCTGGGTcTTCGTAATATTCGTCCAATGCTCTTCTAGA	555	no	BP11B04	not defined	No SNP, No DIP	ATGTCAGAAGATAAATTACAAAAATTACAAGACTCAGGACTTGTCGACTGGGCAGTGTTTAGTGAAATAGTGACCATGGACGAGGATGAAGAAGGGTTTTCCAAATCACTAGTAGAAGTCTTTGTTAGCCAAGTGGAAGAAACATTTGAAGAAATTGATAAATATTTAAAGGAAAAGAATTTGGAGAAATTGTCATCGTCGGGTCATTTTTTGAAAGGATCTGCTGCTGCTTTGGGGTTGACCAAAATTTCAAATCAATGCGAACGAATTCAAAACTATGGCCATAAGATCAACTTTGACAATTTTCAATTGGAAGATATAAAAACTAAAGGCGATTCGGCCGTAAGTGCGGAAAATGTGGCCGTTAATGATGGTGAAACTAATCCAGAAAATGGATCC…
C1_07250C	orf19.4442	Pool2	GGGGACAAGTTTGTACAAAAAAGCAGGCTtgATGAGTCTCACGCCTGTTCAATATGGGTTG	GGGGACCACTTTGTACAAGAAAGCTGGGTcCACTGTATCTTCTATGTCTTGTTTTTTCAA	1683	no	BP45B11	B	No SNP, No DIP	ATGAGTCTCACGCCTGTTCAATATGGGTTGTTATTTTTGAATTTGCTTTACCGATTATACTCTGGGTTATATATGATAATTGCTGATTGCGATGAAACGTTCAATTATTGGGAGCCGTTGAATTTGCTACTTCGAAATTTTGGGAAGCAAACATGGGAATACTCCCCCGAGTACAAAATCCGTTCATATGCTTATCTCATTCCGTACTTTATTCTTGGAAAGGTGTGTCAACTTTTTGATTTTCAACCAGCAACAGTCTTCTTTATTATTCGTACTTTGGGGATAGTTGGATTCACGTGTTACTGTGAGTGGAAATTGTTCTGTTCGCTCCGACGTTATTCAGCATCTATTGCCAATTGGTTCCTATTGTTGAACACTATTGCACCCGGTATGAGTCAC…
C1_07260C	orf19.4441	Pool2	GGGGACAAGTTTGTACAAAAAAGCAGGCTtgATGAACGACCCCAGAGATGAACAAATTGAC	GGGGACCACTTTGTACAAGAAAGCTGGGTcCCTGGCTCCAGTCATTTTCATGTAGGACAT	1797	no	BP47G10	not defined	No SNP, No DIP	ATGAACGACCCCAGAGATGAACAAATTGACTCCGATGATGTATTAACAGAAGATTCATCTGATGAATTGAAGGACTTGGTGCAGGAGTTTGAATTGAAATATGCAGAATTAAAGAAGAACAAAGCCTTGAAAAAACGTCGTTCACAGTCACCACTGGAAGACATGCTGAATAAACAGAAACCCCATCAACCGGAGGTCCCCAGAACCCCAGAAAAAGCTAAAGTCCATTTGGATAAGGTAGTAGAAGAACCAAAGCAAAGAATTTTTACCAAGAAGGAGCCTCGGGATTCCAAGATAAAAGAATCAAACTTCTTAAACAAACTCTACGAGACAAGTAATAAGCATGATAAAGAAGATGCCCATAAAATAGATTTCAGTAAAAGAAGGTTTGAGTTTCAA…
C1_07270W	orf19.4440	Pool2	GGGGACAAGTTTGTACAAAAAAGCAGGCTtgATGACTAGAGGTAGAAGCAAATCAATTGTA	GGGGACCACTTTGTACAAGAAAGCTGGGTcCTGTGGATCCGCTAATTCTGTCTTTGGGGA	2520	no	BP57E10	B	No SNP, No DIP	ATGACTAGAGGTAGAAGCAAATCAATTGTACAAAAGATAGCTAATGATGTACCGAAACTCAACAATTCAGAAAATGCTTTAGACTATTTGCTAAAGGAAAACGGTGGTGAAAATAATCTTACCCATACCTCTACCACTTACAAAATGTCACGATCAAAGTCTCTATCGCAAGAGGGTAGGAACAACAATATGGAGTTAGAGAAAGTCCATTATGCGGATTCAATTACATATCCTTTTACCAAAAGTGAATTTCAAAAGGCTGAGTCTGACAACATTAACTCATACGACTACGATACTATTTTGAAGCCCAGAGATATTTCACATATCACGGATTTGCAGTTGGATAATATATTGAATTTTAAAAACATGGTCCAAAGGAACAAGGTTGAAATTGAGGTT…
C1_07280C	orf19.4439.1	Pool2	GGGGACAAGTTTGTACAAAAAAGCAGGCTtgATGTTAGTAGCAAGTAAAGGAGTGCTAGTT	GGGGACCACTTTGTACAAGAAAGCTGGGTcTTCCTCTTCAAACGGATTGTAAATATTTTT	210	no	BP1E12	not defined	No SNP, No DIP	ATGTTAGTAGCAAGTAAAGGAGTGCTAGTTCAATGTGATCCATCCATCAAAGCTTTGATTATTCAGATTGATAGCTCAAGCTCAGGAATCATTCTAGAGGAATTAGACGAAACACATTTACTAATTCAGCATGATAAAGTGAACTTTGTTAAATCCGAACTAAATCGATTGCTATCCAAAAATATTTACAATCCGTTTGAAGAGGAA
C1_07290W	orf19.4439	Pool2	GGGGACAAGTTTGTACAAAAAAGCAGGCTtgATGAATGTGCAGATTATATCTGGGTTTCTT	GGGGACCACTTTGTACAAGAAAGCTGGGTcAAGACTAGTAGGAGTGAGTTTAAAAGTGCA	444	no	BP7E01	A	No SNP, No DIP	ATGAATGTGCAGATTATATCTGGGTTTCTTGTATTATTCTCCTTTATATTTGGTCAAACCCAATTCTTGAGACAGGATCTGTTTGCAATAGAAGATATTTCGATCAGAAAAAGGTCAACTATGCTAGTTTTCAATTACTTTTCTGTCTTGATTTCGGTTGAGTTTTTTATTTCTGGTTTTTTTTTTTTTTGGTTTACTTTTTTTACGAGTACACTATATAATAAGAATCATCAGAGCAAAAACTACCAGCAACCACATTGCAGCATTTCGTGTTCAAGTCCCGGCAGCCTCATTCATCCGCCTCTTGATAATCAAAGTAGCTTTTCTTTTCAAACAACTCGAGTGGCTGGATTATTTGTTCACAACAAAGGTTTTTTGGAATGTGTATGTCTAATTGCC…
C1_07330W	orf19.4438	Pool1	GGGGACAAGTTTGTACAAAAAAGCAGGCTtgATGTTTTCTTATAATTTAGAGTCCAATAAT	GGGGACCACTTTGTACAAGAAAGCTGGGTcACCTTTCGATTTTTTAATTGCCTTGTCTTC	1524	no	BP41D04	B	No SNP, No DIP	ATGTTTTCTTATAATTTAGAGTCCAATAATGCAGGTTATTTAAATCATCATCATAGCCGTCACCACCTTAACAGCAACAGCAACAGCAACAACAACAACAACAACAATAATAATAACTCCATTGCTATTAGTAACAACAATAAAGCTCATTTACAGGAACAAAAGCAGCGACAAAGTCAAGAACACGAACAAAACCCTCGCAATCCCCAGGTTTACCAGAACTATCATTTCATCCAGCAACAGCAACATTTTCAATACTTGCAAAATGCTCTTGCTAACACTATGAGCCAACTTCAACACCATCCACCATACCATGGCCATGCTGTTTTTAAACCCAACTACATGCAAGATGTGTTTTTGAATGACTCTTGCTCATTAGGTTCACCTGTTAACTCAATC…
C1_07340W	orf19.4437	Pool2	GGGGACAAGTTTGTACAAAAAAGCAGGCTtgATGAGTTCGACAGAGGCTGTATGTTCGTTT	GGGGACCACTTTGTACAAGAAAGCTGGGTcTGTTTGTTTTTGTTTTTTGTTTTTAACTTC	3124	yes	BP61C05	B	No SNP, No DIP	ATGAGTTCGACAGAGGCTGTATGTTCGTTTATTATAATTTTTATTTTTATATTTAGGCTTAGTATACTAACTTCATTATCAAAACCAGACACCATCATTAGATTTGAACGATGTTCTAAATGACAGAAATAAACTCTCATTTCAAGACAACGCAAGTAAATACTTTACCAAAACTGAAAAACAACAAGTCGACATTGAGAAAACAAGTAACAGATTTAAGTACTTGTTGGGGTTAACTGGTTTATTCCGTCATTTCATCGAGGCTAAAGCCAACAAGGATCCATTGTTTCGGAAAATAGTCGACAACCTTCATGATTCCGAATTGAAAGCAAACAAGAAGAAATCAGATTCAGCAAGAAGAAGAAAAACAGAAAAGGAGGAAGATGCTGAATTGTTAAA…
C1_07350C	orf19.4436	#N/A	GGGGACAAGTTTGTACAAAAAAGCAGGCTtgATGGGCAACGAGTTATTATCAACCGCAAGA	GGGGACCACTTTGTACAAGAAAGCTGGGTcTTCTGATAAAAGTTGTTCAATAAACCCTTC	516	no	BP9G08	#N/A	#N/A	#N/A
C1_07360W	orf19.4435	Pool2	GGGGACAAGTTTGTACAAAAAAGCAGGCTtgATGCTGACAACAAAGTTTAATAGCATTTCT	GGGGACCACTTTGTACAAGAAAGCTGGGTcCCTCTTCATGTAAAACTCAATTAACCTCTG	3912	no	BP63E09	A	1 SNP, No DIP	ATGCTGACAACAAAGTTTAATAGCATTTCTCCTATTGAATTATTGGAAATAATATCTTCCTATGATATCCAGGATGAAATTAAATTGTCACATATACAAAATTTGAAAACTCATATTAAGAAAGATACCATTGATTTAAGAAATGTACCAATTTATTTACAAATAATTACTAAAGGATTGGAGATTACTCGTTTAAATATTTCTTCTGTCAGTTTTAATTCGCTTTCTTACCTTATCAAGAGAATAAGTGTTCAAGATAAATCAGGTAACATTTTAAAAGAAGAATGCTTTTTAATTTTACCAATTTTAATCAACAAATTAGGAAATGCATCATCACCAGCTGGCACCAACCTGGCCAAGAAATCACTAGAAGACTATTGGTTATCGAGTCCTATTGAA…
C1_07370C	orf19.4433	Pool5	GGGGACAAGTTTGTACAAAAAAGCAGGCTtgATGTCAATTACTAAAACATACAATGGTGAT	GGGGACCACTTTGTACAAGAAAGCTGGGTcTGTTTGTGACTGTTTTACTTCTTCTTTATT	1971	no	BP50G06	A	No SNP, No DIP	ATGTCAATTACTAAAACATACAATGGTGATCCTACATCACTTGTACCAACTCAACTGGTAAAAGAATCATTAAGACTAATTGAAGATTTAAAATTCTTTTTAGCCACTGCTCCAGCAAATTGGCAAGAGAATCAAGTGATTCGAAGATACTATTTAAACCACGATGAAGGTTTTGTCAGTTGTGTTTATTGGAATAACTTATATTTTATCACTGGTACCGATATCGTCCGTTGTATCGTTTATAAATTTGAACATTTTGGAAGGAAAATCATTGATCGGAAAAAGTTTGAAGAAGGTATTTTCTCCGATTTAAGAAATTTGAAATGTGGCGCCGATGCAATTTTGGAACCTCCTCGTTCAGAGTTTTTAGAATTCTTATTTAAAAATTCTTGTTTGAGA…
C1_07380C	orf19.4432	Pool2	GGGGACAAGTTTGTACAAAAAAGCAGGCTtgATGGAACAATTTGAACGATATGACAAGGGC	GGGGACCACTTTGTACAAGAAAGCTGGGTcATCATAATCACACCAATCTTTTCTAAATGA	2853	no	BP59H06	A	No SNP, No DIP	ATGGAACAATTTGAACGATATGACAAGGGCGAACTATTGCGAGATCGATATCTAAAAGTTAATGATATAAGTGAAGGTTCTTACGGTTTAGTGTCAGTCGCCAAAGATACGCGTAACAATGACTGTTTGGTTGCTGTTAAGTTTATCTATCCAGTTGATTACAAAAAGGACCATCAACTTCTTGAAACTACATCAAGACCATCCTCAAGTCCTGCGAAAATGAGAAATAACGGGAACAACAAAAATGAATCTGATAGTCATGATCTGCAACAAAAATCCAATGTCAGTAAACCAACAAGAGAATCTATTTTCAATACCTTGTATAATGAGGCACAAAAGGAAATCAAGTTCCACAAAATTCTTGGTGATCATCCTCATATTTCTAAATTGTATGATCAT…
C1_07390W	orf19.4430	Pool5	GGGGACAAGTTTGTACAAAAAAGCAGGCTtgATGGATGAAAGTATACCCACTTTTCTTGCT	GGGGACCACTTTGTACAAGAAAGCTGGGTcATCTTGTTCCAAAAGAATACTAGCATTTTT	1641	no	BP44C10	A	No SNP, No DIP	ATGGATGAAAGTATACCCACTTTTCTTGCTGTTACAGGCTTAGAAGATGAATCTGTTGCCAAACAGTTTTTAGAAGTAGCTGGTGGCGATTTAGAATTGGCAGTGACATTATATATGGAATCGGGCCAACACGGTGGGAGTAAACCCTCAACAACAGACAACAACAACAATACTAGTGATAGCACCAATCCAATAACATTTGCCAATGAGGATGAAGATGAAGCATTTGCCAAACGATTACAAGAAGAAGCATACCGTGCTAACGACAATACAGATGATAATGTCCGTGAAGCCGATGCAAATGTCCATCGACACGAAACTTTGGTGGAGAACGTTGGATTCCCAGGGTTTATGAATCAACAACCAAGTATTACTAGACCAAGTGATATTTTTGGTAAT…
C1_07400C	orf19.4428	Pool2	GGGGACAAGTTTGTACAAAAAAGCAGGCTtgATGAATGAGAATGAGAAAGAATCCAAGAAT	GGGGACCACTTTGTACAAGAAAGCTGGGTcATTGAAAAATCTGGGGAAACAATCCAATGG	1440	no	BP39C09	not defined	No SNP, No DIP	ATGAATGAGAATGAGAAAGAATCCAAGAATGTCAAGTTAGGCGTACTTGAAGAAGTGGCTAATATGTCAGTGGATGAGTTGACTAATCTTGAACAACAATTGGCTAGTGAATTCAACACATTGAGTAAAGAATACCTTGAGAGTCGTTTATCACGAATTAATACCATATTAGATAAATTAAATAGTCTGATCAAATATGCAACTGCAAATGACAAAAGTTGGTTAAAGATTTACAATTTTGAAATCGAAACTATAAATAGTATAATGACAAACACAGAAGATTTAATAATATCCAATAATGGAGATTTGAAAAACAAACCTGATTTGTTAAAATCTATTGATGAATATCAAGAAGAATTGAAGGAAATTTTTAAAAACTTACAAAGTCCTTTTGATTTT…
C1_07410C	orf19.4427	Pool2	GGGGACAAGTTTGTACAAAAAAGCAGGCTtgATGTCATCTCCTAAGGTTATTATTGTTTCT	GGGGACCACTTTGTACAAGAAAGCTGGGTcTCTATCTTCAGCCCATTCATTTTCTTTTCT	495	no	BP9A03	A	No SNP, No DIP	ATGTCATCTCCTAAGGTTATTATTGTTTCTTCAGATAATGAAAAGTTCCCAGTTGAACCAAAGATTGCTGAAAAGTCCATTTTGATTAAAAACATGATCAATGATTTACATCCAGACGGATTGGAAGAAGATTTTGAAATTCCAACTCCTAATGTTAGAGCCAATGTATTATGTAAAGTGTTAGAATGGTGTGAACATCATAAAAACACTGTATTCCAAGATGATGAAGATGAAGATGCTAAGAAATCTGTGCCTGTTGAAGAATGGGACAGAAATTTCTTGAAAGTTGATCAAGAAATGCTTTACGAAATTATCTTAGCTGCCAACTACTTGAACATCAAACCATTATTGGAAAGTGGATGTAAGATGGTTGCTGAAATGATCAAGAGTAAATCACCA…
C1_07420C	orf19.4426	Pool3	GGGGACAAGTTTGTACAAAAAAGCAGGCTtgATGGCAATTTTTTCTTCATTGGCGGGGTTT	GGGGACCACTTTGTACAAGAAAGCTGGGTcTTCAAAATTGGAATATATGCCAGCACTAAA	1392	no	BP38B02	A	No SNP, No DIP	ATGGCAATTTTTTCTTCATTGGCGGGGTTTTTCAATAGAAATAAAAGAAAGATCTTCATTACTAGTGCTGTCACAGTGTCTATCTATCTATTAATCAATGAGTTTGTCATTAAAAAATTCAGAAATTATCAAAATGCATTGAGACAAGAATTGTTGTTCAAACAACAAATAAAGCAAAGATTCATTCAAACACAACAAGATTGTTATTACACCATATTGGCATTATTACCAGTATTAGCTGCCCCCATAATTGACTCATTGCCAGTTGAATTAATTACCCAAGCATTAAGGTTGAAAAAGAACAATTCCCTGCAACAGGCAACCAGTGGCAGCAATAGTGAATTGACTGCTGATAATTTGAACCTTTTGGACAATAACAACAACCCAGAACTGAAATTG…
C1_07430W	orf19.4424	Pool3	GGGGACAAGTTTGTACAAAAAAGCAGGCTtgATGCAATTCTTAACTTCCGCTTTAGTTTTA	GGGGACCACTTTGTACAAGAAAGCTGGGTcGAAAAGAGGGTTTAATATTTGTTTAACTTG	972	no	BP24H09	not defined	No SNP, No DIP	ATGCAATTCTTAACTTCCGCTTTAGTTTTATTATTATCAGTCGGTGCTTTGGCTAAAAACATTTTATTAACCAACGATGATGGTTGGCAAGCTACCAACATCAGAGCCACTTACTACAAATTGAAAGAAGCTGGCCACAATGTTTTCTTGGTTGCTCCAGTTTCTCAAAGATCTGGTTTCAGTGGTAAATTTGATATTCCAACTTCTCCAACTTTACAAACCAACGGTGAATTCAATTACCCACCAGCTGGTGCTCCATCTTGGGGTCACGAAGTCGATGATAACCATATTTGGTATTTCAACGGTACTCCAGCCTCATCTGCTGTTTTCGGTATCAACTACGTTATTCCAAAATACGGTGACAATGTTACTATTGACTTGGTTGTTTCTGGTCCAAAT…
C1_07440W	orf19.4423	Pool2	GGGGACAAGTTTGTACAAAAAAGCAGGCTtgATGGCCTTGAAACTACTAGGGAAAAAATCG	GGGGACCACTTTGTACAAGAAAGCTGGGTcAAGATCGTCTAATTTCTCTGATAGCTTATC	3222	no	BP61F10	B	No SNP, No DIP	ATGGCCTTGAAACTACTAGGGAAAAAATCGTCAAAAGTCAAAGAGGAGGAAGGAGACAACAGTATTGATACAACAGAATCCACACAAAGCAAATCGCCGTCAAAACATCATCGACGGTCGTTTAATATTTTTCAATATCAAAATCATAGAAATAGTCAGGGTTCATCTGACAATTCATTTGAATTTAGAGGAATGGTAAACGCTTTGAACAGATCTCATTCAACTTCAAAGAAAACTCGACCACTTTCACCATCTCCTCAAAAGAGCAACTCCCTAATTGTATCAAGTTCAAATTCCTCTAAAGTAAAGAAACCCAAACTATCCACTGCAGACACATCCTACGAAGATAGAAGGTATAACCTTCCAGAAAATCAAGAAACTCAAACCAATATTGATCAA…
C1_07460C	orf19.2799	Pool2	GGGGACAAGTTTGTACAAAAAAGCAGGCTtgATGAATAGGTTACTTAGTTTCATACTACCT	GGGGACCACTTTGTACAAGAAAGCTGGGTcGAACTTTGAGGATATAAACCATAGAGCAAC	1152	no	BP31B09	not defined	No SNP, No DIP	ATGAATAGGTTACTTAGTTTCATACTACCTATTTTTCTTATTTTCAGCACAGTGTTATCATCTGATTCACCAAATGACTCTGTAAATATCAATAATTCTGATCCAAGTCGTCATTCAAATAACTGGGCCGTCTTAGTGTCAACATCACGATTTTGGTTCAATTATCGTCATATGGCCAACACATTAAGCTTGTACCGTACTGTCAAAAGATTAGGGATTCCAGATTCTCAAATTATTCTTATGTTATCAGATGATATTGCTTGTAATCCAAGAAATGCTTTCCCAGGGTCAGTTTTCAACAATATGGATGAAGCTATTGATTTGTATGGTGAATCGATAGAAGTGGATTACCGAGGATATGAAGTTACCGTTGAAAATTTTATGCGTTTATTAACTGAT…
C1_07470C	orf19.2798	Pool3	GGGGACAAGTTTGTACAAAAAAGCAGGCTtgATGAATAGACTAGTCCTAAGGGTACTATCT	GGGGACCACTTTGTACAAGAAAGCTGGGTcATCTCTATATTTTGAAAGTGTATTCTTGCG	1968	no	BP50G02	not defined	No SNP, No DIP	ATGAATAGACTAGTCCTAAGGGTACTATCTAAGTACACCAGGTTTTCTCTACCGAGATTGCAATTCCAAAACATACGGTTTTCCCATTCATTTCCATTGCGAGATTACCAACAGAAAGCTATAGACTTGATCCTAGAATCATCCAACTCGGGAGTGAAAAGACAAGCAATAGAAATGGCTACTGGAAGCGGTAAAACAGTTGTATTTAGTCACTTAATCCCCTTATTGAAACAGAAAGGAACCAGAGCCCTTGTATTAGCACATACTCAAGAATTAATCACTCAATCGCGAGATAAGATCAACAAAGTGAATCCTGATTTGAAAGTTGGTATTGAAATGGGGAAAGTACGGTCTAAACCAGATGATGACGTTGTTGTGGCGTCAGTCATGTCATTAGCC…
C1_07480C	orf19.2797	Pool2	GGGGACAAGTTTGTACAAAAAAGCAGGCTtgATGGTTGCAAATTGCTTCACCCCAAGGGTC	GGGGACCACTTTGTACAAGAAAGCTGGGTcTAACTTATATGTATCTATCTTGTAATAATT	1872	no	BP49C10	B	1 SNP, No DIP	ATGGTTGCAAATTGCTTCACCCCAAGGATCTTGGTGAGGTACACGAAATACAAGCTCTCACCAATCCAATCTTGGTGTAGCAAACGTCTCATTCACTCGTTTGCCTTGAGAGACTATCAACAAGAAGCTATAGATTCCATTTTGGAGGCATCTGAATCAGGAGTGAAGCGACAAGCAATAGAAATGGCTACAGGGAGTGGTAAAACCGTGGTTTTCAGTCATTTGATTCCATTATTAAAAGGGAAAGGAACAAAGACTTTAGTTTTAGAACATACACAAGAATTGATAGCTCAATCTTATGACAAGATCACCAGAATCAACCCAAATTTAAGAGTAGGTATAGAAATGGCAGAATCACGAGCAAGACTTAATGATGATGTGATTGTTGCATCAGTACAA…
C1_07490C	orf19.2796	Pool2	GGGGACAAGTTTGTACAAAAAAGCAGGCTtgATGACTGTGACAGATGAATTCAAAAAACAA	GGGGACCACTTTGTACAAGAAAGCTGGGTcACTAGAATATATATCTACACGAGAGCGCTT	1995	no	BP51B01	B	1 SNP, No DIP	ATGACTGTGACAGATGAATTCAAAAAACAAGTATCCAAAACATTTGGTCCCAAGACAGATTTATCAGATGATGAGTATATCAAATTGCAGTCATTGTTAGATCTTTTCAATAAATCGATGGACGATATTTTTGTAGAATGGGAATCATTCAATATCACTGAAGTAAAAGAAGATCTAGATTTGAATTTAAGTAATTTGATTAGATTTCAAGGATATTTACAAACTAAACTAGCCAAGAATTCAACACCTGTATCGAAAAAGACTAGGGACACCATTGGATCGACTTCTAATAGAAAACAATTCCGAACCGTGGACAATCATCATTTAACTCCTCAATTGAAAAAGAGAAAATTTGAGGATAATACTCCTGAATTTAAAACTCCAGCAGGAATTCCAGTG…
C1_07500C	orf19.2795	Pool2	GGGGACAAGTTTGTACAAAAAAGCAGGCTtgATGACTGATTTTGTTTATCAAGGAGAAGAT	GGGGACCACTTTGTACAAGAAAGCTGGGTcTTCTTCTTTAGCAGCTTCAGTGGCTTCAGT	975	no	BP25A05	A	No SNP, No DIP	ATGACTGATTTTGTTTATCAAGGAGAAGATTTTGATGAAAAAGTTAGAAAACAAGTTGAATTCTATTTTTCTGATAGTAATTTACAAACTGATAAATTTTTATGGAAGATTTATGAAAGTAATGATGGATGGGTTGAATTGAAAACAATTTTAACTTTTGGTAGAATGAGACAATATAGACCAGAAGATAAAGTCATTTCTGCTTTAAAAGAACTGAAAAAATTGGTGTTATCAGCTAATAATGATATGATTAGAAGAAAAGATCCCATTAAAGATTTTAATGAAGTTAAAAATACCAGAAAAAGAAATACCATTCATATTGAGGGATTCCCTAAAGATTTAAGTCAAGATGACGTTGAAAATTGGGTTAATGAAAAAGTTATTGTTCAATTACCTAAA…
C1_07510W	orf19.2794	Pool3	GGGGACAAGTTTGTACAAAAAAGCAGGCTtgATGAGAACTATTTTAACACGATCAATATTC	GGGGACCACTTTGTACAAGAAAGCTGGGTcTTTTTGTTGTTGGCTTGGAGGTCTTGAACC	834	no	BP20C10	B	1 SNP, No DIP	ATGAGAACTATTTTAACACGATCAATATTCAAGTTTAGATATCCAAATATTATTCAACGAACAATGTCTTCAACTTCAACTTCAACATCAACTCCAAGTTTTCCTGAGCCAACTGAAGCCAGAAAACAAGAATTAATCACTAATTATAACAACACTTTACAACAAGTTCAATCCCTTAATCCAAAAGTCAATTTGGTGGCTGTTTCTAAATTGAAACCTTCCTCAGATATAATGGCTCTATATTCAATAGGAGTACGTCATTTTGGTGAAAATTATGTTCAAGAATTAATTGCCAAATCACAAGAACTCCCCAATGATATCAAATGGCATTTCATTGGTGGGTTACAATCAGGTAAAGCTAAAGATTTAAGTAAACATGTTGCAAATTTATATGCTGTG…
C1_07520C	orf19.2792	Pool2	GGGGACAAGTTTGTACAAAAAAGCAGGCTtgATGACTTTACCAATTCAGGATTTAGAACCT	GGGGACCACTTTGTACAAGAAAGCTGGGTcCTTCTTGTTAAATAATTTTTTCAATCCAGA	2859	no	BP59H08	A	No SNP, No DIP	ATGACTTTACCAATTCAGGATTTAGAACCTGATTATTATATTTCCGTCAATTATCCTACCACCGATAATGGATCACCAACCCCACAAGCTGAAAAATCATTGAAAACATTAATTGATTTATTATATGATAAAGGGTTTGCCGCCCAAATTAGACCTGGTGATTTAGATCATTTATTAGTCTTTGTTAAATTGTCTTCGTACAAGTTTTCTGAAGAAGCTGAAAAAGATTTAATTAAAAATTATGAATTTGGTGTCACGGGTAAAGATGACGTGTTAGCTTCTAAACTTAGAATTATTTATCAATACTTAACTTATCCACAATCAGTTGGTGGATGTGGTATTACTCCTAATTCTGGGGATTGGAAATTTGTCACCAGTATTGTTCCAATTACTAATGCC…
C1_07530W	orf19.2800	Pool2	GGGGACAAGTTTGTACAAAAAAGCAGGCTtgATGCTTCACGTTATTCGCCCAAGACCAGAG	GGGGACCACTTTGTACAAGAAAGCTGGGTcTTTCTTTAACCCCTGTTTATTAACTTTTAG	96	no	BP1A02	B	No SNP, No DIP	ATGCTTCACGTTATTCGCCCAAGACCAGAGTTAAGTGAACTCAAGTATCCCATAACTAAAATCCTAAAAGTTAATAAACAGGGGTTAAAGAAA
C1_07540C	orf19.2791	Pool2	GGGGACAAGTTTGTACAAAAAAGCAGGCTtgATGAAAGTTAAGGCAATTTTTGATTACAAA	GGGGACCACTTTGTACAAGAAAGCTGGGTcCCAACCAACAAATTGTCTTCCAACTGGTCT	2865	no	BP59H12	A	No SNP, No DIP	ATGAAAGTTAAGGCAATTTTTGATTACAAATCAGATTACGACGAAGATTTGAGTTTTGATGCTGGCACAATAATCAATATTATTTCCGTAGAAAATGATGAATGGTATTCTGGGGAATATGACGGCAAACAAGGAATGTTCCCTAAGAATTTTGTTGAAGAATTGAAGGAACCAACTACTGCTGAGTCAAGTGGGAACTCTGATCAACCGGCAATTCCTGAAGAACCGAATCCAGCACTGCCTTTGAAAGTTGAAACAGACAACAATGATGGTGGTTCCAACAATGCACCTGTGGAAACAACCTCACCCAAAAAGTCTATTGAAAAACCTTTGGGAAGTCCAACTGAAACTGTTCACTCTGCACTGAAAGCAATTGAGTCTCATTCATCTAAAGTACCC…
C1_07550W	orf19.2790	Pool1	GGGGACAAGTTTGTACAAAAAAGCAGGCTtgATGAATAGCTCAAGACTGGCCAACAATAGT	GGGGACCACTTTGTACAAGAAAGCTGGGTcCACTTTTTCTGGTGGCAGCCATAAGGTTAC	1095	no	BP29C09	not defined	No SNP, No DIP	ATGAATAGCTCAAGACTGGCCAACAATAGTCATTCTGTGTCAAAGTCAAGTAGTTCTAACTCAGTATATATTAGTGGAACAACACTAGCGGCATTACAGCCTGCCAAATCCTTCAATTACCATCAAGGTGCTTCTATCACATCTTTAGACTTTGATGATGCTGGGCAATTCCTGGTATCTTCAGGAATAGACAAATCCATACAATTATACGACTGTCATAAGGGGACACACTCTAAAGATATACAATCACAGAAATATGGGGCACATTCTGCTAGATTCACTCACGAAGAATTGAATTGTCTTTATGCATCGACACCAGAACCAAGTGATAACAATGAAAATGCCATTAGATATCTTTCTTTATCCAACAACCGCTACTTACGATATTTCAAAGGTCAT…
C1_07560W	orf19.2789	Pool3	GGGGACAAGTTTGTACAAAAAAGCAGGCTtgATGAATAATTCCATACGGCAGTTTTTAAAC	GGGGACCACTTTGTACAAGAAAGCTGGGTcCTTTATTATGTCCTGTTGATTCTGATTCCT	960	no	BP24E01	B	No SNP, No DIP	ATGAATAATTCCATACGGCAGTTTTTAAACAAGTCTAAAGCAGATGTAATATCTCACAGTGTAAAATGTATTATTCCTCAACAAGTGTCTCTACCGACTAATTTACACCCACCAACACTGGCATTCAATTCATACACAAATAAGTTTAAAAATGCCCAAGACTTTTATGACCATATACAACCAATTCCATTTCAAACCAATACCCTACCTAAAGATCGATCTGAAATCCGAGGAGTCGATAGTTCTATTCATAGGTTTCTATTTAATAAATTCAAATGGAAAGAATATCCCCCAATATTAAAAAATGAATTTATGATGATTCAATTCTTCCCTCATCATCATATTATTTCTAATTTTAGAAAATCCAATATTGCCTTTGCGGTGAATATTTATACTATC…
C1_07570C	orf19.2788	Pool2	GGGGACAAGTTTGTACAAAAAAGCAGGCTtgATGTCAAAATACATTGTTGAGAATAACATT	GGGGACCACTTTGTACAAGAAAGCTGGGTcTATATCAGCCCAATCTGGGTAATCAGTTTC	1209	no	BP33A11	B	No SNP, No DIP	ATGTCAAAATACATTGTTGAGAATAACATTCGAAAAGTAATACCATATTATACAGACTTTCAAACATTTGTTAAAAAAAGATGGGAAGGAAGAACAATAATCGATGTTTATGAATCAGATTTTGGAGAATGTCAACAAAATATTCTTGATGATATTGAATCGGAGAAACTATACATTGTGACCAACAGCAATAAACCTACTGAACAATCAATTCTAACTGGAGTCGAAACACTAATTAAAAGAAAGCTCGATGAAAAAGATATAATATGTCATACTAAACATCGACATGAACCACCTATACCGTGGCATAACGACATTATTAAACTGGTTTATGAAGATGACGAGATATTAGTAGTTGACAAACCATCTGGTATACCAACACATCCAACAGGTAATTAT…
C1_07580C	orf19.2787	Pool2	GGGGACAAGTTTGTACAAAAAAGCAGGCTtgATGAAACAGAATTATATTTTACTGATAATT	GGGGACCACTTTGTACAAGAAAGCTGGGTcTGGGAATACATTTTTTGAACCTTGACCAAT	1233	no	BP33F08	B	No SNP, insertion of 3 nt at position 137, insertion of 3 nt at position 143	ATGAAACAGAATTATATTTTACTGATAATTTTATGTTATCTTCTCGCGAATGTTCATTCTGCTCCAGCAATTATCACAGTTTGGCAAACAGTTACGGATGCACAAGTAGCAGCTGGTCCAACTGCAGCTGCTCCTGCCGCTAATGCTAATGCTAATGCTAATGTTCAACAAGCAGCTGCAGCTTCTGCTTCTGCTCCAGCTCCCGTGGCTTCACCCGCTGCTCCTGCCCCAGTTTCTAGTGCCCCTCAAAGTTCAACTCCTTCATCTAGTGGATGGTTGAGTAATTTATTCAATAGTTTCTTTGGAGGAAGTATTAGTGATAGTTCTAGTGGCAGTGACACTGCATCCGCTGCACCAGCATCAACAAGTCCTCAGTCATCATCATCATCTTCTTCTTCT…
C1_07590C	orf19.2786	Pool2	GGGGACAAGTTTGTACAAAAAAGCAGGCTtgATGCTGAAATCTCAACCTAAAAGTCAAATG	GGGGACCACTTTGTACAAGAAAGCTGGGTcAAATTTTCCAGTAAAAATCTCTTTTAATGT	3126	no	BP61C06	A	No SNP, No DIP	ATGCTGAAATCTCAACCTAAAAGTCAAATGAAAGGATTGACTCAATTCATTGTTGATCTTCGAAATTCTAAAGATCAAGATGAAGAAGATAAAAAAATCAATTTAGAAATCAATAATATTAAAACTAAATTCAATAATAACAATTTAAATGGTTATCAAAAGAAAAAATACGTTTGTAAATTAATTTATATTTATTTAATTGGGAATCCTAATTTAGTTGATTTCGGTTTAAAAGAATCATTTCAATTATTACAATCCAATATATTTTCTGAAAAAAAACTTGGTTATATTGCTGTGGCAACATTATTAGATAATGAAAAGATACTAATAAATGGTAAGAACCAAAAAAGTAAAAAATTCACATCTTCTAAACAACGGTTGAATTATATTCTTGAAAAT…
C1_07600W	orf19.2785	Pool3	GGGGACAAGTTTGTACAAAAAAGCAGGCTtgATGTCATCAGTTGCTAAACAAGCTGCCAGA	GGGGACCACTTTGTACAAGAAAGCTGGGTcCATAGCAGCCAAATCACCGAATTTTTCTCT	525	no	BP10A09	A	No SNP, No DIP	ATGTCATCAGTTGCTAAACAAGCTGCCAGAAAAGTTGATTTCAACAAACTTGTTAATGGATTAGGATTAACTGGAACTACTGCTTCATCTTTAACTGCATTCAAAAAAAGACATGATGAAGCTAAAAAAGAATTTATTGATTTATCAAGTCAATCTACTGATATTGATTTCAATCATTATAGATCAATTTTAAAAAATTCTAAAGTTGTTGATGAAATTGAAAAAGCTGTTAGTGGATTTAAACCAGTTACTATTGATGTTTCTAAAAATTTGAAAAATATTGAAATTTTTGAACTGAAAGCTATTGAAAATGCTAAATTGACTGAAAAATCCGTATTAGAAGAAATTTCTGTTTTACAAAAAACTTTGAAAGAAATTGAAAGTGCTAGACCATTTGAT…
C1_07610C	orf19.2784	Pool3	GGGGACAAGTTTGTACAAAAAAGCAGGCTtgATGAAACAATCGAAATTACTTGATTATCAT	GGGGACCACTTTGTACAAGAAAGCTGGGTcTAAATTTTTTGAAATCATTTGCCATTTAGG	945	no	BP24A07	B	No SNP, No DIP	ATGAAACAATCGAAATTACTTGATTATCATGTTTCTAAATCAACAAAAATTGAATTAAGATTATTTGAAAATACATTGAATTTTTCTAATAATGATTATGGATTGATTTTATATCCCAATAGAAAAACATTCCGACAGCATATCCTTCCACAATTGAATAATAATAATAATAATACTAATGCTACTGATTCTATATTGGTGATATCTTGTATGGATAATGAACTTTTAAGAAATAATTTTATAAATTTTGTTCCATGTAAGAATTATCCTCAATTGATTAAAATTTTACAAGATTTATATAATTGTAATGAAAATTCACCATATTTTGATAATGCTACAACTACAACGACAACGACAATACAAATATTAGATAAACATATTAATTATATATTAATTCAT…
C1_07620C	orf19.2783	Pool3	GGGGACAAGTTTGTACAAAAAAGCAGGCTtgATGATTCATTATTTGATTTTCCCCATATTA	GGGGACCACTTTGTACAAGAAAGCTGGGTcACATTCAATTAATTCAACAACATCTAAAGT	1275	no	BP34G01	B	No SNP, No DIP	ATGATTCATTATTTGATTTTCCCCATATTATTAATTTTTTTCCAAATTATTAAATCCAGCGGGTATTATGTACCAGCAAATGGTGATGATTGGACAATTTTGAAACCTCCTTCATGTAAAAATAAATTACCAGGACAATATATTGATAGTTTACCATTCACATTTGGTATTGTTGTTAACCCTTATATTCTTAATGAAGATGGTGATTATGAAAAACCCATTGTATCTAAAATTAAACCAAGTTTAACGACAACTACTTTTGTTACTTCAATAATTACTACTTCTACTGCTACGGCTCCTGGTTCTAAACCAACTAAAACTAAAGATATTATTGTTCAAATTCATGATGGTCAAGTTCAAAAAATGAAACATAAACATGACTACAGTAGTGGTGGTGGT…
C1_07630W	orf19.2782	Pool3	GGGGACAAGTTTGTACAAAAAAGCAGGCTtgATGTTTAGAAGATCGTTATTATCAACATCA	GGGGACCACTTTGTACAAGAAAGCTGGGTcATTTCTATTTGGTTTAATATTGGCTGATTG	528	no	BP10B08	not defined	No SNP, No DIP	ATGTTTAGAAGATCGTTATTATCAACATCAAGATTTATCAACAAGTCATCATCATCATTATCACCTGGTTTATTATTGAATAATTTCCGTGGCAATTTCCAACAATCACGATTTATATCCACTGAATTAAAAGATGCATTAGATAAAGCTGTTACTACATCCCCCGTAGTTTTATTTATGAAAGGTACACCAGAATTCCCACAATGTGGATTTTCTCGAGCCACTATTCAAATTTTAGGTCAACAAGGAGTTGATCCGGAAAAATTTGCTGCTTATAATGTATTAGAAGATTCTGAATTACGTGAAGGAATAAAAGAATATAGTTCATGGCCAACAATTCCTCAATTATATGTTAATGGAGAATTTATTGGTGGTTGTGATATTATCACTAGTATGGCC…
C1_07640C	orf19.2781	#N/A	GGGGACAAGTTTGTACAAAAAAGCAGGCTtgATGAGTATTTCATCAACTGCTAGTACATCA	GGGGACCACTTTGTACAAGAAAGCTGGGTcAATAATGGTAGCAGTAGCATTAGTATTTAT	2517	no	BP57E05	#N/A	#N/A	#N/A
C1_07650W	orf19.2779	Pool2	GGGGACAAGTTTGTACAAAAAAGCAGGCTtgATGAGTGCAATGTTACCTACTATTGCACCA	GGGGACCACTTTGTACAAGAAAGCTGGGTcCATCCGGAAACTAATTCTGGAGTCAATAGT	513	no	BP9F08	not defined	No SNP, No DIP	ATGAGTGCAATGTTACCTACTATTGCACCACATTTTACTGTTTCGTCTCCATCGAGTGTTGCTTCAGCTAATGGCACTACCAACGAAACGGTCGTCATCCCTCGTCCAGATTTGACGGACAATACGGTCACTTCAGCTCCAAGTACCGTCGCACTGTCCACTAGTCATCTTGCTACCAATATCATGAGTCAACCACAGTCATCAACTTTCACTCTTTCAGATGCACCCGCATCCAAATTGGTTACTATTAGGAAGAGGCTCCAAGACCTTGATCAAAAATTAGCACCAAAAAGTGTTAAATTGACCGATATCGCTCGAATTCACAAACATTTAGCAGTCATTCATGATCCAAATTCCAAGATTAAACAATTATATGGGAAGTACTACGATCTCTTATGG…
C1_07660W	orf19.2778	#N/A	GGGGACAAGTTTGTACAAAAAAGCAGGCTtgATGAGTGAAGTGAAAAAGAGGAAAATCTAT	GGGGACCACTTTGTACAAGAAAGCTGGGTcATATATCCTAKCATCATCTTCATCTTTAWC	2229	no	BP54D12	#N/A	#N/A	#N/A
C1_07670W	orf19.1227	Pool3	GGGGACAAGTTTGTACAAAAAAGCAGGCTtgATGAAACTATCTACTGTTGGGAAAATAAAA	GGGGACCACTTTGTACAAGAAAGCTGGGTcTGGTGAATTATTCAGTTGATCATTAACCAC	591	no	BP12A03	B	No SNP, No DIP	ATGAAACTATCTACTGTTGGGAAAATAAAACGAACAAGATCTAAAACTGGTTGTTTAACTTGTCGGAAGAGAAAGAAGAAATGTGATGAAAATAAACCAAAATGTAATAGTTGTATTCATTTAAACAAAGAATGTATTTGGCCAAGTAAGGATAATATTATATCTACTGATACCACCACTAGTAAAAGAATATCTAAACCCACGGCCACGGATAAAAATAATATGACCAAAACTAATAACAAAACCACAACACTATTGAAAAAAATTGATACCAATAATGAAGAAAGTCTTATAAGGCATAACCCAACAACCACCACTACCACCACCACCATATTATTGCGAACTCTAAATCCTCAACAATTATCATCACCAAATCAAGAACAATATGAATCTGACAAC…
C1_07680W	orf19.1228	#N/A	GGGGACAAGTTTGTACAAAAAAGCAGGCTtgATGACATCACTAGAAGATCCAAATGGACAA	GGGGACCACTTTGTACAAGAAAGCTGGGTcTCGTTCTTCTTCTTCTTGTAGATCATTACC	1095	no	BP29C04	#N/A	#N/A	#N/A
C1_07690C	orf19.1229	Pool2	GGGGACAAGTTTGTACAAAAAAGCAGGCTtgATGTCTCAAAATAATTTAGAAACAATTCCT	GGGGACCACTTTGTACAAGAAAGCTGGGTcGAATCCCAATTTTTTCAAAATTTCTTGATT	3138	no	BP61D01	A	No SNP, No DIP	ATGTCTCAAAATAATTTAGAAACAATTCCTAAAATTTTGGAACAATCTTTACATCCTCAATTTTCAAATCAAGCTGATAAAATTTTAAAATCAATTGAAAATGAACCAGGATTTAGTATAAATTTATTACATGTTATTGCCTCGACTAATTTATCTCAATCAATTAGATTAGCTGGAGCATTATATTTTAAAAATTTAATTAAAAGAAAATGGTTAGATGGTGATGGTGATGGTAATAATTATTTATTACCAATTGATGATGTCAATAAAATTAAATTAGAAATCATTGATATAATGATTCAATTACCAAATCAATTACAAGTTCAAATTGGTGAAGCAATAACTTTAATTGCTGAACTGGATTTCCCTCATAATTGGCCAAATTTAATTGAAAATTTA…
C1_07700C	orf19.1232	Pool3	GGGGACAAGTTTGTACAAAAAAGCAGGCTtgATGGGAGTTATACTGTTTTATTTAATAGGA	GGGGACCACTTTGTACAAGAAAGCTGGGTcTTTAGTGGTTGGTAATTGTTGAGATTGTTC	1116	no	BP30A06	A	No SNP, 3nt insertion at position 88	ATGGGAGTTATACTGTTTTATTTAATAGGACAATTATTATATTTAATCAGAAAGAAATACACTACTACTTATAGACAACAACAACAACAACACCAATACAATATGGATTCAAAACATTCTACTTCTTCTTCTTCTTCTGGCTCATTAGCTACTAGAATTTCCAATTCAGGTCCTATTTCTATAGCAGCCTATTGTCTTTCATCTATTTTAATGACAGTCACCAATAAATATGTTTTATCGGGTTTTAGTTTTAATTTGAATTTTTTCTTATTAGCAGTCCAATCAATTGTTTGTATTGTTACTATTGGTTCATTAAAATCATTAAATATCATTACTTATAGACAATTCAATAAAGATGAAGCTAAAAAATGGTCACCAATTGCATTTTTATTAGTTGCT…
C1_07710C	orf19.1233	Pool2	GGGGACAAGTTTGTACAAAAAAGCAGGCTtgATGTGTGGAATATTAGGTATTGTATTAGCA	GGGGACCACTTTGTACAAGAAAGCTGGGTcTTCAGTATAATCACCACGATTATAAATACT	1626	no	BP43G11	A	No SNP, No DIP	ATGTGTGGAATATTAGGTATTGTATTAGCAGAACAAAATTTAAATGTTGCCCCTGAATTATTTGAAGGAGCAATGTTTTTACAACATCGAGGACAAGATGCAGCTGGGATTGCCACTTGTGGATCCAAAGGTCGATTTTATCAATGTAAAGGTAATGGAATGGCCCGAGATGTTTTCACTCAACAAAGAATGAATAATTTAGTTGGTAATTATGGGATTTGTCATTTACGTTATCCTACTGCTGGATCAAGTGCTGGAAGTGAAGCGCAACCATTTTATGTTAATTCACCTTATGGGATAAGTTTGAGTCATAATGGGAATTTAGTTAATTCTATTGAATTAAGACAACATTTAGATGAAGTTGTTCATCGTCATATTAATACTGATTCTGATTCTGAA…
C1_07770W	orf19.4712	#N/A	GGGGACAAGTTTGTACAAAAAAGCAGGCTtgATGTCTGAAGTTCCTAATCAAGAGTCTCCG	GGGGACCACTTTGTACAAGAAAGCTGGGTcTGATATACTCGACAACACGGCCAAAGTAGA	1539	no	BP41H01	#N/A	#N/A	#N/A
C1_07780W	orf19.4713	Pool5	GGGGACAAGTTTGTACAAAAAAGCAGGCTtgATGAGAAAACAGAATGCGTTACAATCGCAA	GGGGACCACTTTGTACAAGAAAGCTGGGTcATTTATTATCAGTAATGGCAAATAAACACT	2577	no	BP58A08	A	No SNP, No DIP	ATGAGAAAACAGAATGCGTTACAATCGCAAAAGGATTCACGTTCAATTATTGTTAGAAATGTGATAAACAAAAAATTGAGGAAATTGGATCAAAAAATCAAACTGGGGAAATCACCTTTAGTTCATACTTCTAATTTCATTTACTATGCCAAAGTATATCACACCATAGAAAAAGCTTTCCTGGATATTATCGAAAAGGACAACAACATAAATGAAAAATACTATGAGTTGAAAAGAAACTTTAAAAATTATTTGGAATATGAAATATCTGCATACAATTTGCCAGAGTCTATTCTTCATGCCAACGACAAATTCAAATTTAACCAACGCTTGAATAGTAAGGAACTCATCATGAACAACCCACAGGTTTTATTGCAAGATGACCTAGATTTGGAATTT…
C1_07790C	orf19.5049	Pool1	GGGGACAAGTTTGTACAAAAAAGCAGGCTtgATGAGTAAAGAACAACAGCCTGTTGCTGAT	GGGGACCACTTTGTACAAGAAAGCTGGGTcGTATAAATACAATTTTGATCCATTTTTGGT	930	no	BP23F10	not defined	No SNP, No DIP	ATGAGTAAAGAACAACAGCCTGTTGCTGATGATTTAGATGATGGATTGGAATACGATGTTCAGCTTTCAGATAACGAAGATGCTGGGTTCGTCAATGACGGTGGTGAAGAGGGTATAAGTAATGATGAAACCGAAATCAATGACAATACTACTACAACTACCACTACCACTGCTACAACATCCTCCCTTAAACGTAGAAATTCCAACACAAATAATTCACTTAAAGAAAAGAAAAGATTGAAAATGGAAATGGATATTGAATCAAAAAAGAACTTATCATTGGAAGAAAATCCTGAAATTATAGCAGAATTTATCAATAATAAAATCCGTAGAAAGAATCCTAATTTATCAGCATTAGAATTGACTGAATTATATTTCAACAAGAGTGAGATCAGATCT…
C1_07800W	orf19.5050	Pool3	GGGGACAAGTTTGTACAAAAAAGCAGGCTtgATGATCACAAGGAGAGTAAATTCAAATCTC	GGGGACCACTTTGTACAAGAAAGCTGGGTcTCCAAACATGGCACTTTTCATGCTGTTTTT	2088	no	BP52D03	A	No SNP, No DIP	ATGATCACAAGGAGAGTAAATTCAAATCTCCTAAAAAAGTCATTTATTCAACAGTCTCGTTCAATAATCATAAATGCTGATTTACAAAAAAAATTAGATGAATCAGAATTCCATCCTGTGATCGTGATTGGTGGAGGTCATGCTGGATGTGAAGCAGCTACAGGTTCGGCAAGATCTCAAACCCCTACTACATTGATAACTCCTTATATAAATAAAATTGGGACAGCTTCTTGTAATCCTTCTATGGGTGGTGTAGGAAAGGGAACCTTATTGCGAGAAGTTGATGCATTAGATGGTGTAAGTGCAAGAATTACTGATAAAGCTGGGATTCATTTCAGAATTTTAAATGCATCAAGAGGTGCGGCAGTACATGGACCACGAGCTCAAATAGATCGGAAA…
C1_07810C	orf19.5051	#N/A	GGGGACAAGTTTGTACAAAAAAGCAGGCTtgATGAATGGACTGGTGGATCTAAATAACAAG	GGGGACCACTTTGTACAAGAAAGCTGGGTcTTTTTGCCTTTTCTTTTGTGGAGAAATAGT	2271	no	BP54H09	#N/A	#N/A	#N/A
C1_07820W	orf19.5052	Pool4	GGGGACAAGTTTGTACAAAAAAGCAGGCTtgATGCCAACTAATAAACCAGAAACTACACCA	GGGGACCACTTTGTACAAGAAAGCTGGGTcCTCTTGACTGAAAATTTTTTGATGACCTGC	1161	no	BP31E05	A	No SNP, No DIP	ATGCCAACTAATAAACCAGAAACTACACCAGGTGGTGAAAACTTACTTGCAGCATTAATATCTTGTACTACCGCGGCAGCATTTTCAGCAACTTGTACTTATCCATTTGATTTTATCAAGACCCAACAACAATTGAATAATGAAAAAGTAATGAAAAAATGGAATATCCCTGGAAATTACCCCAATTCGCTTGCACAATTATATAAAGGTGGGAGTGCATTAGTCTTAGGGTCAATTGTTAAGAATGGAACAAGAATCATTGCTTATAATTGGCTGACACAATTCATGTCCATTGATTCACATAATGGGAATAATAATAAAACCACGGCACCAAGAATAGTGATTGCTGGTGTTATGAGTGGATTTATTGAAACTTTATGGTTAATTCCATTTGAAAAT…
C1_07830C	orf19.5053	Pool3	GGGGACAAGTTTGTACAAAAAAGCAGGCTtgATGGGCTCCATTAATTCTCAAAAACCTCAA	GGGGACCACTTTGTACAAGAAAGCTGGGTcTTCAATATATACGGGTAACAACATTTCACC	783	no	BP18C08	B	No SNP, No DIP	ATGGGCTCCATTAATTCTCAAAAACCTCAAAAAATCCAATCAATTCTTGCATTACCATCTAATTTCAAAAAAATTACTTGTTCAACATGTGATATGACATATAATCCCCATATATCTCAAGATAAATTACTACATAACAAATACCACACAAATTTCATCAATGGAATACCCTGGAATTATAAAACTGATAATGATGTTTTAATAATTGAGAATTTTACATTAGTTGAAACCCCGAAATTGAATTCCACGGGGAAATCATTAAAGCTGACAAAAACGCGTCAGACATTTAAAGGTTCTATAATTTGTATAAATAAATCCAACAAACGACATATACAAAAAGTGGAACTACTATTAAACATGGTGAATCAAGAGTTGAATGCTAGTCAAGATTCAGGACAA…
C1_07840W	orf19.5054	Pool3	GGGGACAAGTTTGTACAAAAAAGCAGGCTtgATGGCTCCAGAATATGCAAATTTATTACCA	GGGGACCACTTTGTACAAGAAAGCTGGGTcCTTGGCGTCAATTTTTAATGAGAAGTCTAT	903	no	BP22G04	A	1 SNP, No DIP	ATGGCTCCAGAATATGCAAATTTATTACCAGTAAGTGGTAATTGGAAACAAAAAATCACTGATTATTTAACTGAAGATGTTCCATCATTTGATTTTGGTGGATTTGTCGTTGGTAACACACCAGAAACCGGATCACTTTATATGAAACAATCAGGAGTAATTTGTGGTATCCCCTTTGTTAATGAAGTTTTCCATCAATGTAATTTACAACATAAATGGATATTTAGTGAAGGTCAATTTGTTTCTGATAAAGAAATAGCTTCTGCTGGTGGTAAAATTGTTGTTTGTACTGTTAAAGGATCAGCATCAAATATTTTATTAGCTGAAAGAACAGCATTGAATTTATTATCTCGAGCATCAGGGGTTGCCACTCAATCTTATAAAACTAAAAAATTGGCC…
C1_07850C	orf19.5056	Pool2	GGGGACAAGTTTGTACAAAAAAGCAGGCTtgATGAATACATCAGGATACTGGGATCAATCG	GGGGACCACTTTGTACAAGAAAGCTGGGTcTCTAATAGAAGATATACTTTTAAGTTCTAA	1440	no	BP39C11	B	No SNP, No DIP	ATGAATACATCAGGATACTGGGATCAATCGAGTAATAATAACACTTCTTTTTCTCAACATGAAGTACGATCCCAACGAGAATTATCACAAGAAGAAATCCGTGAATCATTACTATTATCATCATCCATAACAGATCTGAGTTTCCACCATCACCATCACCATAATCATCCTCATAATCATAATCATTTAATACATGCAATTGATGAAGAAAGTAGCAATTATAGTGGGAGTCAAAACCATGTTGGAAATAATTTATTTGGTGTAGGGGATGATGAAGAAGATGAAGAAGAAGATGACGATGATGCATATATTGAAGGTGATGTTCGAATGAGACATTCAGGAATCAGTCTTGATGAAGTTGTTTATGAAGAAAATGAAAATGATGCTGATAATATAATT…
C1_07860W	orf19.5057	Pool3	GGGGACAAGTTTGTACAAAAAAGCAGGCTtgATGCCATCAATTCGACTTAACCTAATACAA	GGGGACCACTTTGTACAAGAAAGCTGGGTcAAGCTGATACATTGGTCTCCCATATTCATC	1254	no	BP34C09	A	No SNP, No DIP	ATGCCATCAATTCGACTTAACCTAATACAAAAGGGATCCAATATAGTTAACGATGATGAAAAAACCCTTATATCTATATTCAAAGAAGCCATGGAATCACCAGAATTATTTCAATTCAAAGATTATACCGAAGCAGTTCCTTCAAAAGATGTTGATTTAATAGTTGGATTTATAAAGAAAAAACATTATAAAAAATGGCTTAAAAGTATTAATCTTGAATATCGTTGGTTAAAAAAAACAAGAATTTATCTGACTTCAAATAATGACAAAGACACCCCTCAAAAACGCCCAAAGAAACTGAGTTATTTAAAAGAATATTATTTTCATTGTAGTCTGCTGGGGACATATACTTTAAAATTACAACAAGGTCCTGAAAGTCGTTATAAAACCCCAAGATCA…
C1_07870C	orf19.5058	Pool2	GGGGACAAGTTTGTACAAAAAAGCAGGCTtgATGGGCTTATTAGATAATCTTAAAGCTTTT	GGGGACCACTTTGTACAAGAAAGCTGGGTcTAATTCTACTTCTTTCAAACCGTCAGTTAC	1863	no	BP49B05	A	No SNP, No DIP	ATGGGCTTATTAGATAATCTTAAAGCTTTTGTTCATTCAATTACAACAGAAGATCATTATGCTTCATATGATTCACCTTATAGAAATGACGATAATGAACCAATTGGTACCAATTCTCATAGGTCATCAACTAATGACTCAGCATTACCTTTAAACAACGATTTAAACAATTCTCAATATTCATTAGATAATTCTACTGGTGCAGCAGGGTTTTATAGACCAGGTATGAAATCATCTCAACAAGATTTACCATTACAAAATTTTAGTGCCAATGGCCAACCACCATTACCGTCTATAGATTCATTATGGGATCGAATCGAATATTGGATAGAACAAGAATATCCTGAATTGGAAGATAATTTGAATGATGGGGTTACAACTGCTGATTTAAATGAATTT…
C1_07880C	orf19.5059	Pool2	GGGGACAAGTTTGTACAAAAAAGCAGGCTtgATGGGTCTTTTATCTATTGGTACACCTTTA	GGGGACCACTTTGTACAAGAAAGCTGGGTcTTTTGATCCCATTAAATACTCAGTAATGTC	2319	no	BP55E08	A	No SNP, No DIP	ATGGGTCTTTTATCTATTGGTACACCTTTAAGTTGGGATGAATCGAAAAAGTATAATAATCATGTTAGAACCAATGGGATAACTCAATTGATTAACATTTTCAAACAACATGGACATCGTGAAAATGATGTATTTTTATGGGGAGATGAAGTTGAATATATGTTAGTTGATTTTGATAAGACCAACAAAACTGCTAGATTATCAATTGATAAAGATTATATTATTAATGATTTAAATGACCCTGAAAAATTATTGCCAATAGCTGAAAAACAAGATGTTAGTTATCATCCAGAATATGGTAGATTTATGGTAGAAGCAACCCCGGCAAAACCATATAATGGGAATTTATTACTGGATTATTTATATATTGAAAAAAATATGATAATTCGACGTCAATTA…
C1_07890C	orf19.5061	#N/A	GGGGACAAGTTTGTACAAAAAAGCAGGCTtgATGTCATTAAACATTCTTGTTATTGGTAAT	GGGGACCACTTTGTACAAGAAAGCTGGGTcATACAATCCATCAATATTATTAACAACACA	2409	no	BP56F03	#N/A	#N/A	#N/A
C1_07900W	orf19.5063	Pool2	GGGGACAAGTTTGTACAAAAAAGCAGGCTtgATGGTTTCATTCAAGTCATTAATCACTTTG	GGGGACCACTTTGTACAAGAAAGCTGGGTcTTTAGCACAAGCACCACCAACGACTTCAGC	576	no	BP11F02	A	No SNP, No DIP	ATGGTTTCATTCAAGTCATTAATCACTTTGGCTATTGCTGCCACTTCCGTTTCATCATTCAATTTATTACATGATGATAAAGGTTTTGCTATTTTACCACCAACCAACATTGTTTTAGATCATTTGAAAGAAGTTGGTAAAAAAGCTGTCACTACTCATTATGATGTTCTTAACACTATTAAAGAAGATGGTGAAATTGTTCATGTTAATTTACATACTCATGAAACTAAATGTACTGGTAAATATGCTAAAGATTATGATAATTCCATGTATAACAAATTAAACAAAAAACAATTATTTATTAGAACTATTGAAGATAGTTCTTTAAAACAATGTTTGAACAAAGAATTTGAAGCTGAAACTAGTGAATGTGGATTTGAATTTATTGAATATAATTCT…
C1_07910C	orf19.5064	Pool2	GGGGACAAGTTTGTACAAAAAAGCAGGCTtgATGTTAAGACTTCTGATACAAAGAACATAT	GGGGACCACTTTGTACAAGAAAGCTGGGTcAACAGCAACATCTCCAAGTCCAATCATACC	1215	no	BP33C02	B	No SNP, No DIP	ATGTTAAGACTTCTGATACAAAGAACATATTCCAAAACAACAATACCTCAAATATCGAGAAGTTGTGTTTCATTCTCTTCAATTCGTCATAATACCACTACATCTTCTACCAACACTAGTAGTTCCACCACCCCGATCACTATCAAGACTAACTCATCCAAATCTAAAACAAATGGAACTTTAGTAGATTCAAACAAATTTTTGAGAACAACTTATGAATCTATAGATGATTATGGTAGTTATAAACATAATATATTCACTCATAGATTACCTGAATCATCAGCTAAACAATCACCACCATTAGTTGCATTACATAATCGTTTACAATTACCTAAATCATTTAAATTAGCTACATTATCACAATGTCTTAATTTAATTACTAAACCAGAAGAATCTGAT…
C1_07920W	orf19.5064.1	Pool2	GGGGACAAGTTTGTACAAAAAAGCAGGCTtgATGGCCCATGCACCAAAATTAAGTTTTGCT	GGGGACCACTTTGTACAAGAAAGCTGGGTcATATCTATTACCTTTATGATCTTCAACCCA	192	no	BP1D02	not defined	No SNP, No DIP	ATGGCCCATGCACCAAAATTAAGTTTTGCTGCTATTGCAGTTATGAGTTCAGTTGCAGTTATATATGTTGGTATTAAATCACCATTAAAAAATAAATGGGTTAGTGACAATAGAATTAGTCCAAAGGCTGATTTAGCATGGAGAAATAGTGCTGAAAAATGGGTTGAAGATCATAAAGGTAATAGATAT
C1_07930C	orf19.5065	Pool3	GGGGACAAGTTTGTACAAAAAAGCAGGCTtgATGGGTGAAGAAACACCTAATCAAACTCAT	GGGGACCACTTTGTACAAGAAAGCTGGGTcACCTTGTTTAGGAAGTCTAGTTTCCAATTC	1404	no	BP38E01	A	1 SNP, 6nt deletion at position 1051	ATGGGTGAAGAAACACCTAATCAAACTCATGAAATATTATTTAATGATTTCATACCATTATCATTCAGAATAACTGTTGCAATTCATTTTGGATTAATATTATGGTTGATACTAAATTTGTTATTAACTAATTTCACTTCAATTAATGTATTACATTTATTAAAATTATCATATACACCACATAATTATACTCATTTAGATGATCTACTGCATAACCAAGATACCAACATCAACACCAACAACAACCATAACCATAACCATAACCAAATTGAGTCATTGGGGGAATATGCTGCATTTTTACCTAGTGATCCTCATGAAAATGATCGATTAATTAAAGGAATCTGGTCAAATTTAAAATTTGTATCAATTATTAATATCACTTGTTGGATAATTTATAAA…
C1_07950C	orf19.5066	Pool2	GGGGACAAGTTTGTACAAAAAAGCAGGCTtgATGGCAGGATTTAAAAAGAATAGAGAAATT	GGGGACCACTTTGTACAAGAAAGCTGGGTcCTTCTTGCCCTTTGATTTTGATTTTGATTT	801	no	BP19A03	A	No SNP, No DIP	ATGGCAGGATTTAAAAAGAATAGAGAAATTTTAACTGGAGGTAAGAAATATATCCAACAAAAACAAAAGAAACATTTAGTTGATGAAGTTGTATTTGATAAAGAATCTCGTCATGAATATTTAACTGGTTTCCATAAACGTAAATTACAACGACAGAAAAAAGCTCAAGAATTTCATAAAGAACAAGAACGGTTAGCTAAAATTGAAGAACGTAAACAATTAAAACAAGAACGTGAACGAGATTTACAAAATCAATTACAACAATTTAAGAAAACTGCTCAAGAAATTGCTGCCATAAATAATGATATTGGATTTGATCAATCAGATGACAATAATGACAATGATAATGAAGAATGGAGTGGATTCCAAGAAGATGAAGAAGGAGAAGGAGAAGAAGTA…
C1_07960W	orf19.5067	Pool1	GGGGACAAGTTTGTACAAAAAAGCAGGCTtgATGGAGAACATAGAGAATTTGAAATTATAT	GGGGACCACTTTGTACAAGAAAGCTGGGTcTTTATTCTTATTCTTTGTAGATGATTTTTT	699	no	BP15E03	A	No SNP, No DIP	ATGGAGAACATAGAGAATTTGAAATTATATATAAACTCATTATCACAATCAATATCAGCTTATGAATCTGCATTAAGTCCATTACAAAACAAACAATTATCCGACATGATTCTAAATATCAACACAACATCATCAACCACCTCTACCACTTCTACATCCGAGGAACAACAAATTCAAATATTGAATAATTTTGCATATATTTTAATATCGACATTATTCAGTTATTTAAAATCACTTGGAATTGATACTGATTCTCATCCCATAAAAATGGAATTATCAAGAATCAAATCATCAATGAATCGATTGAAAAATATTAAAAATGAAATAAATGGTGATACCAATAAACAAGAAGAAGAGGAAGAAGAAAAGGAAAAATTAAAGAAACTGAAAGAATATTTA…
C1_07970C	orf19.5068	Pool2	GGGGACAAGTTTGTACAAAAAAGCAGGCTtgATGCATTTATTCTATTTCATTTCATATATA	GGGGACCACTTTGTACAAGAAAGCTGGGTcATAATATTCTTTGAAAACATGTTCATTTCT	3675	no	BP63B03	B	No SNP, deletion of 6 nt at position 2956	ATGCATTTATTCTATTTCATTTCATATATAATATCAATACTTCTAGTGTCGATTATTGCTTCGCCCCGACTAGAGCGGATCACCACCAAATATTTATCACCTCAGCAACAGCAACAACAACAACAACGACGGGATCAAGCATATAATCCTGCTACACCTACTAACAATATATATACATCTGCATCACTACAACCTCTAGCTGAACGATCGTTAGACGATTGGGATTTAAATAATATAATATTACTCAGTGATATTAATGGCTCATTACATTGTGTTAATCGTGATGATGGTAATTTAATTTGGTCGCTACCTATAGATGAACCACTCGTCAAAATTCAATCCAACATCAAGGACAAATCAGCAGCACATAATATTCTTTGGTTTGTTGAACCATATCAG…
C1_07980C	orf19.5069	Pool3	GGGGACAAGTTTGTACAAAAAAGCAGGCTtgATGATGTCAGCCAAAACTGATATCCCAAAT	GGGGACCACTTTGTACAAGAAAGCTGGGTcTTCATTATTATTTATTTCAATATTCATTTC	732	no	BP16F09	B	No SNP, No DIP	ATGATGTCAGCCAAAACTGATATCCCAAATACCTCATCAACATCGCCATCTCCATCACCAACAACTGCAAATTCTACAGTAACTACAGTCACAACTTCATCACCTATTTCTGAATCCAAACCTAGACGATTACCTACTTCTGAAACTTATCACTATAACGTCCAACACCACCTACAACATTACAAAAACAACAATAGGTTCTCAACGCGACAAAATTTACAACAATTAAAAGAACAGGCGACATCACAGAACAACAACAATAATAATAATAATACTAGTACATCCAGTCCTATGTCTTATAATTCAACACCTTCAACAACAATAACTAAAGCAAACCTAGACCCGGTGAGTTCATTCCCACTTTCTGTACCAACAACACCAACCACACTAACAACTAAT…
C1_07990C	orf19.5070	Pool2	GGGGACAAGTTTGTACAAAAAAGCAGGCTtgATGTTTCAACTACTAGATTATTTGTTTACC	GGGGACCACTTTGTACAAGAAAGCTGGGTcTCTTGAATTACTTATCATTGCAGGGGTAGG	1296	no	BP35C10	B	No SNP, No DIP	ATGTTTCAACTACTAGATTATTTGTTTACCACCGTGACATTTATATGTCCTGGTATTCTAACCATTAAAGCTTTAGATAAATCAGTTCAATTCAACTATTCCAGTTATCAATTTCTATTGAATTATTGGCTATATTTTATAATATTACAGTATATACAACAACTATTTACATATAATTCCATTACTTTATCAATTATCAATTATTCAATATTTGCCATTAAATGTTGGTTATTTTATGGTAAGAATAACAATTTAAAATTAATCAACAAGATTTTGATTGATAAATCTATAACTAGTCGAAATTTAAATACTATTGAAACAAAATTAATAAATCCATTGCTAAATAGAATTAATCCAGAATTTGTTGAATTGAATTTCCAGGTTTATCAATTAGGAACA…
C1_08000W	orf19.5071	Pool2	GGGGACAAGTTTGTACAAAAAAGCAGGCTtgATGAGTGATATTTATATTATTATTCATATT	GGGGACCACTTTGTACAAGAAAGCTGGGTcTTGATTTAAATTTAATGAATTCATATGATT	2292	no	BP55B11	B	No SNP, No DIP	ATGAGTGATATTTATATTATTATTCATATTTCTACTACCTGTGATGACTCGCCGACATTTGTCACTAAGGATTCTTCCGAGTTAATTGAATTTGCTTGGGAAACAGTCGATAGTGTCACTTTGGAAACTTTATACAAAGGATCAAACTTGGTTCGTCCAACCAACACACCTATCACACCTTACTGCTCGAAGATTCATAGAATAACATGGGACAATGTCAAAAATGCTGGGTCGTTCAAAGACGCCATCACAAACTTTGATCAATACGTACAAGAACACATAATTTCCAAGAAAAAGGAGTTTTCAATTGTGATGTTTGACATTTCCAAATTGAGAGTTCAGTTGGTTCGTGAAGCTAGAGACAAATCCGTGGTTTTACCCTCGTATCTACAACATCCA…
C1_08010W	orf19.5073	Pool3	GGGGACAAGTTTGTACAAAAAAGCAGGCTtgATGACCCAAAACAAGTATTCAGTTATATTG	GGGGACCACTTTGTACAAGAAAGCTGGGTcAACACTTGTAAACAAAGTCCAAACACCTTT	720	no	BP16C05	A	No SNP, No DIP	ATGACCCAAAACAAGTATTCAGTTATATTGCCAACATATAACGAAAAGAGAAATTTACCAATTTTAATCTACTTGTTGAACAAGACATTTACTGCCAACAAATTGGATTGGGAAGTAATTATTGTTGACGATAATTCACCAGATGGAACTCAAGAAATTGCCAAAAAATTAATTGATATATTTGGACCAGAACACATTCAATTAAGACCAAGAGCTGGTAAATTAGGTTTGGGTACTGCCTATGTCCATGGATTACAATTTGTTACTGGTAATTTCGTAATAATCATGGATGCTGATTTCAGTCATCATCCAGAAGCCATACCTGAATTCATTGCCAAACAAAAATCACAAGATTATGACATTGTCACCGGTACCAGATATGCTGGTGATGGTGGTGTC…
C1_08020W	orf19.5074	Pool2	GGGGACAAGTTTGTACAAAAAAGCAGGCTtgATGTCGAAAGATATTTATTTGAAGAAGATA	GGGGACCACTTTGTACAAGAAAGCTGGGTcGTCAAGTTTTCTCTTCTTTACAGGTGGTTC	1875	no	BP49D08	A	2 SNPs, No DIP	ATGTCGAAAGATATTTATTTGAAGAAGATACTTGGTGAAGAGTGTGTTTCTCGGATCCGAAACTCAAAAATCCTTATGGTAGGAGCAGGAGGTATTGGATGCGAATTACTTAAAGATTTAGTGTTGACTGGGTATGGGGAAATTCACATTGTTGATTTGGATACCGTTACTTTATCAAATTTGAACCGTCAATTTCTATTTCGTCAAAAAGATATTGATAAATCAAAATCATTCACCATTGCCAGTGCCGTGCAATCATTTAATTATCTCGGAGTCAAGTTGATTCCTCATCATGGCAATGTCATGGATACAAAACAGTTCCCAATTGAATGGTGGGGACAGTTTAATTTTATTTTTAATGCATTGGATAATTTAGAAGCCAGAAGATATGTAAACAAA…
C1_08030W	orf19.5076	Pool2	GGGGACAAGTTTGTACAAAAAAGCAGGCTtgATGTCTTGGCAAGCCTACACTGATAACTTA	GGGGACCACTTTGTACAAGAAAGCTGGGTcATAACCGACATTGATCAAGTAATCGGCTAA	381	no	BP5F09	not defined	No SNP, No DIP	ATGTCTTGGCAAGCCTACACTGATAACTTAATTGCTAACGGTAAAGTCGATAAAGCAGCCTTATATTCAAGAGCCGGTGACGCATTATGGGCCCAATCGGGATCATTCGAATTACAACAACCAGAAATCACTGAAATTGCCAAAGGTTTCGATAGTGCTGAAGGTTTGCAAACCAGCGGTTTACACGTTCAAGGCCAAAAGTACTTTTTGTTAAGAGCTGACGACAGATCAATTTATGGTAAACACGAAGCCGAGGGTGTTATTTGTGTTAGAACTAAACAAACTATTTTGATCGCCCATTATCCAAGTGGTGTTCAACCAGGTGAAGCTACCACTCTTGTTGAAAAATTAGCCGATTACTTGATCAATGTCGGTTAT
C1_08040W	orf19.5076.1	Pool2	GGGGACAAGTTTGTACAAAAAAGCAGGCTtgATGAAACCATTCCCTAATAATAGCTTGTTA	GGGGACCACTTTGTACAAGAAAGCTGGGTcTTTGGAGGGAGGTTCTTTCTCTAGTTGGCT	225	no	BP1G06	not defined	No SNP, No DIP	ATGAAACCATTCCCTAATAATAGCTTGTTACTATTAGGACCAGTGTTTTTGGTTGCTAGTGATTTCGTTATCACCAGGTTTTCTCAATCAGGTGCACCTAAAAAGCTTGCAAACAATACAAGACAACAGGCATCTTCGTCCTTATCAATATCATCATATAATCCACACTCGTACAGATCTAGCTGGATCCAAAGCCAACTAGAGAAAGAACCTCCCTCCAAA
C1_08050W	orf19.5077	Pool2	GGGGACAAGTTTGTACAAAAAAGCAGGCTtgATGCTTTCTGGAGTAAGACAACAATCAAAA	GGGGACCACTTTGTACAAGAAAGCTGGGTcATTTTCAGCTGGTTGTTGAAGGGGAGCGAA	501	no	BP9B11	A	No SNP, No DIP	ATGCTTTCTGGAGTAAGACAACAATCAAAATTATTTACAAAATCAATATCACAAGTTTCAAAAAGATACAATTCGTCACATAACCATCATCACCATGAGCCAGAATCAAAGCCATTGGAAATAACTTTTGCTAAAATATTTGGTGTTGCTGCCATAGCAGGAGGCCTTTTAGTTTACAAGAATAAAGATAAAACCGACAAACCATTGTTCTCCTCAAAGTTTTTTGACGAAATCACCACTGGGGAACGTAGCCACTTAAGAGATGAACAATATGAGAGAAAATACAAGATTGGATACCTTAGAACCTTTGACAGAGATAACGGTGGTATAGGACAACAATTGAACAAAGTATCTGCTTACGAATTGCCAAACAACAACTTAATCCCTGCCCATTCTCCA…
C1_08060W	orf19.5078	Pool5	GGGGACAAGTTTGTACAAAAAAGCAGGCTtgATGAATAAATTGACTTTACGATCATTGAGG	GGGGACCACTTTGTACAAGAAAGCTGGGTcAATCTTATAATTAGATTCGTCAACACCATC	408	no	BP6E08	not defined	No SNP, No DIP	ATGAATAAATTGACTTTACGATCATTGAGGAGTCTTAATCAAAACAGATTATTTTCGAATTCCCTTAGAAAAATGTCAACAGAATACAACGTCATTATTTACGATTTCCCAAATTCAGACAGATCCAAAGTAAGACCACAACATGTTGCTGACATTCCAGCAAACGTACCAAATCCAATTAGATCTGCTGGTGCAATTTACCAGGACGAAGCAAAGACAAAGTTTGCTGGAAGTGCTTTTCATTTAGTGGCTAACTCCAAGGAGGAAGTTATCGAGTTCTTAAAGAAGGATATATACTACCGTGAGGGGATTTGGGATATCAACAGTGTTGTTATTAACCCAATTGGAGTTGCTGTACGTTTACCCAAGAAAATGGATGGTGTTGACGAATCTAATTAT…
C1_08070W	orf19.5079	#N/A	GGGGACAAGTTTGTACAAAAAAGCAGGCTtgATGGCAGATGCCGATACGAGTTCAAATTCG	GGGGACCACTTTGTACAAGAAAGCTGGGTcACGTTTACGTCTAAGTTTGATATCAAAATT	4473	no	BP64D06	#N/A	#N/A	#N/A
C1_08080C	orf19.5079.1	Pool2	GGGGACAAGTTTGTACAAAAAAGCAGGCTtgATGCAAGATTTACCACCAATCGGAGGATAC	GGGGACCACTTTGTACAAGAAAGCTGGGTcAACATCTTGAGGATTAAGACCAGCGGAATA	387	no	BP5H02	not defined	1 SNP, No DIP	ATGCAAGATTTACCACCAATCGGAGGATACGAGCCTATCCAATGGAAAAGAAATATTCCTTCTAGAGGATTCAGTGGTACTGTTTACTTTTGGGGAATACTTGGGTTAATGTCCTTTGGATTCTACAAATACTACAAGGCTGCAGATGAGCAACGTGAATTCACTAGAGAGAGAAATTGGGCCAGATTTCATTTGGAACCTTTGTTAATTGCTGAAGAAGATAGAAATGTGGCTAGAAGATATTTTGCAGAATTGAAACGTAGAGAACTAGTTAAAGAAAGCATGAGTCCCGAAAACAGAGAGAAGTTCGAAGAAGACATATATAATGATAAATCTAAATTCCGTTTCCCAAGATATACCGCTGGTCTTAATCCTCAAGATGTT
C1_08090C	orf19.5081	#N/A	GGGGACAAGTTTGTACAAAAAAGCAGGCTtgATGGCAAAAAAAGGAAAGAAAGCAGCCCAG	GGGGACCACTTTGTACAAGAAAGCTGGGTcTTTGATATCAAACACTGGTTTCAATTTTTT	3054	no	BP60H11	#N/A	#N/A	#N/A
C1_08100W	orf19.5083	Pool4	GGGGACAAGTTTGTACAAAAAAGCAGGCTtgATGACTACCGTGGAGAAAATTAAGGCCATT	GGGGACCACTTTGTACAAGAAAGCTGGGTcTTTCTTCAAAATCGTAATCACATCTTCATC	1107	no	BP29F09	A	No SNP, No DIP	ATGACTACCGTGGAGAAAATTAAGGCCATTGAAGATGAAATGGCCAAGACCCAAAAGAATAAGGCCACCTCTTTTCATTTGGGACAATTAAAAGCAAAGTTGGCAAAGTTAAGAAGAGAACTATTAAGTGAAGGATCTGGAAGTGGTGGAGGTGGTGCCGGTGTTGGATTTGATGTGGCAAGAACCGGTGTGGCAACAGTTGGATTTGTTGGTTTCCCCTCGGTGGGTAAGTCGACTTTATTATCAAAGTTAACAGGAACCCATTCAGAAGCTGCTGCCTATGAGTTCACTACATTGACAACAGTCCCAGGTACTATTAAATACAAGGGTGCTAAGATTCAAATGTTGGATTTACCAGGTATCATTGAAGGTGCAAAGGACGGTAAAGGTCGTGGTAGA…
C1_08110W	orf19.5085	#N/A	GGGGACAAGTTTGTACAAAAAAGCAGGCTtgATGACAGTGTTACCGGACGAATATCATTCT	GGGGACCACTTTGTACAAGAAAGCTGGGTcACTAAAAAACTTTTGTACAACATCCAAATC	3276	no	BP61H09	#N/A	#N/A	#N/A
C1_08120W	orf19.5087	Pool3	GGGGACAAGTTTGTACAAAAAAGCAGGCTtgATGTCATCCAACAATTCCCGATTAACACCA	GGGGACCACTTTGTACAAGAAAGCTGGGTcTATACCCCCAAACGAGCTTTTTAAATTCTC	2112	no	BP52G04	A	No SNP, No DIP	ATGTCATCCAACAATTCCCGATTAACACCAGATAGGACCTCTGTCTCCAGCTCCACCAATATTGTGTCACACAATCTGTCAGGTAAAAGACGTTCTCTAAATACAATTGAGTCTAGTGTGACTCGACTCCTTGTATCAACCAAACATTTACTTGAGAGTTTAACTCAGTGGGCACGCAAAGAAGCAGATGATAAGTTTGTATCAGATGCATATGTCAAATTGGGTAATGATTTCAGAGCAGCAATAAGGGCATTTAGCAATAATGGCATCGACATTTCAGATATAGGGAATGTGCCACAAGCATTGAGGATTATTTTGGAGGCTGCATTGAGTGAAGCACCTTCACAAGAAAACTTGGACAGGTTCTTACCTAGCATCAGGAATATAATTGTAACATTG…
C1_08130C	orf19.5089	#N/A	GGGGACAAGTTTGTACAAAAAAGCAGGCTtgATGACCGTCAAAGTAAATGAGAAGAAGACT	GGGGACCACTTTGTACAAGAAAGCTGGGTcTATATTCAATGTTTGTACCCACTCGACTAT	2604	no	BP58C11	#N/A	#N/A	#N/A
C1_08140W	orf19.5090	Pool2	GGGGACAAGTTTGTACAAAAAAGCAGGCTtgATGTCTAATATAAAGAGCCACGTTGATTTA	GGGGACCACTTTGTACAAGAAAGCTGGGTcATATTCTATACATGGACATCTATTTTCGTT	981	no	BP25C05	B	No SNP, No DIP	ATGTCTAATATAAAGAGCCACGTTGATTTAGAACTGGGTATACTATATGGTACACTTTTACAAATTCGAAACAAGAGTGATTGTCTTTCCCTTAAACCTGATCTTGTACCAGTATGGGTGGGAGAAGTGAATCCTAGACAAGGTAAACTCTTGATGTCGTTTATAAAGACACATTTCAGTTTGGAAGATGTAACTACTCCTTGTCTTAACCATCTAAAACGAATAAGGAAAGTTGATGATCATTTAGAGGTAATAATTTATCCGTACGAATCCGACGAGCAGTGTGCTAGTATTATGGAGTTATCCCGGAAATTCCCTGAAGAGTTTAGTATTGACAACTTGGAGGTAAAAGAGGTTCCACAGAATGCACCTCCAACTAAGGAACTTACTCAACAGTGG…
C1_08150C	orf19.5092	Pool1	GGGGACAAGTTTGTACAAAAAAGCAGGCTtgATGGATCCTCTGTTATACATTTCTCAAGAG	GGGGACCACTTTGTACAAGAAAGCTGGGTcATTAATTGATTGGTTTAAGCTTAGAATACC	639	no	BP13E07	B	No SNP, No DIP	ATGGATCCTCTGTTATACATTTCTCAAGAGAAAAAAAAAAAGATGGAATTGACAAAAGAAAAATATACACTGACACGACTTTGTTTTGTTTACATTATAATTATTATCCCAGACACCACACAGTATCTACTAGCTATGACTACCAACACTTCTTCACCTGATATTCTAAAAGAATATTTAATCAAAAGACTGGAGATTAGAGATCATGTGTCACTAGATGCTTTTAAGAAAGAATTTCCTTCAAATGTTTCAATTGAATTAATAGAGAAAATATATAAAGAGATAGAACGCCAACAACAACACAGGTTCTCCAAGATAAAACAAAATATAGAATCCCAGTTCGATATCCCTATCTCCAACTTGATATCAGAAATATCTACTAATTCTGGAACAGTCAAG…
C1_08160W	orf19.5093	Pool3	GGGGACAAGTTTGTACAAAAAAGCAGGCTtgATGGCAACTTCTCAAGAATTGACAGCAGAC	GGGGACCACTTTGTACAAGAAAGCTGGGTcTACCCAGGCTCCTTCTAACTCATCATACCT	1059	no	BP28A12	B	No SNP, No DIP	ATGGCAACTTCTCAAGAATTGACAGCAGACATACAAGCTCTTGCAACTAGTTTCCCCAAGCGATTAGCTAATGATAGTGACAATTCATTACTTATTAATGTTGCACCAACTGGTCGACAAGCCAAAAGACATATTCAACAGATTAATTACTCCGAAGAGTTTGGAGATGACCTTGATTTTGATGAATTCCCATCTTCGACACCCGGTACTAGAAGCTTAAATGAAAATAAAGCTCAAATAGAAGCACAAAGATATTCTCTTGCGAAAAACACACCAACGCCCAAGAGAATCTTAGAAAAACCGGTGTTATCTGAGTTGGTTGAAAAACCAGTGGTGCTTATTCCTATCAAAATAATGATTGAGAATTTGAACACAAACCAAAAGTTGATTGATTCCTTT…
C1_08170C	orf19.5094	Pool5	GGGGACAAGTTTGTACAAAAAAGCAGGCTtgATGAATAACACCAAGAATTCAGAAAACCAC	GGGGACCACTTTGTACAAGAAAGCTGGGTcGACAACTTTTTGAACTCTTACAGGAACTTT	2226	no	BP54D07	A	1 SNP, No DIP	ATGAATAACACCAAGAATTCAGAAAACCACACTTCATCAGTTGATGATACGATAGGTACAATTCTTCCTTCTTATTCCATGTTTACATCTACAATTGGTATGAATGTAAATGTCCCTGAAGATAATTATCAGAGATACACTGATGCAGAACCCCCTTCCTACAATCAAGAAGATTTAAACACCGTTGAGTCTAGCTCTGTTTCAGTCTCGCAAGCTTCTAGTGCGTTGCACAATATGTCTCTTGGATCATCTAGAACATCCACCAATGACTCATTGCAAGTTATAGATGAAAATGGATCATTTATTGTTGCTGATGAAAACACTTGGCATTGGCGAGAAACAATATTAGATAATGTTCACCGTTTACCCAATTTGACTTTCCAATCTCATAAAATTTCT…
C1_08180C	orf19.5095	Pool2	GGGGACAAGTTTGTACAAAAAAGCAGGCTtgATGAGTGATTCACCCCAACTAAGTGCATCC	GGGGACCACTTTGTACAAGAAAGCTGGGTcAAATATGTCTCCCGTGTTCGCCAAATCTTG	3957	no	BP63F06	B	No SNP, No DIP	ATGAGTGATTCACCCCAACTAAGTGCATCCTTACTTAGATTGAAATTACTTGATGCCTTAAGGAATGGTGATATCAATAAAATCGACACTATAGTTGATGAATTGACTTCCTGCAAACCAACATTACAAACACAGGAAATTGTTCAGTTGAAAGAAACAATATTGCATTATGCTGTGCAAGTGGCATCCTTGGCCACTATTCAACACCTTGTGAACAATTGTGAAAAGTATTCATTGGACATCAACGCTCAAGATACACAGGGTAACACTCCATTACATTTAGCAGCATCGTCTTCCCGGTTAGATGTGGTGAAGTATTTGTTACTGTTGCCTACGATCAATGATACAATCGTCAATTTGGATAGAAAGCAACCAGTAGAGGTTTGTAAAGATACAAAT…
[truncated: 5,438 more rows]
