# Supplementary material for: Generating genomic platforms to study Candida albicans pathogenesis
Source: Nucleic Acids Res. 2018 Jul 6;46(14):6935–49. doi: 10.1093/nar/gky594 (PMC6101633; doi:10.1093/nar/gky594)
Supplement: Supplementary Data [file gky594_supplemental_files.zip › ORFEOME_SuppTabS4.xlsx]

## Sheet: Feuil1
Supplemental Table S4. IUPAC-containing ORFs validated in the C. albicans ORFeome
Assembly22_Name	Assembly21_Name	Cloned haplotype	Reference sequence	Cloned sequence	Annotation
C1_00010W	orf19.6115	not defined	ATGACCTCGTTCAATGAATTTTTTTCAGCTGATTTTTTCGTAAATTCTGACCAAAAAAACACACATTTAACTGCCTATACAACGCAAACCTATTCAAAACAAGCTGTAGTACCCCCTTTCAGGCTTAGTYTATGTCTAGAACCGATTAGTRTGCTGTTATCTCCAGATCTCCATTGTCCTTTTTTGAGTAAAACTAGATTAAAATACTACTTCAACACGGCTCATTRCTATCAAGACTTACACTGCTCTCTGATGTTCCGATGTCCAACTGCCGTCCTTGACTCCGGTTTGTCCCTAAAGATTACGCGTGATACTGCAAAAATCGGCGTTCCATTA	ATGACCTCGTTCAATGAATTTTTTTCAGCTGATTTTTTCGTAAATTCTGACCAAAAAAACACACATTTAACTGCCTATACAACGCAAACCTATTCAAAACAAGCTGTAGTACCCCCTTTCAGGCTTAGTTTATGTCTAGAACCGATTAGTATGCTGTTATCTCCAGATCTCCATTGTCCTTTTTTGAGTAAAACTAGATTAAAATACTACTTCAACACGGCTCATTGCTATCAAGACTTACACTGCTCTCTGATGTTCCGATGTCCAACTGCCGTCCTTGACTCCGGTTTGTCCCTAAAGATTACGCGTGATACTGCAAAAATCGGCGTTCCATTA	No SNP, No DIP
C1_00030C	orf19.6113	not defined	ATGTCGAATGCGATAGATTTTGGAGTTGTTGACGATTCGGAGGAGCCTGCGGTGTACACCACTTTTTTGCCACGCCCAATATCTGCCCTAGCCAGGGTTAATTTGGTGCTACATGAGCACCCCGTTGTCAAGTATAAGACCATCACTAGGGTCAGAGGTGGTGATGAGCCGTTGTTGAGTGGGGAAGAAGAGAGGTACGGCACAGAGGATGAACGGGATACTGAGAAACSTTTGGTGGAACATAACTATGATTGGTCGTTGCAGTATTTGCCTGGTTTACAATTCGGGGTGGTGAGTATTAGAAGGAGT	ATGTCGAATGCGATAGATTTTGGAGTTGTTGACGATTCGGAGGAGCCTGCGGTGTACACCACTTTTTTGCCACGCCCAATATCTGCCCTAGCCAGGGTTAATTTGGTGCTACATGAGCACCCCGTTGTCAAGTATAAGACCATCACTAGGGTCAGAGGTGGTGATGAGCCGTTGTTGAGTGGGGAAGAAGAGAGGTACGGCACAGAGGATGAACGGGATACTGAGAAACGTTTGGTGGAACATAACTATGATTGGTCGTTGCAGTATTTGCCTGGTTTACAATTCGGGGTGGTGAGTATTAGAAGGAGT	No SNP, No DIP
C1_00050C	orf19.6110	not defined	ATGGGGTATATTCGAGTGATCTATTATACAGGCCCCCTCTTTGTTTTTATTTACTCTACATATAGTTTTTGCATAGTAACTTGCAATCTAATTAATAAGAATGTAGTGACAATGTTTAGAAGAGGGGTTTTGACTGTTAGCTACACCAAGAGTAGTAAAGCTGTCACTGCCCAAGATCTTACTTTTACGCTGGGTATCACAAGAGTGTTTTGTAAAAGTTTTAAGCTGATCAAACGATTGAAGACTTTTTGYTTAAGAAWTTGGTCAAAATTTCCACCAAAAAATAAYCACCTCAGGATAGTTGTTGTAGAGTCGACTGACTCAAGTAAAGAACGGAKTGCAATT	ATGGGGTATATTCGAGTGATCTATTATACAGGCCCCCTCTTTGTTTTTATTTACTCTACATATAGTTTTTGCATAGTAACTTGCAATCTAATTAATAAGAATGTAGTGACAATGTTTAGAAGAGGGGTTTTGACTGTTAGCTACACCAAGAGTAGTAAAGCTGTCACTGCCCAAGATCTTACTTTTACGCTGGGTATCACAAGAGTGTTTTGTAAAAGTTTTAAGCTGATCAAACGATTGAAGACTTTTTGTTTAAGAAATTGGTCAAAATTTCCACCAAAAAATAACCACCTCAGGATAGTTGTTGTAGAGTCGACTGACTCAAGTAAAGAACGGAGTGCAATT	4 SNPs, No DIP
C1_01610C	orf19.3351	B	ATGGGATTCATTTCAACTTTAAGGTACGTTTTGATATTCCTTCAATACTTTTTTCTGTTTTTTTTAGAAATCAGTTATCAACTACTACTTATAAATACGCAATGATGTATTCATTGTGTTTTGTTATAAATAGGTTGTTAAATAAAATGTTGAATACAACTCAACACAAATGACCGGGATTAACTAACATTATTACAATAGTGTGGCAGTTGCTACTATATACCCAGTGCTTGCTTCATGTAGAGCATTTGAAGATTATACCAGAGTCACTAATTCCCTTGCATCTCAAAATTTGAAAATTGGTGGATTCACAGTGCCTTTGAATTATCTTTATAATAGAAATTTAGGAGGCACACCAAACTCCGACCCTAATGATAAATCATCATCTTCAACTTCTAC…	ATGGGATTCATTTCAACTTTAAGGTACGTTTTGATATTCCTTCAATACTTTTTTCTGTTTTTTTTAGAAATCAGTTATCAACTACTACTTATAAATACGCAATGATGTATTCATTGTGTTTTGTTATAAATAGGTTGTTAAATAAAATGTTGAATACAACTCAACACAAATGACCGGGATTAACTAACATTATTACAATAGTGTGGCAGTTGCTACTATATACCCAGTGCTTGCTTCATGTAGAGCATTTGAAGATTATACCAGAGTCACTAATTCCCTTGCATCTCAAAATTTGAAAATTGGTGGATTCACAGTGCCTTTGAATTATCTTTATAATAGAAATTTAGGAGGCACACCAAACTCCGACCCTAATGATAAATCATCATCTTCAACTTCTAC…	No SNP, No DIP
C1_01670C	orf19.3356	B	ATGGATAACTCGTTGGATCAAAAACTATTGGCGTTCATATCATCACAGTCATCATCCAAACCGTTGTCACCAAGCAAATCAAATAACCTTCCCAAAGCTGATATAAAATCACTCGAGTCATTGTGTGTCACTTCATTGGATACTTTATTGAATAATATTGGAGGTTCTACTACTAATAACAGCATTTTGCCATTGGACTCGCTTGATGCTATTGAAGTACGATTACGCGGGTTGTACTTAATTTATGCTGATGACCCACGCAAGTCATTTGATATACTACGGAAACATCAATTATATATTGTTAAACTATTTAATATTAAACAAATTGACTATGTTTATCAAAATTTAAATGTTTTATTAGCTCAAATTAATAAAGTATTTAAAATTGAATTCACTTCG…	ATGGATAACTCGTTGGATCAAAAACTATTGGCGTTCATATCATCACAGTCATCATCCAAACCGTTGTCACCAAGCAAATCAAATAACCTTCCCAAAGCTGATATAAAATCACTCGAGTCATTGTGTGTCACTTCATTGGATACTTTATTGAATAATATTGGAGGTTCTACTACTAATAACAGCATTTTGCCATTGGACTCGCTTGATGCTATTGAAGTACGATTACGCGGGTTGTACTTAATTTATGCTGATGACCCACGCAAGTCATTTGATATACTACGGAAACATCAATTATATATTGTTAAACTATTTAATATTAAACAAATTGACTATGTTTATCAAAATTTAAATGTTTTATTAGCTCAAATTAATAAAGTATTTAAAATTGAATTCACTTCG…	1 SNP, No DIP
C1_01980W	orf19.4527	A	ATGTCGTCCAAGATCGAAAGAATCTTTTCTGGACCTGCTTTAAAAATCAATACTTATTTGGACAAGCTTCCAAAAATTTACAATGTTTTCTTCATTGCTAGTATATCCACCATTGCTGGTATGATGTTTGGTTTTGATATTTCGTCAATGTCTGCCTTTATTGGTGCTGAACATTATATGAGGTATTTCAATTCTCCAGGATCGGATATCCAAGGGTTCATTACTTCATCCATGGCTTTGGGTTCTTTCTTTGGTTCTATTGCCTCCTCATTTGTTTCTGAACCCTTTGGTAGAAGATTATCATTATTGACTTGTGCTTTCTTCTGGATGGTCGGTGCTGCTATTCAATCATCAGTTCAAAATCGTGCTCAATTGATTATTGGTAGAATCATTTCTGGT…	ATGTCGTCCAAGATCGAAAGAATCTTTTCTGGACCTGCTTTAAAAATCAATACTTATTTGGACAAGCTTCCAAAAATTTACAATGTTTTCTTCATTGCTAGTATATCCACCATTGCTGGTATGATGTTTGGTTTTGATATTTCGTCAATGTCTGCCTTTATTGGTGCTGAACATTATATGAGGTATTTCAATTCTCCAGGATCGGATATCCAAGGGTTCATTACTTCATCCATGGCTTTGGGTTCTTTCTTTGGTTCTATTGCCTCCTCATTTGTTTCTGAACCCTTTGGTAGAAGATTATCATTATTGACTTGTGCTTTCTTCTGGATGGTCGGTGCTGCTATTCAATCATCAGTTCAAAATCGTGCTCAATTGATTATTGGTAGAATCATTTCTGGT…	3 SNPs, No DIP
C1_02260C	orf19.3683	A	ATGTCCATTGATCCAGAAACTCGTAGAAAATTATTAAATTTACAAAAAACTGGTGAAAACAAAAAATGTTTTGATTGTTCAGCTCCAAATCCTCAATGGGCTTCACCAAAATTTGGGATTTTCATTTGTTTAGAATGTGCTGGAGTACATAGAGGTTTAGGAGTTCATATTTCATTTGTTAGATCAATTACTATGGATCAATTTAAACCAGAAGAAACTCTTAGAATGGAAATTGGTGGTAATGAAAGATTGAAAAAATATTTCATTGATAATGGTGTTGATTTAAATTTATCACCAAAACAAAAATATGATAATTATGTGGCTGAAGATTATAAAGAAATGTTGACATGTGAAGTTGAAGGTAAAGAATTTGTTGCCAAAGATCATAGTGGTGAAAAA…	ATGTCCATTGATCCAGAAACTCGTAGAAAATTATTAAATTTACAAAAAACTGGTGAAAACAAAAAATGTTTTGATTGTTCAGCTCCAAATCCTCAATGGGCTTCACCAAAATTTGGGATTTTCATTTGTTTAGAATGTGCTGGAGTACATAGAGGTTTAGGAGTTCATATTTCATTTGTTAGATCAATTACTATGGATCAATTTAAACCAGAAGAAACTCTTAGAATGGAAATTGGTGGTAATGAAAGATTGAAAAAATATTTCATTGATAATGGTGTTGATTTAAATTTATCACCAAAACAAAAATATGATAATTATGTGGCTGAAGATTATAAAGAAATGTTGACATGTGAAGTTGAAGGTAAAGAATTTGTTGCCAAAGATCATAGTGGTGAAAAA…	No SNP, 12nt deletion at position 661
C1_02430C	orf19.2930	A	ATGTCCAAAACAACTGAAATATTTTGCCGTCTTCCGAAATCAGTAGAGTTAATTCAAGATTTCAAAGATATAACTCCATCACCAAAGGCAAATGCTGAATGCCGTGCAGCCTTATATTCTAAAAATGGTGATTTTTTTGCTTATACTCAACCACAAGAAGTAGTCATATTAGACACTACTGGTGAAGCAAAAGTGTATCATCGTATTGAAATCCCTGAAGTGTTTGACATTTATTTTTCCCCAGAAGGTACATATTTATGTCTTTGGTGTAAACCAATTCAATTAAATAAAGAAAATGGTACTTGGAATAATAATTTAAAGATTTTCAATATTAAAACCAAAACAATTATTGCTGAATGGAGTGCCAAACATCAGAATGCTTGGAAACCACAATTTACT…	ATGTCCAAAACAACTGAAATATTTTGCCGTCTTCCGAAATCAGTAGAGTTAATTCAAGATTTCAAAGATATAACTCCATCACCAAAGGCAAATGCTGAATGCCGTGCAGCCTTATATTCTAAAAATGGTGATTTTTTTGCTTATACTCAACCACAAGAAGTAGTCATATTAGACACTACTGGTGAAGCAAAAGTGTATCATCGTATTGAAATCCCTGAAGTGTTTGACATTTATTTTTCCCCAGAAGGTACATATTTATGTCTTTGGTGTAAACCAATTCAATTAAATAAAGAAAATGGTACTTGGAATAATAATTTAAAGATTTTCAATATTAAAACCAAAACAATTATTGCTGAATGGAGTGCCAAACATCAGAATGCTTGGAAACCACAATTTACT…	1 SNP, 15nt deletion at position 1732
C1_03890W	orf19.4463	B	ATGCTATCCCTAACAAAACCCCCAACAGCAACAGCAACAGCTACAACTCATACTGAAACAAAAACTATAAATACCGCCCAAATATCTCTCCAAATATTCAGTTTTTTTTTTGTTTCTTTTCATCACTACTTAATCAAGTATCAAATCAACCAATTAACTAATTCAATCATTATGAGATTTTCAATTGCTACTTTATCTTTAGCTGCTTTTACTGTTGTCAGTGCCGGTTATATTTCCCGTGGTGAAGGTTTAACAAGAGGTGAGAAACACGAAAGACATGAATGTGATTTCGATTCTTTTGAATGGAAATTTGGTTTAGCCGTTAAAGAATTGAAACATCATGGTGACAAGAATTGGGGTAGAGATGTTGATTTGGATTTAGTTTATGAAAGTGATGAT…	ATGCTATCCCTAACAAAACCCCCAACAGCAACAGCAACAGCTACAACTCATACTGAAACAAAAACTATAAATACCGCCCAAATATCTCTCCAAATATTCAGTTTTTTTTTTGTTTCTTTTCATCACTACTTAATCAAGTATCAAATCAACCAATTAACTAATTCAATCATTATGAGATTTTCAATTGCTACTTTATCTTTAGCTGCTTTTACTGTTGTCAGTGCCGGTTATATTTCCCGTGGTGAAGGTTTAACAAGAGGTGAGAAACACGAAAGACATGAATGTGATTTCGATTCTTTTGAATGGAAATTTGGTTTAGCCGTTAAAGAATTGAAACATCATGGTGACAAGAATTGGGGTAGAGATGTTGATTTGGATTTAGTTTATGAAAGTGATGAT…	2 SNPs, No DIP
C1_03950C	orf19.4470	A	ATGTCAATAACGATAGAAGATATACCAAACCTCTTACTAGAGACCAATAAATATAATTATTTATCAGAATTATTAACATTAGATCAATCAATATCGTCATCATCATCATCATTGTCGTCGTCATTGTCGTCGTCATTGTCGTCGTCGTCATCATACACTAACCTAACCATTCATCAACAACAATTATTTAATACATTAGAATTATTTACATTTGGTAATTATCAACAATATTTAAAATATAAAGAGAAATATATTGATCTAGATGAATCTTTATTGCGTAAATTATTGGAATTGACTTTAATTACTATAGATTTTGAAAATATTAATCAAATTATAAATTATCAAGATATTAAAAATCATTATGGTATAGAAATTAATAATAATAATAATAACAACAAC…	ATGTCAATAACGATAGAAGATATACCAAACCTCTTACTAGAGACCAATAAATATAATTATTTATCAGAATTATTAACATTAGATCAATCAATATCGTCATCATCATCATCATTGTCGTCGTCATTGTCGTCGTCATTGTCGTCGTCGTCATCATACACTAACCTAACCATTCATCAACAACAATTATTTAATACATTAGAATTATTTACATTTGGTAATTATCAACAATATTTAAAATATAAAGAGAAATATATTGATCTAGATGAATCTTTATTGCGTAAATTATTGGAATTGACTTTAATTACTATAGATTTTGAAAATATTAATCAAATTATAAATTATCAAGATATTAAAAATCATTATGGTATAGAAATTAATAATAATAATAATAACAACAAC…	2 SNPs, No DIP
C1_04010C	orf19.4476	A	ATGTCAATTGATAAATCTAAATTAGTCACTAGATTGGGAAAATCTGGTTTGAAAGTTAACACCATCGCCATTGGTACTATGAGATTAGGATCTAGCTGGATGGGATTCAATGGTGATATTGATGAATGTTTAAAAATTTTGAAATTCTGTTATGACAATGGATTCCGTACTTTTGATACCGCAGATGCTTATTCCAATGGTAAATCTGAAGAATTGTTAGGATTGTTTATTAAAAAGTATGATATCCCACGTGAAAGAATTGTTATTTTAACTAAATGCTATTTCCCAGTTAAAGATACTACTGAAGAAGGTATGGGTGAGGTTGATGAAGTTGATTTCATGAATGGCAAGGGATTAAGCAGAAAACATATTTTGGCTGCAGCTGAGGCATCTGTCAAG…	ATGTCAATTGATAAATCTAAATTAGTCACTAGATTGGGAAAATCTGGTTTGAAAGTTAACACCATCGCCATTGGTACTATGAGATTAGGATCTAGCTGGATGGGATTCAATGGTGATATTGATGAATGTTTAAAAATTTTGAAATTCTGTTATGACAATGGATTCCGTACTTTTGATACCGCAGATGCTTATTCCAATGGTAAATCTGAAGAATTGTTAGGATTGTTTATTAAAAAGTATGATATCCCACGTGAAAGAATTGTTATTTTAACTAAATGCTATTTCCCAGTTAAAGATACTACTGAAGAAGGTATGGGTGAGGTTGATGAAGTTGATTTCATGAATGGCAAGGGATTAAGTAGAAAACATATTTTGGCTGCAGCTGAGGCATCTGTCAAG…	32 SNPs, No DIP
C1_05970W	orf19.2449	B	ATGCAAGTAACTACTTTCTTGGTTATTGCTGCTAGTTTGGTAACATTGGTGACATCTTCACCATTGACATTTGTTTCATCTACTTATAATAGTTTACCAACACCAACAACTACTATCAGTGCTCATGCTGGTTGTGACGTTGTTTTTACTTCTGAAGGATATACCACGACTGTTCCATTTGAGGATTGTCCATTGACTTCTGTTAGTGCTCCTCCTGGTTTCCCACCAAGACCATATGGAGGGTGCACCACTTATAATGGTGAAGCTTATTGTGCTCAAGGTAATTGTGATATGTTTTATGTTTCATATTATCATACATTTTTTTGGGTGACTAGTTGCAGCACAGGAGGTTGTTCATTTATTACTGATGGGCCTAGTATTGGTTTCGATTGTGCAACA…	ATGCAAGTAACTACTTTCTTGGTTATTGCTGCTAGTTTGGTAACATTGGTGACATCTTCACCATTGACATTTGTTTCATCTACTTATAATAGTTTACCAACACCAACAACTACTATCAGTGCTCATGCTGGTTGTGACGTTGTTTTTACTTCTGAAGGATATACCACGACTGTTCCATTTGAGGATTGTCCATTGACTTCTGTTAGTGCTCCTCCTGGTTTCCCACCAAGACCATATGGAGGGTGCACCACTTATAATGGTGAAGCTTATTGTGCTCAAGGTAATTGTGATATGTTTTATGTTTCATATTATCATACATTTTTTTGGGTGACTAGTTGCAGCACAGGAGGTTGTTCATTTATTACTGATGGGCCTAGTATTGGCTTTGACTGTGCAACC…	8 SNPs, No DIP
C1_06210W	orf19.1828	B	ATGAAATCGGTATTATCTATACAATCTCATGTTTCTCATGGTTATGTTGGTGGCCGAGCTGCCATTTTTCCTTTACAAACTCAAGGATGGGAAGTTGATAATATCAATACTGTCAATTTTTCAAATCATACTGGATATGGATCATTTAAGGGTACATTATTAACTTCAAATGAATTAAATGATTTGTTAAATCAATTAATCAATAAGCTTCATATTTCTTATCGAGCTATTATAACTGGTTATATCCCTAATGCGTCATTAATTAAAACCACCAATGAATATATATCGTTGATTAAACAAAAGCAGCAACAACAAAAACATGAAAAAGAAAAAGTGATATATTTGTTAGATCCAGTGATGGGGGATAATAATTATTTATATGTTGATAAATCATGCATC…	ATGAAATCGGTATTATCTATACAATCTCATGTTTCTCATGGTTATGTTGGTGGCCGAGCTGCCATTTTTCCTTTACAAACTCAAGGATGGGAAGTTGATAATATCAATACTGTCAATTTTTCAAATCATACTGGATATGGATCATTTAAGGGTACATTATTAACTTCAAATGAATTAAATGATTTGTTAAATCAATTAATCAATAAGCTTCATATTTCTTATCGAGCTATTATAACTGGTTATATCCCTAATGCGTCATTAATTAAAACCACCAATGAATATATATCGTTGATTAAACAAAAGCAGCAACAACAAAAACATGAAAAAGAAAAAGTGATATATTTGTTAGATCCAGTGATGGGGGATAATAATTATTTATATGTTGATAAATCATGCATC…	No SNP, No DIP
C1_06290C	orf19.1821	B	ATGCACAATAATTCAAGTAGAACGTTGCCTATTATTAATAGTGAACGTACATATGTACATGTGTATGTATGTATGTGCGCATATAATTTATTTATTAACTTACAGATTTCGGTAATTCCTGAATTAATTTTTTATTCAATTTGCAGCTTGAAAAACTGTTATTATTGTAGTTGCTCTAAATTATGTCAGCACACTCCACTCCATTCAGAAATTATAGAAGAGGCTTTCATATATTGCCATCACTCCATCACACTTACAGAACTTCTTACTTTGGTAGTTTTACTTGAAAGAGATTTATYCAATCCAATC	ATGCACAATAATTCAAGTACAACGTTGCCTATTATTAATAGTGAACGTACATATGTACATGTGTATGTATGTATGTGCGCATATAATTTATTTATTAACTTACAGATTTCGGTAATTCCTGAATTAATTTTTTATTCAATTTGCAGCTTGAAAAACTGTTATTATTGTAGTTGCTCTAAATTATGTCAGCACACTCCACTCCATTCAGAAATTATAGAAGAGGCTTTCATATATTGCCATCACTCCATCACACTTACAGAACTTCTTACTTTGGTAGTTTTACTTGAAAGAGATTTTTTTTATCCAATC	4 SNPs, No DIP
C1_06530C	orf19.6260	A	ATGTCTGACAATATAGAAGATCGATCCGAGATACCTTCTGATGCAAAGGAAATTGTGACTACAAATGAAATTGAAGCAACAGATTCAGAACGTACAACAAATGTCGATAATGAACTCCGTCAAGATGAATCCAATGAACAAACAGGAGATGACTCAAATGACAACCTTGCATCCAAACGTCAATTAATCAATGATTTATTACACAATGATCATTTTGAAGAAGGAACAGAACGTTACATCATCCCTCAAAATTTCTTACATGAATTTTTGAATTTACCAATCGATAATTTTAGTGATTTGAAAGATCAACTTGGTCCTATTGATTTCCACTCATTACTTAATGAACAAGGTAATTTATATCCCGAGAATGAAGAACCAGTCACTTTTTGTCATGTATCG…	ATGCCTGACAATATAGAAGATCGATCCGAGATACCTTCTGATGCAAAGGAAATTGTGACTACAAATGAAATTGAAGCAACAGATTCAGAACGTACAACAAATGTCGATAATGAACTCCGTCAAGATGAATCCAATGAACAAACAGGAGATGACTCAAATGACAACCTTGCATCCAAACGTCAATTAATCAATGATTTATTACACAATGATCATTTTGAAGAAGGAACAGAACGTTACATCATCCCTCAAAATTTCTTACATGAATTTTTGAATTTACCAATCGATAATTTTAGTGATTTGAAAGATCAACTTGGTCCTATTGATTTCCACTCATTACTTAATGAACAAGGTAATTTATATCCCGAGAATGAAGAACCAGTCACTTTTTGTCATGTATCG…	2 SNPs, No DIP
C1_10290W	orf19.4899	B	ATGAAATTGTTATCCAAGGTATTTGTTACTGCTTTGGGTCTTACTTCAATTGTCAATGCCGCTCCAACAAGTAGTAGTAGTGCAGAAGAAGCCCAAAAAACTGTTCCTGTTGAACTTAGTATCGGTGTCAAACAACTTCCTAACATTCACAATGATTCAGCTGTCGATGCTAATGCTGTTGCTAAAGGTTATTCTTTGGTAAATGTTTCTTTAACTGCTAGAGGTTTAACTGGTATTTTGAAACTTAAAGAAGCTACAAACATTTATGGTTACGACTTTGAATACTTGAATTTGTCAGTTGAATACCAAAGTGATACAAGATTAAATGTTCATATAGAACCTACTGATTTGACTGATGTTTTTGTTTTGCCAGAAGAACTTGTTGTTAAACCAAAACTT…	ATGAAATTGTTATCCAAGGTATTTGTTACTGCTTTGGGTCTTACTTCAATTGTCAATGCCGCTCCAACAAGTAGTAGTAGTGCAGAAGAAGCCCAAAAAACTGTTCCTGTTGAACTTAGTATCGGTGTCAAACAACTTCCTAACATTCACAATGATTCAGCTGTCGATGCTAATGCTGTTGCTAAAGGTTATTCTTTGGTAAATGTTTCTTTAACTGCTAGAGGTTTAACTGGTATTTTGAAACTTAAAGAAGCTACAAACATTTATGGTTACGACTTTGAATACTTGAATTTGTCAGTTGAATACCAAAGTGATACAAGATTAAATGTTCATATAGAACCTACTGATTTGACTGATGTTTTTGTTTTGCCAGAAGAACTTGTTGTTAAACCAAAACTT…	2 SNPs, No DIP
C1_10550C	orf19.999	B	ATGAAATTGTTATCCAAGGTATTTGTTGCTGCTTTGGGTCTTTCTTCAATTGCCAGTGCTGCACCAACAAGTAGCAGTAGCGCCGAGAACGCCCAAAAAACTGTTCCTACTGAACTCACTTTAGGTGTCAAACAAGTTCCTAACATCTTAAATGATACTGCTGTTGACGCCAATGTTGCCGCTAAAGGTTATTCTTTGGTAAATGTTACTTTAACAGGTAGAGGTTTAACTGGTATTTTGAAACTTAAAGAAGCTACAAACATTTATGGTTACGACTTTGAGTACTTGAACTTGTCGGTTGAATACCAAAGTGATACAAGATTAAATGTTCATATWGAACCTACTGATTTGACTGATGTTTTTGTTTTGCCAGAAGAACTTGTTGTTAARCCAAAACTT…	ATGAAATTGTTATCCAAGGTATTTGTTGCTGCTTTGGGTCTTTCTTCAATTGCCAGTGCTGCACCAACAAGTAGCAGTAGCGCCGAGAACGCCCAAAAAACTGTTCCTACTGAACTCACTTTAGGTGTCAAACAAGTTCCTAACATCTTAAATGATACTGCTGTTGACGCCAATGTTGCCGCTAAAGGTTATTCTTTGGTAAATGTTACTTTAACAGGTAGAGGTTTAACTGGTATTTTGAAACTTAAAGAAGCTACAAACATTTATGGTTACGACTTTGAGTACTTGAACTTGTCGGTTGAATACCAAAGTGATACAAGATTAAATGTTCATATAGAACCTACTGATTTGACTGATGTTTTTGTTTTGCCAGAAGAACTTGTTGTTAAGCCAAAACTT…	4 SNPs, No DIP
C1_11720W	orf19.1146	A	ATGGGTTTGCTAACAAAAATCAAGGAATCGAAACACAGAAGATCACAAACCAGAAGCTCAATATTTCTGGCGAATGAATCGGAGGCCTCCCATACATCAAGTGATACTTTCAACTATGAGCCACCACAGCCAATTAAAAATGTTCCCACAGCTTTGCTACCAATGAGAAAGCAACGCCAACCTCGGCCCAAATCCGACTATGTGTATGAAAAGAGCTTACCACAAGAACCGATACACAATCGATCTCGTTCTGAGGATTTTAATGAATTGCCAATCCTTTCAATAGGTGATGAAACTTTACAAGTACCATTAAATGAAACTAAGCAAAATACAGACCAGCATAGKYMAACTCGACCCAGCTTTATC	ATGGGTTTGCTAACAAAAATCAAGGAATCGAAACACAGAAGATCACAAACCAGAAGCTCAATATTTCTGGCGAATGAATCGGAGGCCTCCCATACATCAAGTGATACTTTCAACTATGAGCCACCACAGCCAATTAAAAATGTTCCCACAGCTTTGCTACCAATGAGAAAGCAACGCCAACCTCGGCCCAAATCCGACTATGTGTATGAAAAGAGCTTACCACAAGAACCGATACACAATCGATCTCGTTCTGAGGATTTTAATGAATTGCCAATCCTTTCAATAGGTGATGAAACTTTACAAGTACCATTAAATGAAACTAAGCAAAATACAGACCAGCATATTACAACTCGACCCAGCTTTATC	2 SNPs, No DIP
C1_11730W	orf19.1144	A	ATGCATGAACAAATAGAAAAACTAGAATCGAAACCACTGTACGAACCGGTAGACCAACATAATGATTCGTTGGACCAGCAATCGCTGTATGTTAATCAACTGTTTAATCATTCACAATCTCAAGCCGTTGACCAACAACAACAACAACAACATTTATACATGCAAGGAATGAATTCTCAAAGAATGAGCCCACGATTTTCATCCAATAATAATTTGTTTGCTAACGAAAACCAAACATCTGAAGAGTTTAATGTGTCACAACCAAACCAATTTTTCAACCCGTACCAGATGTACCAAGCAAACTCATTCTACCAACCAGGACCGGCCCTTACAGCATCATATGCTAATGATGAAGATAACGCAGACGAGCAAGAAAGTAATAGCTCTAGCAACTATGAA…	ATGCATGAACAAATAGAAAAACTAGAATCGAAACCACTGTACGAACCGGTAGACCAACATAATGATTCGTTGGACCAGCAATCGCTGTATGTTAATCAACTGTTTAATCATTCACAATCTCAAGCCGTTGACCAACAACAACAACAACAACATTTATACATGCAAGGAATGAATACTCAAAGAATGAGCCCACGATTTTCATCCAATAATAATTTGTTCGCTAACGAAAACCAAACATCTGAAGAGTTTAATGTGTCACAACCAAACCAATTTTTCAACCCGTACCAGATGTACCAAGCAAACTCATTCTACCAACCAGGACCGGCCCTTACAGCATCATATGCTAATGATGAAGATAACGCAGACGAGCAAGAAAGTAATAGCTCTAGCAACTATGAA…	9 SNPs, No DIP
C1_11740W	orf19.1143	B	ATGGTATCTCGAAGTCACTCATCAACCCCAGTGCCAATAGATGCTGACCATCCTATCCATTTCTTAAATATTGGTAATCAGGACCAAATAGCATCCTTGTCCAAACAAACACCAATAATCTTACTAAACCAACAAGAAGAAAATGGATTTCAAACACCGGAGTTAGTTGCATTAAGAAACAGCAACAAATACGTGTTCGTTATCAACTGGTTATACAATTACCGAGGCTATTTAAAGCTACAATCAGAGTTGTTTGATATTGACTTATTTGAATTGGAATTATTGGGATTTTTCAATGCATTCGATTTGTCGAGTTTATTTATTAATAAATTAAAATTAGTATTGATCACGTCTGTTCAGAACTCTAAGCTTGTTGAGTTGGAAGATTTTGAATTTGTA…	CAATGAGAAAGCAACGCCAACCTCGGCCCAAATCCGACTATGTGTATGAAAAGAGCTTACCACAAGAACCGATACACAAT	7 SNPs, No DIP
C1_12750C	orf19.6347	B	ATGTCAATATTACAAGGATATTCATCATCATCATCATCATCATCAGGTTCAAGTGATGACGAAAAAGATAATGAGCTACCACCATTTAAAAAAGTGAAAACATTTGCTGGATCATTTCAACAAATTCTGTCATCGATACTTGAAAATGATACTTTTCATATCAACAACGATCGGAAAATATCAAATAATGCTAAAAAATTAGCTAAACAATTGAAACGGCAACGTTATAAACAAGGATCAAGATATGGGATTGATCCATGGACCAATAATTCATCTGATAATGAAAATAACGCCAACAACAACGCCAACAACAACAACAATAATAATGAAAATGAGCAAAACATACCTAGTTCTAATATTGAAATAGAAGACAACAACCATGAGGAAATAACTTCTGTT…	ATGTCAATATTACAAGGATATTCATCATCATCATCATCATCATCAGGTTCAAGTGATGACGAAAAAGATAATGAGCTACCACCATTTAAAAAAGTGAAAACATTTGCTGGATCATTTCAACAAATTCTGTCATCGATACTTGAAAATGATACTTTTCATATCAACAACGATCGGAAAATATCAAATAATGCTAAAAAATTAGCTAAACAATTGAAACGGCAACGTTATAAACAAGGATCAAGATATGGGATTGATCCATGGACCAATAATTCATCTGATAATGAAAATAACGCCAACAACAACGCCAACAACAACAACAATAATAATGAAAATGAGCAAAACATACCTAGTTCTAATATTGAAATAGAAGACAACAACCATGAGGAAATAACTTCTGTT…	No SNP, No DIP
C1_12890W	orf19.4919	not defined	ATGTCCGCAAATCGAATTTCACCTCCAATGTCATATATGCCTGCCGTTAAGCTGGCCATTGACGATGTAAAATCAGGTAAAGTTGCTAGTCTTCAGGAAGCAGCTTGCAATTTTAATGTCTGTTTAGATTGGTTACTTTTGGAAATTACCAATAGATCACCAGATAAATTAGTCAATTCCAAGTGGCATATATTTAGCCCAACTGTGGAGAAAGAAATCGTTGAATGGATTCTTGCCCAAGAAGATATGAACGATCCAGCAACTTGTGAAGAAGTTATCGAACATGCAAAGGAATTGTTAATCATAGGTAAAAGTACTTGGAAAGAATACCGTCGTCGCTGGTTTCAAGATTTCAAAACTAGACATCCAGAAGTTTGCATCTTTAACAAAAAAATGTAC…	ATGTCCGCAAATCGAATTTCACCTCCAATGTCATATATGCCTGCCGTTAAGCTGGCCATTGACGATGTAAAATCAGGTAAAGTTGCTAGTCTTCAGGAAGCAGCTTGCAATTTTAATGTCTGTTTAGATTGGTTACTTTTGGAAATTACCAATAGATCACCAGATAAATTAGTCAATTCCAAGTGGCATATATTTAGCCCAACTGTGGAGAAAGAAATCGTTGAATGGATTCTTGCCCAAGAAGATATGAACGATCCAGCAACTTGTGAAGAAGTTATCGAACATGCAAAGGAATTGTTAATCATAGGTAAAAGTACTTGGAAAGAATACCGTCGTCGCTGGTTTCAAGATTTCAAAACTAGACATCCAGAAGTTTGCATCTTTAACAAAAAAATGTAC…	No SNP, No DIP
C1_14530W	orf19.7271	not defined	ATGTCAAATAATCAAAGCTATTCCTTAAAAAACCAACTTTACAAAGCCAAAGGTGAAGTTTTAAAATTACAAAGAATTTTGAGAACCTCTCAAAACGAGGTGGACAGATTGAATGATAATTTGGATAGGGTATATGATGAAAAACAGGATGTGATAGATGACTTGGAGTCATTGAAAAGACGGTWTKMAGAACTTAAAAGGAACTATGAAAAAATTTCCCGACAGAAAGAATTTTATCAACGATGTTACCAGAACTGTGAGGCTGTTTTGAATAATGATGGGAGTGCCAGAAAGAACCAATCATTMAAGGGGGTCTTT	ATGTCAAATAATCAAAGCTATTCCTTAAAAAACCAACTTTACAAAGCCAAAGGTGAAGTTTTAAAATTACAAAGAATTTTGAGAACCTCTCAAAACGAGGTGGACAGATTGAATGATAATTTGGATAGGGTATATGATGAAAAACAGGATGTGATAGATGACTTGGAGTCATTGAAAAGACGGTTTTCAGAACTTAAAAGGAACTATGAAAAAATTTCCCGACAGAAAGAATTTTATCAACGATGTTACCAGAACTGTGAGGCTGTTTTGAATAATGATGGGAGTGCCAGAAAGAACCAATCATTAAAGGGGGTCTTT	No SNP, No DIP
C1_14550C	orf19.7272	not defined	ATGAGTCGAATCTACCACTTTGACATTCTCCATAGTCTTGGAGACCACGATATAACTGGAATTCAGAACCRAATAAAAACATGTTTCCGTTACATTAGTCAAGAAAACTTAGAAGCACTACCAAAACAAGGTGGATTTGGGCTTCTCAACCTCAGAACTCAATTACTGGGAGGAAGGTGTCGAATGATTCTACACACCCTTATCGGTGACCAAGATTGGYAATTTGAAATATATCGACTAAAGATACAAAAATTCATCAATAAAATTCAACCACCAAAACAAGAAGACAACCACCAACAAATTGTGCCATGGTATAAATTTTTGATGCAC	CGATCTCGTTCTGAGGATTTTAATGAATTGCCAATCCTTTCAATAGGTGATGAAACTTTACAAGTACCATTAAATGAAAC	2 SNPs, No DIP
C1_14630C	orf19.7278	A	GTTGAGCAATCTAATGTTGAAACAGAGGATGCTGGTAACAGTYCAATTCAAGACGAAGTTTCTCAAGAGGGRAGAATAGTCAATGAACAAACAGATATAGTTGATACTGTTGCTAAAGYTATTGAGAATGAARAAATCTCTCCTATTAATTCATTAGATGATCATACTGAACTTGCTACAGACTCGGGAAATGATAGCAATTCAACAGAATCCGACATTCAATCGAAAAATGAAATATCACCAGTGATTAATGAGAAAAATACTGAAATAATCCAAAAACACATTGAAAGTATCCTTGYTGATAAGAGATTGGATGAATTTGAAACGTATAATGTTGATGAAATCGARAATGTGATTAATGACGATGACATTGCTGAAGCTAATCCACTACCAGATGAA…	GTTGAGCAATCTAATGTTGAAACAGAGGATGCTGGTAACAGTTCAATTCAAGACGAAGTTTCTCAAGAGGGGAGAATAGTCAATGAACAAACAGATATAGTTGATACTGTTGCTAAAGCTATTGAGAATGAAGAAATCTCTCCTATTAATTCATTAGATGATCATACTGAACTTGCTACAGACTCGGGAAATGATAGCAATTCAACAGAATCCGACATTCAATCGAAAAATGAAATATCACCAGTGATTAATGAGAAAAATACTGAAATAATCCAAAAACACATTGAAAGTATCCTTGTTGATAAGAGATTGGATGAATTTGAAACGTATAATGTTGATGAAATCGAAAATGTGATTAATGACGATGACATTGCTGAAGCTAATCCACTACCAGATGAA…	3 SNPs, No DIP
C2_00010W	orf19.1925	not defined	ATGCCAGAAAACCTCCAAACAAGATTACATAACTCACTCGACGAGATATTGAAATCATCAGGATACATATTTGAGATAATCGACCAAAACAGAAARCAAAGCAATGTGATAACTAGCCCCAACAACGAACTAATCCAAAAATCCATAACCCAACTGCTCAACGGCGAAATCCAAAACTTCCATGCTATTCTAGACCAAACAGTGTCGAAACTCAATGATGCAGAGTGGTGTCTCGGCGTTATGGTTGAAAAGAAAAAGAAACTTGACGAATTGAAAGTCAAAGAAGAAGCGGCAAGAAAGAAGGAAGAAGAGGCCAAGAAGAAGGAAGAAGAGGTCAAGAAAAAGGCAGAGGAAGCGAAGAAGTGTTTTATTTTACTTTTCTGTCAAATTTGCACTACT…	ATGCCAGAAAACCTCCAAACAAGATTACATAACTCACTCGACGAGATATTGAAATCATCAGGATACATATTTGAGATAATCGACCAAAACAGAAAACAAAGCAATGTGATTACTAGCCCCAACAACGAACTAATCCAAAAATCCATAACCCAACTGCTCAACGGCGAAATCCAAAACTTCCATGCTATTCTAGACCAAACAGTGTCGAAACTCGATGATGCAGAGTGGTGTCTCGGCGTTATGGTTGAAAAGAAAAAGAAACTTGACGAATTGAAAGTCAAAGAAGAAGCGGCAAGAAAGAAGGAAGAAGAGGCCAAGAAGAAGGAAGAAGAGGTCAAGAAAAAGGCAGAGGAAGCGAAGAAGTGTTTTATTTTACTTTTCTGTCAAATTTGCACTACT…	No SNP, No DIP
C2_00350W	orf19.2097	B	ATGAAAGTTATAAAGAAAAGGTTCTTCAAACCCAAGGAAGAAACGTTGCCCTCAGATGAAGTGCCAGACCCACAATCATCTGCAGAACTTTTACATAGTTTGTTTGTTCCCGATGAGTCTGAAGAAGAAGAAACAACCACTTCCCCCAAAACCAATTTTGAAAAAGATATAACTGCAATAGTTGGAGACATTTCCCCTATAATAATGAAATATTTATATGCAAAGTATTCACAGAAACGTAATGGAGCTAAGTTTGCTGTTACAGAGTTATTGACAAACCCTCCTGATGTTGAAAAGTTGCAACAGGATTCGATTGCTTCGCAGTCTGCCAAACGACCACACACAATCGTATCATACCAGGAACCTCCAAATAAGAAAGTGAATATTAACCCAGATAGT…	ATGAAAGTTATAAAGAAAAGGTTCTTCAAACCCAAGGAAGAAACGTTGCCCTCAGATGAAGTGCCAGACCCACAATCATCTGCAGAACTTTTACATAGTTTGTTTGTTCCCGATGAGTCTGAAGAAGAAGAAACAACCACTTCCCCCAAAACCAATTTTGAAAAAGATATAACTGCAATAGTTGGAGACATTTCCCCTATAATAATGAAATATTTATATGCAAAGTATTCACAGAAACGTAATGGAGCTAAGTTTGCTGTTACAGAGTTATTGACAAACCCTCCTGATGTTGAAAAGTTGCAACAGGATTCGATTGCTTCGCAGTCTGCCAAACGACCACACACAATCGTATCATACCAGGAACCTCCAAATAAGAAAGTGAATATTAACCCAGATAGT…	No SNP, 1 nt deletion at position 577, 1 nt insertion at position 508
C2_01730W	orf19.1484	A	ATGACAACATCGGTTGATAAATTAAATAAGCTTATTGAAGAAGTTAATAATCAAGATGAATTACAATTAATTGAAGAAATAAATCTATATATTAAAACCCTTTATGAATTACGACAAGTGAAAATTGATCAATTATCGAATATAATCCATCAATTAAATCAACAAATCATCACTAGTAATAAAGAAATTAATCAGTTAAATAAAATCAATGATTATAATTATGAATTAATTAACGTCAATAATTTCAATTTCGTTAGTCAACAACTGTTTCAATTTACAAATTTTGATCGATCATCATCATCATCATCGGAATCCACTAACAATATTTTTCAAATGATAAATAAACGATTAAATGAATTAGATAATTTAAAAGTTGTTATTGTTAAAGAATTAACTGAT…	ATGACAACATCGGTTGATAAATTAAATAAGCTTATTGAAGAAGTTAATAATCAAGATGAATTACAATTAATTGAAGAAATAAATCTATATATTAAAACCCTTTATGAATTACGACAAGTGAAAATTGATCAATTATCGAATATAATCCATCAATTAAATCAACAAATCATCACTAGTAATAAAGAAATTAATCAGTTAAATAAAATCAATGATTATAATTATGAATTAATTAACGTCAATAATTTCAATTTCGTTAGTCAACAACTGTTTCAATTTACAAATTTTGATCGATCATCATCATCATCATCGGAATCCACTAACAATATTTTTCAAATGATAAATAAACGATTAAATGAATTAGATAATTTAAAAGTTGTTATTGTTAAAGAATTAACTGAT…	No SNP, 3nt deletion at position 630
C2_01780W	orf19.1490	B	ATGTTGGCCAACGTTAAATTGAACCTTGTTACGGCACTTTATGTTTTGTCATATGTCTCAGTTGTTAATGCCTATCAACAAGAAAATGAAATAACACCAGCAGATAATATTGACAAAAGAGCTGGTGCTATTGGTAATTTTTTCAGAGATTTCACCAATAGTATTTTTGGAAACGATAATCTGGAAGTCAACCAACCATCAACAAATGGTGCTACCAGTACTGGACACTTTTTCGGTCCATCAATACCTTCTACTTCTACTCACCAACAGACACCGGGTGAAACATCAAACAATGTTAACACAAAATCATCTTCTCAGAATCAATCACCTTCCACATCTCCCACTTCTACTGTTGCTGCTGCTGCTGCAACTTCTTCAAGTCCTGTTGCTAGTACTCGT…	ATGTTGGCCAACGTTAAATTGAACCTTGTTACGGCACTTTATGTTTTGTCATATGTCTCAGTTGTTAATGCCTATCAACAAGAAAATGAAATAACACCAGCAGATAATATTGACAAAAGAGCTGGTGCTATTGGTAATTTTTTCAGAGATTTCACCAATAGTATTTTTGGAAACGATAATCTGGAAGTCAACCAACCATCAACAAATGGTGCTACCAGTACTGGACACTTTTTCGGTCCATCAATACCTTCTACTTCTACTCACCAACAGACACCGGGTGAAACATCAAACAATGTTAACACAAAATCATCTTCTCAGAATCAATCACCTTCCACATCTCCCACTTCTACTGTTGCTGCTGCTGCTGCAACTTCTTCAAGTCCTGTTGCTAGTACTCGT…	No SNP, No DIP
C2_02540W	orf19.1578	A	ATGTCTGATACTTCTAAATCAGTACTTAGTAATAAGGAGTTTTCTTTCCCTAGAGGTGGATCCAAACCATTATCGGCTTTGGAAGTGAAAGAGATTTCTAATGAAGCCACTAAAGATGTTTTATTTGAACAAGCAGAATCAAATAAACGATCAAACTCCAATAAATCTGACCAACCAAAGAAGAAACATAAAAAATCAAGTAAAAACAAATCTAAGAATGACAAGAATGATAATGATGAAGAAACTACTCAATCGGTTACTATTGAAACATTCAATTTCAAAAACCTTGTTAGTGGATCAACAGTATTAGGTCAAATCAAAACTATTAATAAACTTGATATTGGTTTAGCTCTCGGTGATAATTTGACAGGTTATATTCCCATCACATCTATATGCCCT…	ATGTCTGATACTTCTAAATCAGTACTTAGTAATAAGGAGTTTTCTTTCCCTAGAGGTGGATCCAAACCATTATCGGCTTTGGAAGTGAAAGAGATTTCTAATGAAGCCACTAAAGATGTTTTATTTGAACAAGCAGAATCAAATAAACGATCAAACTCCAATAAATCTGACCAACCAAAGAAGAAACATAAAAAATCAAGTAAAAACAAATCTAAGAATGACAAGAATGATAATGATGAAGAAACTACTCAATCGGTTACTATTGAAACATTCAATTTCAAAAACCTTGTTAGTGGATCAACAGTATTAGGTCAAATCAAAACTATTAATAAACTTGATATTGGTTTAGCTCTCGGTGATAATTTGACAGGTTATATTCCCATCACATCTATATGCCCT…	No SNP, deletion of 3 nt at position 4059
C2_03210W	orf19.909.1	B	ATGGCAGGCGCTTATACGATTTTTGGTAAACAAGTCCCAGCTCATATAGTATGTATACACGGATAAATAGAACTCAATGACATTATTATTGCGCCCCCCCCMCCCCCCCCCACTGCGTTTTTTGTGTTCGAATACTAACAAATCCAACTTCCACCCTATTTCCAACTAGTTATCTATTATCACTTTAGGTTCTGTAGCTGCAGGTATTGCCATTCCTAAGTTTTTACCAAAAGATGAAACCAAAAAAGAAGTAGCAAAACCAGTTGCTCCTATTGTCCAATCAAAAGAAGATGATTTTGATTTGGAAAAATTCATCAAGTATGTTAGATTGGCCCTTTTTTTTATGATCAGTACTAGCTTAGTATCTGATTCTTGATCTTTCAAGATTACTAACAGTCG…	ATGGCAGGCGCTTATACGATTTTTGGTAAACAAGTCCCAGCTCATATAGTATGTATACACGGATAAATAGAACTCAATGACATTATTATTGCGCCCCCCCCCCCCCCCCCCACTGCGTTTTTTGTGTTCGAATACTAACAAATCCAACTTCCACCCTATTTCCAACTAGTTATCTATTATCACTTTAGGTTCTGTAGCTGCAGGTATTGCCATTCCTAAGTTTTTACCAAAAGATGAAACCAAAAAAGAAGTAGCAAAACCAGTTGCTCCTATTGTCCAATCAAAAGAAGATGATTTTGATTTGGAAAAATTCATCAAGTATGTTAGATTGGCCCTTTTTTTTATGATCAGTACTAGCTTAGTATCTGATTCTTGATCTTTCAAGATTACTAACAGTCG…	No SNP, No DIP
C2_04420W	orf19.4510	A	ATGGTAATCGTAAGTTTCAACATTGATACTGATCTTTTCATTAATTTAGCAAAGCTTCCAGCCGAAGTAATTGCTTTAATTTTTAGCTTTGTACCAAAATGTATGTTGCCAGAGTTATTGTATTGCTCACCAATTAAAAAGGTCGCTGCATCTGCAATTTTGTCATATGTAGATGTCTATGACGCTATTGAGAGACACAAGTGGAGTTATGAGCTAGGTGTTGGATACCCAAATTGTTCTTGCCGACAGTTCAGAATCACACAAGAAAATTTGAAACAAGGTATTCGCCAATGGAAAATATTTCCAAAATCCATTGCTTTGAACAATGTGGACCAACTTGCAATTGCATTGAATGATTCCCGTGAATTTTTTGTGGATGCTCAACTTATTAATGCTTCT…	ATGGTAATCGTAAGTTTCAACATTGATACTGATCTTTTCATTAATTTAGCAAAGCTTCCAGCCGAAGTAATTGCTTTAATTTTTAGCTTTGTACCAAAATGTATGTTGCCAGAGTTATTGTATTGCTCACCAATTAAAAAGGTCGCTGCATCTGCAATTTTGTCATATGTAGATGTCTATGACGCTATTGAGAGACACAAGTGGAGTTATGAGCTAGGTGTTGGATACCCAAATTGTTCTTGCCGACAGTTCAGAATCACACAAGAAAATTTGAAACAAGGTATTCGCCAATGGAAAATATTTCCAAAATCCATTGCTTTGAACAATGTGGACCAACTTGCAATTGCATTGAATGATTCCCGTGAATTTTTTGTGGATGCTCAACTTATTAATGCTTCT…	No SNP, No DIP
C2_06650C	orf19.1296	B	ATGACAGATTATGAACAAGAATTATTAGATGATTTAGATAGTTCTAATGATGAACAAGAAGAGTTAGAACAGACAGATAATCCACAAGAAGAAGAAGAAGATGGGGATGGGGATGGGGATGAGGATGGTTCTATGGATTTTAATATTCAATTACAACAATTAATTGAATCTAATTCTTCTAATATTATTAATGAATTTGATAAACTAGATATTGAAACTATAAATGATGAAGATTTAATTAAATTATCAAAAATTTATCCTTTAATTCCTCAATTAAAACAAAAAATCATTCAATATTCCAATGAACAAGAATTAGATTATTTAGAATTAATAACATCAACCACCTCCACTAATAGTTCTTCTTCTTCTACTTCTATTTATGACAATTATGGTGAAAAT…	ATGACAGATTATGAACAAGAATTATTAGATGATTTAGATAGTTCTAATGATGAACAAGAAGAGTTAGAACAGACAGATAATCCACAAGAAGAAGAAGAAGATGGGGATGGGGATGGGGATGAGGATGGTTCTATGGATTTTAATATTCAATTACAACAATTAATTGAATCTAATTCTTCTAATATTATTAATGAATTTGATAAACTAGATATTGAAACTATAAATGATGAAGATTTAATTAAATTATCAAAAATTTATCCTTTAATTCCTCAATTAAAACAAAAAATCATTCAATATTCCAATGAACAAGAATTAGATTATTTAGAATTAATAACATCAACCACCTCCACTAATAGTTCTTTTTCTTCTTCTTCCACTTCTATTTATGACAATTATGGT…	No SNP, insertion of 3 nt at position 362, insertion of 3 nt at position 372, deletion of 1 nt at position 849, insertion of 1 nt at position 902
C2_08530C	orf19.3626	B	ATGTGTGGAATTTTACTTACAGTATCAAATAAATCATTGGATATACCATCATGTATTCCACAACCATTAAGACAAACTGATAATGATCAAAAAACCAACTCTAATCAACATCAACAACAACATCAACAATGGGAAACCTTAGATAAAGCCATTATTGAATCATTTTTAAATAAAGGATCGGAATTAAAACCATTAACTAATCAACAAATTTATAAATTAAATAATTTATCTCATTTAAGAGAATTAAATAATCAATTATCAAAACTTAAAAATAACGTGAAAGTATTATCATCAGATTTAGAATATCAACGACAAGAACAAATTAAACAATTACAAACAGAAATTGATTTGATCTCTAAAGATGATGATGATGATGATAATGATGGCTTAGAAATTGAT…	ATGTGTGGAATTTTACTTAAAGTATCAAATAAATCATTGGATATACCATCATGTATTCCACAACCATTAAGACAAACTGATAATGATCAAAAAACCAACTCTAATCAACATCAACAACAACATCAACAATGGGAAACCTTAGATAAAGCCATTATTGAATCATTTTTAAATAAAGGATCGGAATTAAAACCATTAACTAATCAACAAATTTATAAATTAAATAATTTATCTCATTTAAGAGAATTAAATAATCAATTATCAAAACTTAAAAATAACGTGAAAGTATTATCATCAGATTTAGAATATCAACGACAAGAACAAATTAAACAATTACAAACAGAAATTGATTTGATCTCTAAAGATGATGATGATGATGATAATGATGGCTTAGAAATTGAT…	1 SNP, No DIP
C2_10330C	orf19.1745	B	ATGAAATTCTTTACTGCTGCTACTACTGCTTTATTATTATCTGCTCAAGCTTTAGCTGAATTAACTTCCTATAAATTATATGCCAAATCTGAAAATACTGAAGTTGATGGTAAAGGTGTTTCAATTTTACATGAAGGTGCAGGTATCTATTTTGTCTTTTTAGGTACTGAAAGCATTGATGTTACTTATGATGATGTTGAAAAGCTTTTATATGTCCCAGTTAGTTCTGATATTCAATTCAATTTTGGTACTAATGCTGATATTGTCCAATTTTCAGTAACCCCTCCAGTTTCGGTTGAAATTGCTGAAGATGGATCGGTCAATTTTGAAGGATCTGATGACCTTTTCGCCGCGCAATACATTAATGATCCATATAACTATTCCAAGGATTCATATGCA…	ATGAAATTCTTTACTGCTGCTACTACTGCTTTATTATTATCTGCTCAAGCTTTAGCTGAATTAACTTCCTATAAATTATATGCCAAATCTGAAAATACTGAAGTTGATGGTAAAGGTGTTTCAATTTTACATGAAGGTGCAGGTATCTATTTTGTCTTTTTAGGTACTGAAAGCATTGATGTTACTTATGATGATGTTGAAAAGCTTTTATATGTCCCAGTTAGTTCTGATATTCAATTCAATTTTGGTACTAATGCTGATATTGTCCAATTTTCAGTAACCCCTCCAGTTTCGGTTGAAATTGCTGAAGATGGATCGGTCAATTTTGAAGGATCTGATGACCTTTTCGCCGCGCAATACATTAATGATCCATATAACTATTCCAAGGATTCATATGCA…	1 SNP, No DIP
C3_00040W	orf19.5472	not defined	ATGACAGCTCCAACTATTCTCGATCGCATACGACTCGTCCGATGTCTGCATCGTGTRCCCCTGTGCTCGCTCAACCGCCAKCTCAAGCGCATCAAGCTTACTGTCAACCACCACTGCGTTCTTGATAAAGTACGACACCGCCTGCCGCATCTCTCGAATCCGAACAATGTCGCCACCAAAATCTTTCATAATCGTACGGCACGTGCTGTAGTAGTGCCCACGCTCAACGAGCTTGTTGCTCGACAACGCAAACAACTGGTACCGGTGAAAATTAACATGTATAGCATCCATCTCCCCAATCYCCGTCATCGCCCTGAGCAAGAGCGGCTTCATAGACAACGAGTGATTAACTATAAGCTTCTGCAACTGAAGCGGGTAGAACCGCTCCCTCGCGGTGAA…	ATGACAGCTCCAACTATTCTCGATCGCATACGACTCGTCCGATGTCTGCATCGTGTACCCCTGTGCTCGCTCAACCGCCAGCTCAAGCGCATCAAGCTTACTGTCAACCACCACTGCGTTCTTGATAAAGTACGACACCGCCTGCCGCATCTCTCGAATCCGAACAATGTCGCCACCAAAATCTTTCATAATCGTACGGCACGTGCTGTAGTAGTGCCCACGCTCAACGAGCTTGTTGCTCGACAACGCAAACAACTGGTACCGGTGAAAATTAACATGTATAGCATCCATCTCCCCAATCCCCGTCATCGCCCTGAGCAAGAGCGGCTTCATAGACAACGAGTGATTAACTATAAGCTTCTGCAACTGAAGCGGGTAGAACCGCTCCCTCGCGGTGAA…	No SNP, No DIP
C3_00060W	orf19.5467	not defined	ATGCCAGAAAACCTCCAAACAAGAYTACATAACTCACTCGACGAGATATTGAAATCATCAGGATACATATTTGAGRTAATCGACCAAAACAGAAARCAAAGCAATGTGATAACTAGCCCCAACAACGAACTAATCCAAAAATCCATAACCCAACTGCTCAACGGCGAAATCCAAAACTTCCATGCTATTCTAGACCAAACAGTGTCGAAACTCAATGATGCAGAGTGGTGTCTCGGCGTTATGGTTGAAAAGAAAAAGAAACTTGACGAATTGAAAGTCAAAGAAGAAGAGGCCAAAAAGAAGGAAGAAGAGGCCAAAAARAAGGAAGAAGAGGCCAAGAAGTGTTTTATTTTACTTTTCTGTCAAATTTGCACTACTTTTAATTTGTGTGCAAATATT…	ATGCCAGAAAACCTCCAAACAAGACTACATAACTCACTCGACGAGATATTGAAATCATCAGGATACATATTTGAGGTAATCGACCAAAACAGAAAACAAAGCAATGTGATAACTAGCCCCAACAACGAACTAATCCAAAAATCCATAACCCAACTGCTCAACGGCGAAATCCAAAACTTCCATGCTATTCTAGACCAAACAGTGTCGAAACTCAATGATGCAGAGTGGTGTCTCGGCGTTATGGTTGAAAAGAAAAAGAAACTTGACGAATTGAAAGTCAAAGAAGAAGAGGCCAAAAAGAAGGAAGAAGAGGCCAAAAAAAAGGAAGAAGAGGCCAAGAAGTGTTTTATTTTACTTTTCTGTCAAATTTGCACTACTTTTAATTTGTGTGCAAATATT…	No SNP, No DIP
C3_00590W	orf19.5402	not defined	ATGCTACTGGTAAGGACAGCACTACCACAACTGATAATGGTCACGATGAATCCACAACTGTTACTACTGGTGATGACGATACTGCTACCACTAAGGATAACAATACTGCTTCTACAACAACTAAAACTGGTGATAATGACACGGCTACAACTGTTAACCATAGCATTGAATCCACAMCTGTTACTACTGGTGATGACAATACTGCCACCACTGGTAACGATGATACTGCTTCTACAACTGATGCTACTGGTAATGATTCTACAACAGCCACAACTGGTAACCATAGCATTGAATCCACAMCTGTTACTACTGGTGATGACAATACTGCTACCACTGGTAACGATGACACAGCTTCAACTGTTTCCACTGGAAATGATAATAGTGCTTCTAAAACGGGTG…	ATGCTACTGGTAAGGACAGCACTACCACAACTGATAATGGTCACGATGAATCCACAACTGTTACTACTGGTGATGACGATACTGCTACCACTAAGGATAACAATACTGCTTCTACAACAACTAAAACTGGTGATAATGACACGGCTACAACTGTTAACCATAGCATTGAATCCACAACTGTTACTACTGGTGATGACAATACTGCCACCACTGGTAACGATGATACTGCTTCTACAACTGATGCTACTGGTAATGATTCTACAACAGCCACAACTGGTAACCATAGCATTGAATCCACACCTGTTACTACTGGTGATGACAATACTGCTACCACTGGTAACGATGACACAGCTTCAACTGTTTCCACTGGAAATGATAATAGTGCTTCTAAAACGGGTG…	No SNP, No DIP
C3_01260C	orf19.1725	not defined	ATGAAGTTTTCTAACGTCGCTGCAGCAACTGTGCTTGCTTCAACATCATCTGCTTGTATTCTTCCAATTGTTGAAGGTCTTCTTAACTGTGTTTTCCCAAGACCACCACCACCAACTATTCCTCCAAGTCCATGTGGTGGTAAAAAATGTCCACCTCCAAAACCATGTACTACCAGAATTCCTCAAACTCATACCACAATTGTGATTAGTACTTATACTACTGGTGTTGTCACCTGGGGTGGTAGTGTTACTACTGTTACTTTAACTCCAGGTACTACTGTTGCTACTATTCCACCAACTACCGTTACAATTACTCCAGGTACTGAAACTGTCACTCTTCCAACTCCAACTGCCACTGTTCCAAACACTAAACCAGGTACTGACACTGCTACTGTTCCA…	ATGAAGTTTTCTAACGTCGCTGCAGCAACTGTGCTTGCTTCAACATCATCTGCTTGTATTCTTCCAATTGTTGAAGGTCTTCTTAACTGTGTTTTCCCAAGACCACCACCACCAACTATTCCTCCAAGTCCATGTGGTGGTAAAAAATGTCCACCTCCAAAACCATGTACTACCAGAATTCCTCAAACTCATACCACAATTGTGATTAGTACTTATACTACTGGTGTTGTCACCTGGGGTGGTAGTGTTACTACTGTTACTTTAACTCCAGGTACTACTGTTGCTACTATTCCACCAACTACCGTTACAATTACTCCAGGTACTGAAACTGTCACTCTTCCAACTCCAACTGCCACTGTTCCAAACACTAAACCAGGTACTGACACTGCTACTGTTCCA…	No SNP, No DIP
C3_02640C	orf19.255	B	ATGAGTTCCGCGTTACTTCCAATTTCTTGTATTTCTTGTCGAAAAAGAAAAATAAAGTGTAACAGAATCAAACCTTGTGATCAATGTATAAAGAGACATTTACCATGTGAATTTCCAGAAAAGTTTAGAAATATCAAAATTCAAGAAGATGAAATAAAGCCTGAACTTGACGGTGAACCTAAACTTGAACCTGAGGACGATATGAATTCGATATATGATTACACTAGGAAACCTTCTGAAAACCTGAGCATCTCAACAAGTGGCTCGGCATCAATACTATCTTCAGCGCCAAGTAAATCAACCGACTCAACTGATTCAATACCAACAAGTACCGACAGTGCCACAAATTCCGACTCCCGTGAGAAATGTATGGTTACGAAGAATCATTCAACTGGGAAA…	ATGAGTTCCGCGTTACTTCCAATTTCTTGTATTTCTTGTCGAAAAAGAAAAATAAAGTGTAACAGAATCAAACCTTGTGATCAATGTATAAAGAGACATTTACCATGTGAATTTCCAGAAAAGTTTAGAAATATCAAAATTCAAGAAGATGAAATAAAGCCTGAACTTGACGGTGAACCTAAACTTGAACCTGAGGACGATATGAATTCGATATATGATTACACTAGGAAACCTTCTGAAAACCTGAGCATCTCAACAAGTGGCTCGGCATCAATACTATCTTCAGCGCCAAGTAAATCAACCGACTCAACTGATTCAATACCAACAAGTACCGACAGTGCCACAAATTCCGACTCCCGTGAGAAATGTATGGTTACGAAGAATCATTCAACTGGGAAA…	No SNP, No DIP
C3_02720W	orf19.264	A	ATGATTACAACTACAACAACTACAGCAACATCACAGATTGGTGATTTGAATGAAATACCGAACTTGAAACCACCAAGAGAAACATTTGTTGATCAACCGAAAAGTCCGGAGGATGTTAATTTAGAAGAATTAATTTATGATTTACAAAATGGTACCAAAAACGTCAATAACTTGCATTTATACCATTCAATATTTATTTTATCCAAAACATTACAATTTATTGTTAAATTACAGGAACATCCTAATTTGTATAATGAATTTAGATGGCAACAATTGAATAGATTGGGGATCAATGAAGATGATCTTATAGATAAAGACACGGGAAACATTAATGAGAATAACGAAAGGAATGATAATGCTAGTAGCACGTTATTTCAACCACAACCACTGCATATGACC…	ATGATTACAACTACAACAACTACAGCAACATCACAGATTGGTGATTTGAATGAAATACCGAACTTGAAACCACCAAGAGAAACATTTGTTGATCAACCGAAAAGTCCGGAGGATGTTAATTTAGAAGAATTAATTTATGATTTACAAAATGGTACCAAAAACGTCAATAACTTGCATTTATACCATTCAATATTTATTTTATCCAAAACATTACAATTTATTGTTAAATTACAGGAACATCCTAATTTGTATAATGAATTTAGATGGCAACAATTGAATAGATTGGGGATCAATGAAGATGATCTTATAGATAAAGACACGGGAAACATTAATGAGAATAACGAAAGGAATGATAATGCTAGTAGCACGTTATTTCAACCACAACCACTGCATATGACC…	1 SNP, 6nt deletion at position 709
C3_02780W	orf19.269	B	ATGCATTTCTCGTTGAAAARGGGAGGTGACCCAGAAATTATTAAAGCATCCCAAAAGAAAAGAGGTGACTCCGTCGAATTAGTTGATGAAATCATCGCCGAATATAAAGAATGGGTTAAATTAAGATTCGATTTAGATGAACACAACAAGAAATTGAATTCAGTACAAAAAGAAATTGGTAAAAGATTCAAAGCTAAAGAAGATGCTAAAGATTTAATTGCTGAAAAGGAAAAATTGAGTAATGAAAAAAAGGAAATTATTGAAAAAGAAGCTGAAGCAGATAAGAATTTACGTAGTAAAATCAATCAAGTTGGTAACATCGTTCATGAATCAGTTGTTGATTCTCAAGATGAAGAAAACAATGAATTGGTTAGAACCTGGACTCCAGAAAATTACAAA…	ATGCATTTCTCGTTGAAAAGGGGAGGTGACCCAGAAATTATTAAAGCATCCCAAAAGAAAAGAGGTGACTCCGTCGAATTAGTTGATGAAATCATCGCCGAATATAAAGAATGGGTTAAATTAAGATTCGATTTAGATGAACACAACAAGAAATTGAATTCAGTACAAAAAGAAATTGGTAAAAGATTCAAAGCTAAAGAAGATGCTAAAGATTTAATTGCTGAAAAGGAAAAATTGAGTAATGAAAAAAAGGAAATTATTGAAAAAGAAGCTGAAGCAGATAAGAATTTACGTAGTAAAATCAATCAAGTTGGTAACATCGTTCATGAATCAGTTGTTGATTCTCAAGATGAAGAAAACAATGAATTGGTTAGAACCTGGACTCCAGAAAATTACAAA…	No SNP, No DIP
C3_02880W	orf19.279	not defined	ATGGTTCTTGTTGGTATCACCACCACAGACACAGAGGACGATATTGCAAAGCTCTCCAAGAAGCTTCTATCCCTCCGTGTGTTTGAAGATTTGTCTGAGCCACCGCAGACTGCCACCAAGTGGTATGGCAAGCCATGGGCAAAGTCGATCGTTGACATCCAAGGTGAAATATTGTCTGTGAGTCAGTTTACATTGTATGGCACAGTCAAGAAGGGGACCAAGCCTGATTTCCACCGTGCAGCCAAGGGCCACCACGCAGTTGAATTGTACAACAAGTTRTTAGAGCAATTGAGAGCAGGGTTGGGCCAAGAGAAAGTCAAGGACGGAGAGTTTGGAGCTATGATGGACGTTGCCTTGGTCAACGATGGTCCTGTGACCATCGTCTGGGACACCCAGGAC…	ATGGTTCTTGTTGGTATCACCACCACAGACACAGAGGATGATATTGCAAAGCTCTCCAAGAAGCTTCTATCCCTCCGTGTGTTTGAAGATTTGTCTGAGCCACCGCAGACTGCCACCAAGTGGTATGACAAGCCATGGGCAAAGTCGATCGTTGACATCCAAGGTGAAATATTGTCTGTGAGTCAGTTTACATTGTATGGCACAGTCAAGAAGGGGACCAAGCCTGATTTCCACCGTGCAGCCAAGGGCCACCACGCAGCTGAATTGTACAACAAGTTGTTAGAGCAATTGAGAGCAGGGTTGGGCCAAGAGAAAGTCAAGGACGGAGAGTTTGGAGCTATGATGGACGTTGCCTTGGTCAACGATGGTCCTGTGACCATCGTCTGGGACACCCAGGAC…	3 SNPs, No DIP
C3_03050C	orf19.301	A	ATGAAATTGGAATCAATTGCTGTCTTTGCTGGTATTGTTTCCACTGCGCTTGCTGGTGTTTATCATAAGCCACCACCAGCTACTACGTATTGGACTACAATCTATGCTCCTTCAACATCTGTCGTTACTGTCACTTCTTGTTCCAAAGGTGGATGTGGCACTCAATCCTATGCTACTGGTGTCACTAAAACCAAGACTGTCCATGAAGGTGTGACTACTGAATATACTACTTATTGTCCATTGACTACATCCCACGAAGTTGTTAAATCCACTTGCTCAGATACACTTGTTGTTTGGTCTACTAGATCTTTCTCCTGGGTTTGGTCATTCTCAAAACCAGACGGATGTGGCCAAAGTACTTCCACCATTAAAACTACTGCTCAAACCGATGTCCCTACT…	ATGAAATTGGAATCAATTGCTGTCTTTGCTGGTATTGTTTCCACTGCGCTTGCTGGTGTTTATCATAAGCCACCACCAGCTACTACGTATTGGACTACAATCTATGCTCCTTCAACATCTGTCGTTACTGTCACTTCTTGTTCCAAAGGTGGATGTGGCACTCAATCCTATGCTACTGGTGTCACTAAAACCAAGACTGTCCATGAAGGTGTGACTACTGAATATACTACTTATTGTCCATTGACTACATCCCACGAAGTTGTTAAATCCACTTGCTCAGATACACTTGTTGTTTGGTCTACTAGATCTTTCTCCTGGGTTTGGTCATTCTCAAAACCAGACGGATGTGGCCAAAGTACTTCCACCATTAAAACTACTGCTCAAACCGATGTCCCTACT…	No SNP, No DIP
C3_03120C	orf19.309	B	ATGACCGAAAAAAAAGAATTGGAAAACCAGACTAATATCCAACCGATAATATCGTTCACCAAAGAAGATATCGAAGATAATAAACCACATGTTTTAACTACAATCATTTCTCCCTCTGGYAAGGAGATTGCTATTACCAATGATGTTGATCAAGCTATGAAGCTCGCYCTTGAGCACAAGGGTGAAACCATCGAGGTAGACAGTGTTCAGGCAAGTAAATTACTTCGAAAAATTGATTTGTACTTATTACCCGTTATGTGCTTGTTGTATTGCTTTCAATTCATGGATAAATTAACAACAAGTTATGCGTCAGTGCTTGGGTTAAGAAAAGAATTAAAAATGCAAGGTGACATGTATAGTTGGACGGCTACTGCATTTTACTTGGGATATCTTGTCTTT…	ATGTCCGAAAAAAAAGAATTGAAAAACCAGACTAATATCCAACCGATAATATCGTTCACCAAAGAAGATATCGAAGATAATAAACCACATGTTTTAACTACAATCATTTCTCCCTCTGGCAAGGAGATTGCTATTACCAATGATGTTGATCAAGCTATGAAGCTCGCCCTTGAGCACAAGGGTGAAACCATCGAGGTAGACAGTGTTCAGGCAAGTAAATTACTTCGAAAAATTGATTTGTACTTATTACCCGTTATGTGCTTGTTGTATTGCTTTCAATTCATGGATAAATTAACAACAAGTTATGCGTCAGTGCTTGGGTTAAGAAAAGAATTAAAAATGCAAGGTGACATGTATAGTTGGACGGCTACTGCATTTTACTTGGGATATCTTGTCTTT…	5 SNPs, No DIP
C3_03630W	orf19.6958	A	ATGGGCGTATTTGGAAGAGGAGCAGTCAGTAGGATATCCATCCGATCAATTCATTTGAGAAACACGACCAATTTTGTTGTTCCTGAAAATTATAAGCCAAATAGGTCATTGCTCAAGCAGTTACCATGGAAAGCAGGACTTGATATCTGGTGGAAGTCCTTGTCTCCAAATAGACTCTCTGATTTGCAGAAAGCTTTAGTGGAATTTATGCTACCCTCTCATTTGCAAGAAAACCAGAGAATAATCAAAGAGTTCAAAAAAACAACTATCGACGACAAGGGCAATTATATCAATGAGGTAGGGTTCAAGATTATAAACAACAAAGATAAACCAACAAAGCATCTTGTTTTCATTCATGGTTATGGTGCTTCTTTAGGCTGTTTTGCAAGGAATTTTCAA…	ATGGGCGTATTTGGAAGAGGAGCAGTCAGTAGGATATCCATCCGATCAATTCATTTGAGAAACACGACCAATTTTGTTGTTCCTGAAAATTATAAGCCAAATAGGTCATTGCTCAAGCAGTTACCATGGAAAGCAGGACTTGATATCTGGTGGAAGTCCTTGTCTCCAAATAGACTCTCTGATTTGCAGAAAGCTTTAGTGGAATTTATGCTACCCTCTCATTTGCAAGAAAACCAGAGAATAATCAAAGAGTTCAAAAAAACAACTATCGACGACAAGGGCAATTATATCAATGAGGTAGGGTTCAAGATTATAAACAACAAAGATAAACCAACAAAGCATCTTGTTTTCATTCATGGTTATGGTGCTTCTTTAGGCTGTTTTGCAAGGAATTTTCAA…	No SNP, No DIP
C3_03940C	orf19.2813	not defined	ATGTCAGAATCAGATCAATTAAACTCTACTAATAAKASAGRWAACACTTTCATTAGTCTAGATCAAGCYARWACAATAATGGCAGATCAAGCTCAAGGAGCCAACCCACTACATGGTGTAGGGTTG	ATGTCAGAATCAGATCAATTAAACTCTACTAATAAGAGAGATAACACTTTCCTTAGTCAAAATCAAGCTAAAACAATAATGGCAGATCAAGCTCAAGGAGCCAACCCACTACATGGTGTAGGGTTG	3 SNPs, No DIP
C3_04890W	orf19.5958	not defined	ATGAGTACTGCAAACACGTCTTTGTCGCAACAGCTAGACGAAAAGCCATGGGTGGATGCACTGGACAATTCATCAGTTCAAGAATATCAAGGTTTTGATGCTACTGCAAGTCACAACATCCAAGATTTAGCCAGAAAATTGACCCATGGTTCTACAAATGGTGATCACCATTCTGCAAATGATTTAGCTAGATATTTGAGCCACATGTCCGACATACCTGGTGTTAGTCCATTCAACGGCAACATTAGTCATGAACAATTAGACCCAGATTCCGAAAATTTCAATGCCAAATACTGGGTGAAAAACTTGAAAAAATTATTTGAATCTGATTCTGATTATTATAAGCCATCGAAATTAGGGGTTGCCTATAGAAATTTAAGAGCTTACGGTATTGCTAAT…	ATGAGTACTGCAAACACGTCTTTGTCGCAACAGCTAGACGAAAAGCCATGGGTGGATGCACTGGACAATTCATCAGTTCAAGAATATCAAGGTTTTGATGCTACTGCAAGTCACAACATCCAAGATTTAGCCAGAAAATTGACCCATGGTTCTACAAATGGTGATCACCATTCTGCAAATGATTTAGCTAGATATTTGAGCCACATGTCCGACATACCTGGTGTTAGTCCATTCAACGGCAACATTAGTCATGAACAATTAGACCCAGATTCCGAAAATTTCAATGCCAAATACTGGGTGAAAAACTTGAAAAAATTATTTGAATCTGATTCTGATTATTATAAGCCATCGAAATTAGGGGTTGCCTATAGAAATTTAAGAGCTTACGGTATTGCTAAT…	No SNP, No DIP
C3_07270C	orf19.6771	not defined	ATGCAAATTTTCGTTAAAACTTTGACTGGTAAAACCATTACCTTAGAAGTCGAATCTTCTGACACCATCGATAACGTCAAATCCAAGATCCAAGACAAAGAAGGTATTCCACCAGACCAACAAAGATTGATTTTCGCCGGTAAACAATTAGAAGATGGCAGAACCTTGTCTGACTACAACATCCAAAAAGAATCTACTTTACATTTGGTTTTAAGATTGAGAGGTGGTATGCAAATCTTTGTTAAAACTTTAACTGGTAAGACTATCACTTTGGAAGTCGAATCTTCTGACACCATCGATAACGTCAAATCCAAGATCCAAGACAAAGAAGGTATTCCACCAGACCAACAAAGATTGATTTTCGCCGGTAAACAATTGGAAGACGGTAGAACCTTGTCT…	ATGCAAATTTTCGTTAAAACTTTGACTGGTAAAACCATTACCTTAGAAGTCGAATCTTCTGACACCATCGATAACGTCAAATCCAAGATCCAAGACAAAGAAGGTATTCCACCAGACCAACAAAGATTGATTTTCGCCGGTAAACAATTAGAAGATGGCAGAACCTTGTCTGACTACAACATCCAAAAAGAATCTACTTTACATTTGGTTTTAAGATTGAGAGGTGGTATGCAAATCTTTGTTAAAACTTTAACTGGTAAGACTATCACTTTGGAAGTCGAATCTTCTGACACCATCGATAACGTCAAATCCAAGATCCAAGACAAAGAAGGTATTCCACCAGACCAACAAAGATTGATTTTCGCCGGTAAACAATTGGAAGACGGTAGAACCTTGTCT…	No SNP, No DIP
C3_07980C	orf19.6192	not defined	ATGYTGTTCACCCAGCAAGCACAGCACCTTGCACAGTTCAAGTTCAATTTCCCATTCTACAACTGCAATTTCWACTGGGTCCCCGAGCAGTTTGACTTCCGTAAAATACACCACCCCACAGATCAACTATCCCCYGCCGGCTTGACTTCCGTAAAATACACTACAAAGCCTACCCCTTGTCTGACTAYCCCTCAGTCCCACAGATCAACTATCCCCCGCCGGCTTGACTTCCGTAAAATACACTACATAGTCTRCCCCTTCTACATCCTCTTCTATAGATTTCCAGTAAATATATTCCTATTCTACGTGATTACTACTACACTTGCTAGCCTCTCTGTCGCTGCGATCTCRGYTTTTTCACCTATCCTTGTTCGCTTGACCTCGGTTCACTCCCCCGGC	ATGCTGTTCACCCAGCAAGCACAGCACCTTGCACAGTTCAAGTTCAATTTCCCATTCTACAACTGCAATTTCTACTGGGTCCCCGAGCAGTTTGACTTCCGTAAAATACACCACCCCACAGATCAACTATCCCCTGCCGGCTTGACTTCCGTAAAATACACTACAAAGCCTACCCCTTGTCTGACTACCCCTCAGTCCCACAGATCAACTATCCCCTGCCGGCTTGACTTCCGTAAAATATACTACAAAGTCTGCCCCTTCTACACTCTCCTCTTCTATAGATTTGCAGTAAATATATTCCTAGTCTACGTGATTACTACTACACTTGCTAGCCTCTCTGTCGCTGCGATCTCGGTTTTTTCACCTATCCTTGTTCGCTTGACCTCGGTTCACTCCCCC…	5 SNPs, insertion of 3 nt at position 266
C4_02540W	orf19.2747	A	ATGACAACAACAACAATAGCCAATCAAATACCATCAATTAATACCATGCTAAGTAATGTCAATAACAACAACACCCCATCAGCAAATAGTTCACAATCAACTTTAATAAATCAAGAACAACAACAGGCACAACAACAGGCACAACAACAAGCACAACAACTGCAGCATCATCGGCAGCATCAATCAAGGAGTGGTGGAACTACAACCAACAACAACTATTCATCTTCATCTGATCCACCTCGTAAAAGATCCAAAGTATCTCGTGCTTGTGATCCATGTCGAAAGAAAAAGATTAAATGTAATGCTGAATATTCAGAATTGGAAAAAAAAGTGACCAAAATATGTACTAGTTGTGCCAAAAATAAAGAAATTTGTACATTTGATAGAACTCCTTTAAAA…	ATGACAACAACAACAATAGCCAATCAAATACCATCAATTAATACCATGCTAAGTAATGTCAATAACAACAACACCCCATCAGCAAATAGTTCACAATCAACTTTAATAAATCAAGAACAACAACAGGCACAACAACAGGCACAACAACAAGCACAACAACTGCAGCATCATCGGCAGCATCAATCAAGGAGTGGTGGAACTACAACCAACAACAACTATTCATCTTCATCTGATCCACCTCGTAAAAGATCCAAAGTATCTCGTGCTTGTGATCCATGTCGAAAGAAAAAGATTAAATGTAATGCTGAATATTCAGAATTGGAAAAAAAAGTGACCAAAATATGTACTAGTTGTGCCAAAAATAAAGAAATTTGTACATTTGATAGAACTCCTTTAAAA…	No SNP, deletion of 3 nt at position 1373, insertion of 30 nt at position 2761
C4_03290W	orf19.2664	A	ATGCCCATTACATCACTTGAATCGTATTTATTTGAACGTAAATTTGCTAATGCAAGCTCGATTGAGATTTTACAGAATGCCGTTATTGGGATCGACGTCGAACATTATTTGAGTCGAATTTACACTTTTAAGAAAGAACAATTTTTACCAGCTATTGGCGGAGCTCCTTCTTCATTAAGAGATTATATTAAATCGGATTTGAAGGTTTTCCAAGAATTTAATATTAAACCTATTTTTGTCATATCCGGGTTACACACTCAATTGGAACAAAAGTACAAAAATAATTTGATAGAATTTGATACCCAACATGTTGAAAATACCTGGAATAAAGTCAATAGCAAGGATCCCTATGGACATGGTTTTCATCATCAGCACTCTCATTCCCATAGTGCCAATATT…	ATGCCCATTACATCACTTGAATCGTATTTATTTGAACGTAAATTTGCTAATGCAAGCTCGATTGAGATTTTACAGAATGCCGTTATTGGGATCGACGTCGAACATTATTTGAGTCGAATTTACACTTTTAAGAAAGAACAATTTTTACCAGCTATTGGCGGAGCTCCTTCTTCATTAAGAGATTATATTAAATCGGATTTGAAGGTTTTCCAAGAATTTAATATTAAACCTATTTTTGTCATATCCGGGTTACACACTCAATTGGAACAAAAGTACAAAAATAATTTGATAGAATTTGATACCCAACATGTTGAAAATACCTGGAATAAAGTCAATAGCAAGGATCCCTATGGACATGGTTTTCATCATCAGCACTCTCATTCCCATAGTGCCAATATT…	5 SNPs, No DIP
C4_03440C	orf19.3370	A	ATGTATCAATCTTCATCTTCTAAACCAAAGCTAAACATTAATAATAATTCCACAACAATCACCACTAATCCAACTACTACCCTCAATCCTTTACTTTTTGCAACCCCATTAAATTTCAAACCAGCATCTACATCCACCACATTAAGCACTGGGTTTGATAATCATATACCTAAATCATACATAGTTTTATCAAATAACAACAACAACTCAAATATGAAAACTTCCAAGAAACTTGGTAAATCAAATACTAAAAAACCTACTAATGATCCACCAAAACCTAAATCTTTAAATGAAGCAATTGCTAATTATACTGGCAATAAATATTTGACTCATAAGGAAAGGAAAAGGAAAAGAAAATTACAAGAAATAATAAATGAAGATAAACAAGTCCCCAAAGAA…	ATGTATCAATCTTCATCTTCTAAACCAAAGCTAAACATTAATAATAATTCCACAACAATCACCACTAATCCAACTACTACCCTCAATCCTTTACTTTTTGCAACCCCATTAAATTTCAAACCAGCATCTACATCCACCACATTAAGCACTGGGTTTGATAATCATATACCTAAATCATACATAGTTTTATCAAATAACAACAACAACTCAAATATGAAAACTTCCAAGAAACTTGGTAAATCAAATACTAAAAAACCTACTAATGATCCACCAAAACCTAAATCTTTAAATGAAGCAATTGCTAATTATACTGGCAATAAATATTTGACTCATAAGGAAAGGAAAAGGAAAAGAAAATTACAAGAAATAATAAATGAAGATAAACAAGTCCCCAAAGAA…	No SNP, 3nt deletion at position 427
C4_03560W	orf19.1323	A	ATGAGCGACTCATTCTCGAGAATAACGTCTATGATAGACTCTGCGAAAGAGTTTACAATAGAGACCGCTGTCTCTGCGTCTGCTCGATTAACCGACACACCAAGTGGATCTCGTCCACAAGAAATCTCAAAATTATTGAATTCGAGAACTGACCGTGAAATATTGAATGGGATGAAATGTGTAATTTCCCTAATAACAAGAGAAGAAGATGCATTACCATACTTTGCTGATGTTGTGAAAAATATAACCAATAGTGATCCTAAAATTAGACAATTGGTCATAATCTATTTAACCAAATATGCTGAGGTCGAACCTGATACTGCATTACTTTCCATCAATTCAATACAAAAATCATTAAATGATAAAGATCCAATAAATAGAGCTAATGCAATTAGATCA…	ATGAGCGACTCATTCTCGAGAATAACGTCTATGATAGACTCTGCGAAAGAGTTTACAATAGAGACCGCTGTCTCTGCGTCTGCTCGATTAACCGACACACCAAGTGGATCTCGTCCACAAGAAATCTCAAAATTATTGAATTCGAGAACTGACCGTGAAATATTGAATGGGATGAAATGTGTAATTTCCCTAATAACAAGAGAAGAAGATGCATTACCATACTTTGCTGATGTTGTGAAAAATATAACCAATAGTGATCCTAAAATTAGACAATTGGTCATAATCTATTTAACCAAATATGCTGAGGTCGAACCTGATACTGCATTACTTTCCATCAATTCAATACAAAAATCATTAAATGATAAAGATCCAATAAATAGAGCTAATGCAATTAGATCA…	No SNP, deletion of 33 nt at position 2239
C4_03910W	orf19.1596	B	ATGAAAGGTATTGAACAATTGAACATGTATCCAAAATCAATTTATATATACGATATGGAACAATTTCAATACGAGCAGAATACTCTTATTGAAGTTTTAAAGAAATCTCCGGGAACTCATGCTTGTTTTTCTCAGAGCAGCGATCTGGACTCCGAAACAATGCTGAAATTTTATATTAATTCTAATGTCAAGTTTGATCATTTAGAATTGTCATATTTCCTGAATCCACTCACATTACCACTTATTGCCACAAGTATTAAGCTACATGGCACTAGATTGAATAATTATGCAATTCCCGGTGTCAAAAAGCTTTCACTTTTTCAAAACTCTAGTGGCGACAGGGATCAAATTTATACTTTTTCTTCCGATTTGGAGGATTTGTATATTTCTRCTCGAGAA…	ATGAAAGGTATTGAAGAATTGAACATGTATCCAAAATCAATTTATATATACGATATGGAACAATTTCAATACGAGCAGAATACTCTTATTGAAGTTTTAAAGAAATCTCCGGGAACTCATGCTTGTTTTTCTCAGAGCAGCGATCTGGACTCCGAAACAATGCTGAAATTTTATATTAATTCTAATGTCAAGTTTGATCATTTAGAATTGTCATATTTCCTGAATCCACTCACATTACCACTTATTGCCACAAGTATTAAGCTACATGGCACTAGATTGAATAATTATGCAATTCCCGGTGTCAAAAAGCTTTCACTTTTTCAAAACTCTAGTGGCGACAGGGATCAAATTTATACTTTTTCTTCCGATTTGGAGGATTTGTATATTTCTGCTCGAGAA…	1 SNP, No DIP
C4_03970W	orf19.1207	B	ATGTTGGCGTTAGAGAATTGGCACAAAGTAGTTTTAGTAACTGGCAACAACCGTAATCTCCAAGACAGATGTTTACTGTTTCAGCGGTGGCTCTCGTACTTTCTACTTTTGCGCCTAACGCCCTGCTTARRAGAGATGCGCTGCACTATGAGAAGAGTTTCGAATCTAAGGGGCCACACCACTTTTACATCGTTTTCCTCAGACCTACTYCTTCCTCYCAATAGCACCATCCATAACATCGTATCTCCTATCCCCCARAATATCCTCTCCTAYACCAAGTATACAAGTGATATATATCTCTTTTCATTCCAGCAAATAAGACTTCAAAAT	ATGTTGGCGTTAGAGAATTGGCACAAAGTAGTTTTAGTAACTGGCAACAACCGTAATCTCCAAGACAGATGTTTACTGTTTCAGCGGTGGCTCTCGTACTTTCTACTTTTGCGCCTAACGCCCTGCTTAAAAGAGATGCGCTGCACTATGAGAAGAGTTTCGAATCTAAGGGGCCACACCACTTTTACATCGTTTTCCTCAGACCTACTCCTTCCTCTCAATAGCACCATCCATAACATCGTATCTCCTATCCCCCAAAATATCCTCTCCTACACCAAGTATACAAGTGATATATATCTCTTTTCATTCCAGCAAATAAGACTTCAAAAT	No SNP, No DIP
C4_03990C	orf19.1208	A	ATGAATAAATCAAGAAAGAGCTCAATGAGCTCACCCATGAGTACCACATTTCATAGTTTGTTTCATCGATCCCATCATAATGGCAGCAACCTTCCACAAGACACCAACCAGGTTGCGACTGGCACGACACCTTTGTCCGGTAAGTTTGATGACTTCTCAAAASCATCCAAGACAACTTTATGTCTTTCCTCAAATAGCTCGAATTCAATAATCAGCAATCCTGAACTAGCTCAGATATATAATTTCACCAACCCAAATATTTCAATTGAAGATGGAGAAACCAATTTGGATCATTCAAACAGTTCCTTTTTGGATATTCATAAGAAAATGCTTGTGCCAGCAGATCTGTTTATTCAGAATAAGCTAAACAAGTACCACCAAACCGAAGTAGGRTTGGGC…	ATGAATAAATCAAGAAAGAGCTCAATGAGCTCACCCATGAGTACCACATTTCATAGTTTGTTTCATCGATCCCATCATAATGGCAGCAATCTTCCACAAGACACCAACCAGGTTGCGACTGGCACAACACCTTTGTCCGGTAAGTTTGATGACTTCTCAAAACCATCCAAGACAACTTTATGTCTTTCCTCAAATAGCTCGAATTCAATAATCAGCAATCCTGAACTAGCTCAGATATATAATTTCACCAACCCAAATATTTCAATTGAAGATGGAGAAACCAATTTGGATCATTCAAACAGTTCCTTTTTGGATATTCATAAGAAAATGCTTGTGCCAGCCGATCTGTTTATTCAGAATAAGCTAAACAAGTACCACCAAACCGAAGTAGGGTTGGGC…	7 SNPs, No DIP
C4_04200C	orf19.5290	B	ATGGAAAATTATATCGAAGCAGATTTACCAGGAATGACATGTAAAGTGTTACGAGTATTCAAGAAGAATGAAGCAGGGACCTCCAATCTACCATCAACAGCGTCACCGGTGACGCTGCTTCTGCTGCTGCTGCTGCTGCTGTTGCTGCAAAAGCCAAAACATCAAAATAAAAAGAATTTAAACACTGCATTTGAAGATTTGGATCCTGAATCATTATTATTTCAAGATACACCAACATTATGTGATACTACTTCATCAATTAAACATTTAGAAGATGAATATCGACCATTATCGAAAAATCAATTGAAACGATTAGCCAAGAAGAATCAAAAGGATAAAAAACTATTAGAATTGAAATCTTTGGAAAATAATACCGAAATTTTTTATCAAGAATTAATG…	ATGGAAAATTATATCGAAGCAGATTTACCAGGAATGACATGTAAAGTGTTACGAGTATTCAAGAAGAATGAAGCAGGGACCTCCAATCTACCATCAACAGCGTCACCGGTGACGCTGCTTCTGCTGCTGCTGCTGCTGCTGTTGCTGCAAAAGCCAAAACATCAAAATAAAAAGAATTTAAACACTGCATTTGAAGATTTGGATCATGAATCATTATTATTTCAAGATACACCAACATTATGTGATACTACTTCATCAATTAAACATTTAGAAGATGAATATCGACCATTATCGAAAAATCAATTGAAACGATTAGCCAAGAAGAATCAAAAGGATAAAAAACTCTTAGAATTGAAATCTTTGGAAAATAATACCGAAATTTTTTATCAAGAATTAATG…	13 SNPs, No DIP
C4_04620C	orf19.3820	not defined	ATGGCAAAAGCCATAAGTGATATAAAAAATGGATTATTGTTGTCTTATAGAAAAGCAGCAAAGAAATATAACCTTTGTCATGAAACCATAAGGAAACGTATGAATGGAGTACTACCCAAACAAATAGCCCATAGAGGGAAACAACTCTTCACCCCTCAACAAGAGAAGGAGATAGTCAAATGGATTATTGAGTCTGATGAAGCAGGAAATGGACGTAGCCGTCATGATATCGTTGAATATGCAGAGCTATTTTTACTGTTGGACAGACAACTGGCTAGTATCGGTGGTTCTTGGTTTGAACGCTTTAAAAAAAGGCATAAGGAGATCCATGTTGTTCAAGGAAGAAAAATATCAAGTTTGAGAGTAAAGGCAGCAACTCCCGATCAGATAAAAGAATAT…	ATGGCAAAAGCCATAAGTGATATAAAAAATGGATTATTGTTGTCTTATAGAAAAGCAGCAAAGAAATATAACCTTTGTCATGAAACCATAAGGAAACGTATGAATGGAGTACTACCCAAACAAATAGCCCATAGAGGGAAACAACTCTTCACCCCTCAACAAGAGAAGGAGATAGTCAAATGGATTATTGAGTCTGATGAAGCAGGAAATGGACGTAGCCGTCATGATATCGTTGAATATGCAGAGCTATTTTTACTGTTGGACAGACAACTGGCTAGTATCGGTGGTTCTTGGTTTGAACGCTTTAAAAAAAGGCATAAGGAGATCCATGTTGTTCAAGGAAGAAAAATATCAAGTTTGAGAGTAAAGGCAGCAACTCCCGATCAGATAAAAGAATAT…	No SNP, No DIP
C4_05700W	orf19.1255	B	ATGGAACTTGAAGCTAGTGACTCCAATTCGTTTTCTATGTCTACCAACGAGACTGGTAAAGCCAACCCTAATGTTCAAATCGTACAAGATGGTAAAGTTGTCAAAAAGGTTCAAAAAACCAGACAACGGAGAATCTTGTCATGCGTCTATTGCCATTCGAAAAAGATCAAATGTGATAGGCAAAAACCATGCTCTCAATGCACCAAATTAGGCATGGAATGCAAGTACTTTATTAATGAAAGAATCAGCCGTGGTGGTAAGAAATCTAGCAGATTAACTGCAGATGAGAAGAAATTGAGAGGATTGATGAACTCCGCCAATGAGAACAAGAAGGCGAAACAGGAATCTGTTGAAACAGCAAAGAGTCAAGATACACAATCACTGCTGTCATCGTCACCC…	ATGGAACTTGAAGCTAGTGACTCCAATTCGTTTTCTATGTCTACCAACGAGACTGGTAAAGCCAACCCTAATGTTCAAATCGTACAAGATGGTAAAGTTGTCAAAAAGGTTCAAAAAACCAGACAACGGAGAATCTTGTCATGCGTCTATTGCCATTCGAAAAAGATCAAATGTGATAGGCAAAAACCATGCTCTCAATGCACCAAATTAGGCATGGAATGCAAGTACTTTATTAATGAAAGAATCAGCCGTGGTGGTAAGAAATCTAGCAGATTAACTGCAGATGAGAAGAAATTGAGAGGATTGATGAACTCCGCCAATGAGAACAAGAAGGCGAAACAGGAATCTGTTGAAACAGCAAAGAGTCAAGATACACAATCACTGCTGTCATCGTCACCC…	4 SNPs, No DIP
C5_00710W	orf19.570	A	ATGTTATTCACTTTATCCATTCTTTCCACATTATTGTTCAGTACTTCAATTTCTGCCATTGAAATCACTCAAAATAGAGTTGATCACGGTACAATTACCACCAGTATTGGTGATATCACCATTGATTCCGGTGCTTATTGGTCAATCATTGATAATTCAATCTCAACATTTATTGGTAATTTAGATATTAAATCTAATGCTGGATTATATATTTCCCTGACAATTCTGAATTTACCACTTTTAGTTCTTTTAAATTCTGGTTCTGCTTCTATTACTAATGATGGGATTGTTTCTTTAGATGCTCGTACTTCAACTCAAGGTTCTTCTCAATTTAATTTAGTTGGTGGTTCATTTGAAAATAATGGAGAATTTTATCTTGCTGCTTCAGGAGCCATTCCT…	ATGTTATTCACTTTATCCATTCTTTCCACATTATTGTTCAGTACTTCAATTTCTGCCATTGAAATCACTCAAAATAGAGTTGATCACGGTACAATTACCACCAGTATTGGTGATATCACCATTGATTCCGGTGCTTATTGGTCAATCATTGATAATTCAATCTCAACATTTATTGGTAATTTAGATATTAAATCTAATGCTGGATTATATATTTCCCTGACAATTCTGAATTTACCACTTTTAGTTCTTTTAAATTCTGGTTCTGCTTCTATTACTAATGATGGGATTGTTTCTTTAGATGCTCGTACTTCAACTCAAGGTTCTTCTCAATTTAATTTAGTTGGTGGTTCATTTGAAAATAATGGAGAATTTTATCTTGCTGCTTCAGGAGCCATTCCT…	1 SNP, No DIP
C5_03030W	orf19.4330	A	ATGAAAGTTTACAATTTATTTCTTATTGCTAATTTGGCAAATGGTTTAACCATTAATCCTGCTTCTGCTCAACCAAGCAGTGATGTTTCATCTCAAGCTGATGGTACTGCTGCTGCTGGTGGTGATGGTATGAAGACTAAACATTCCTTCTCAAAGGGAATCTCCATTAGAAAAGATCTTGCTCAAGATTCCCAAAAGGAAAGTCCATCATTGGAAGATCTTTCTCAATTTTCTTTTGATGCAGCATCATTGAAGAATGCTATGGGTGGTGGTGAAGATGGTGGTCCTAAAGTTGAATTGGCTGCTCGTGGATTTGGTGAAATTTTTTGGCAATTGTTAACTTTGGGTAAAGAATTGACGATGGAAAAAGTTGCCATTTTGAAAGATATTTTGAGTTTA…	ATGAAAGTTTACAATTTATTTCTTATTGCTAATTTGGCAAATGGTTTAACCATTAATCCTGCTTCTGCTCAACCAAGCAGTGATGTTTCATCTCAAGCTGATGGTACTGCTGCTGCTGGTGGTGATGGTATGAAGACTAAACATTCCTTCTCAAAGGGAATCTCCATTAGAAAAGATCTTGCTCAAGATTCCCAAAAGGAAAGTCCATCATTGGAAGATCTTTCTCAATTTTCTTTTGATGCAGCATCATTGAAGAATGCTATGGGTGGTGGTGAAGATGGTGGTCCTAAAGTTGAATTGGCTGCTCGTGGATTTGGTGAAATTTTTTGGCAATTGTTAACTTTGGGTAAAGAATTGACGATGGAAAAAGTTGCCATTTTGAAAGATATTTTGAGTTTA…	4 SNPs, No DIP
C5_03570W	orf19.6668	not defined	ATGGATGGTGTCCCCAATACCACACMAAATGAGTTTAACATAGATCATTTGTCACAAGACCAATCCACAGGATCGACCACGTCATCCAACGCACACCAAAATAGAGACACACATTCTATATCTACACAGTCACACCGAAACAGTAGAAGAGCAGTGTCAGAATCTATGATCGAAGTTGTACAGTCTATTGCCCCTATGTTGACGGTCGAACAGATAAGATACGACTTGGAAACTACCGGAAATGTGGAAGCTACAGTAAACCGATTCATGGAGTTGGGTGATTTACCATTCCCCCCAGGATACGTGCGTCCACAACAACCACCAACACCAAGCGAAGAACCAAAGAAACAAGAAGTGATTGGGAAACGATCAGTGAATTTATTGGAAAAGTACAACATT…	ATGGATGGTGTCCCCAATACCACACAAAATGAGTTTAACATAGATCATTTGTCACAAGACCAATCCACAGGATCGACCACGTCATCCAACGCACACCAAAATAGAGACACACATTCTATATCTACACAGTCACACCGAAACAGTAGAAGAGCAGTGTCAGAATCTATGATCGAAGTTGTACAGTCTATTGCCCCTATGTTGACGGTCGAACAGATAAGATACGACTTGGAAACTACCGGAAATGTGGAAGCTACAGTAAACCGATTCATGGAGTTGGGTGATTTACCATTCCCCCCAGGATACGTGCGTCCACAACAACCACCAACACCAAGCGAAGAACCAAAGAAACAAGAAGTGATTGGGAAACGATCAGTGAATTTATTGGAAAAGTACAACATT…	No SNP, No DIP
C5_04370C	orf19.3923	A	ATGCTATTTACTCAACTAATAATTTTACTTACAGTTACATCTCAAGCTTTATCTGTCACCATTTCAGATCTTAATAATATCGCCTCAAATCAAGTTACCAAGCGATTGGGTGGTGGTTCTAGAGGTGGTTCCAGTAGCGGTTCTAGGGGTGGTTCWAGCAGTGGCTCTAGCAGTGGCTCTAGCAGTGGYTCTAGAGGTGGTAGTTCAAGTGGCAGCTCGAGCAGTGGCTCCAGAGGTGGTGGCTCGGGTAGCAGTAGTTCATCCGGTAGTAGAAATTGGGGAAGTAATCAATACCATTGTAGTGGAAACTCATGTGGATATGGTAATTACTATGCACCATCTACAGCAGCAGCAGCAGTAGGATATGGTACTGGCCGCTATACCGGAGGAACTCAATAT…	ATGCTATTTACTCAACTAATAATTTTACTTACAGTTACATCTCAAGCTTTATCTGTCACCATTTCAGATCTTAATAATATCGCCTCAAATCAAGTTACCAAGCGATTGGGTGGTGGTTCTAGAGGTGGTTCCAGTAGCGGTTCTAGGGGTGGTTCAAGCAGTGGCTCTAGCAGTGGCTCTAGCAGTGGTTCTAGAGGTGGTAGTTCAAGTGGCAGCTCGAGCAGTGGCTCCAGAGGTGGTGGCTCGGGTAGCAGTAGTTCATCCGGTAGTAGAAATTGGGGAAGTAATCAATACCATTGTAGTGGAAACTCATGTGGATATGGTAATTACTATGCACCATCTACAGCAGCAGCAGCAGTAGGATATGGTACTGGCCGCTATACCGGAGGAACTCAATAT…	No SNP, No DIP
C5_04470C	orf19.3932	A	ATGTCATCAGTAATTGCTTCAAATATTCCTTCCGATGTATCACCGGTGAAAGTTAGGGAATTCTTTTCCTTCTGTGGTAAAATAACCGATTTAAAGCCATTGGATGATAATGGGAAAGTTAAAAAGTACGAAGTTGTGTTTGCTTCCCCAAAAGCTGTATCTACTGCATTATTATTGAGTGATGCCGAATTAGAAAACACTTTTATTAAAGTTGAAGAGGTTCCAGAAATTACCGAGGGCGAAACCGGACTTGCACCAGAACAAGGAGGTGCTGCTGCTGCTGCYGCCGCCGCTACTACTACTACTACAACTGAAAAGGATATCAAAGAGGAGCCAGTATTGACAGGTGACAAGACATATGATGAAGTTGATCAAGAAGAAAAACCAAAATACGCTATT…	ATGTCATCAGTAATTGCTTCAAATATTCCTTCCGATGTATCACCGGTGAAAGTTAGGGAATTCTTTTCCTTCTGTGGTAAAATAACCGATTTAAAGCCATTGGATGATAATGGGAAAGTTAAAAAGTACGAAGTTGTGTTTGCTTCCCCAAAAGCTGTATCTACTGCATTATTATTGAGTGATGCCGAATTAGAAAACACTTTTATTAAAGTTGAAGAGGTTCCAGAAATTACCGAGGGCGAAACCGGACTTGCACCAGAACAAGGAGGTGCTGCTGCTGCTGCCGCCGCTACTACTACTACTACAACTGAAAAGGATATCAAAGAGGAGCCAGTATTGACAGGTGACAAGACATATGATGAAGTTGATCAAGAAGAAAAACCAAAATACGCTATTTTT…	No SNP, deletion of 3 nt at position 283
C5_05510C	orf19.4055	not defined	ATGTCGAATGCGATAGATTTTGGAGTTGTTGACGATTCGGAGGAGCCTGCGGTGTACACCACTTTTTTGCCACGCCCAATATCTGCCCTAGCCAGGGTTAATTTGGTGCTACATGAGCACCCCGTTGTCAAGTATAAGACCATCACTAGGGTCAGAGGTGGTGATGAGCCGTTGWTGAGTGGGGAAGAAGAGAGGTACGGCACAGAGGATGAACGGGATACTGAGAAACSTTTGGTGGAACATAACTATGATTGGTCGTTGCAGTATTTGCCTGGTTTACAATTYGGGGTGGTTAGTATTAGAAGGART	ATGTCGAATGCGATAGATTTTGGAGTTGTTGACGATTCGGAGGAGCCTGCGGTGTACACCACTTTTTTGCCACGCCCAATATCTGCCCTAGCCAGGGTTAATTTGGTGCTACATGAGCACCCCGTTGTCAAGTATAAGACCATCACTAGGGTCAGAGGTGGTGATGAGCCGTTGATGAGTGGGGAAGAAGAGAGGTACGGCACAGAGGATGAACGGGATACTGAGAAACGTTTGGTGGAACATAACTATGATTGGTCGTTGCAGTATTTGCCTGGTTTACAATTTGGGGTGGTTAGTATTAGAAGGAAT	3 SNPs, No DIP
C6_00030W	orf19.6337	not defined	ATGCCAGAAAACCTCCAAACAAGATTACATAACTCACTCGACGAGATATTGAAATCATCAGGATACATATTTGAGRTAATCGACCAAAACAGAAARCAAAGCAATGTGATAACTAGCCCCAACAACGAACTAATCCAAAAATCCATAACCCAACTGCTCAACGGCGAAATCCAAAACTTCCATGCTATTCTAGACCAAACAGTGTCGAAACTCAATGATGCAGAGTGGTGTCTCGGCGTTATGGTTGAAAAGAAAAAGAAACTTGACGAATTGAAAGTCAAAGAAGAAGCGGCAAGAAAGAAGGAAGAAGAGGCCAAGAAGAAGGAAGAAGAGGYCAAGAAAAAGGCAGAGGAAGCGAAGAAGTGTTTTATTTTACTTTTCTGTCAAATTTGCACTACT…	ATGCCAGAAAACCTCCAAACAAGATTACATAACTCACTCGACGAGATATTGAAATCATCAGGATACATATTAGAGGTAATCGACCAAAACAGAAAGCAAAGCAATGTGATAACTAGCCCCAACAACGAACTAATCCAAAAATCCATAACCCAACTGCTCAACGGCGAAATCCAAAACTTCCATGCTATTCTAGACCAAACGGTGTCGAAACTCAATGATGCAGAGTGGTGTCTCGGCGTTATGGTTGAAAAGAAAAAGAAACTTGACGAATTGAAAGTCAAAGAAGAAGCGGCAAGAAAGAAACGTGAAGAAGAGGCCAAGAAAGCAGAGGAAGCCAAGAAGTGTTTTATTTTACTTTTCTGTCAAATTTGCACTACTTTTAATTTGTGTGCAAATATT…	9 SNPs, deletion of 18 nt at position 304, deletion of 3 n att position 324
C6_00070C	orf19.6336	not defined	ATGAAAGTAACAGCTGTCAGTTCGGTGTTACTAACAGTTGCTGCATTGACCAATGCAAATGAAATTGACAAGAGAAGTTTTTTTGGTGATCTTTTTTCAGGATTAACAGGGAGTAAGGCAGCAGCTCCAGCGGCAGCTCCAGCTGCACAACCAGCTGCACAACCAACTACTCAATCACCAGCTGACCAACCAACTGTACAATCACCAGTTTCATCTGACCAACCATCCACTGCACAACCAGTTGCTCAAAATAATTTATTATTAGATTCTTCAAATAGTACTTTAGTTGTGCCAAGTTCATCCAAATCTTCAACAACCACACGTTCCACAGCTGGTTTATTAGATAATTTGTTAGGAGGAAGTGGTGCCACATCTAGTGAAGCAYCATCCAGTGAAGCA…	ATGAAAGTAACAGCTGTCAGTTCGGTGTTACTAACAGTTGCTGCATTGACCAATGCAAATGAAATTGACAAGAGAAGTTTTTTTGGTGATCTTTTTTCAGGATTAACAGGGAGTAAGGCAGCAGCTCCAGCGGCAGCTCCAGCTGCACAACCAGCTGCACAACCAACTACTCAATCACCAGCTGACCAACCAACTGTACAATCACCAGTTTCATCTGACCAACCATCCACTGCACAACCAGTTGCTCAAAATAATTTATTATTAGATTCTTCAAATAGTACTTTAGTTGTGCCAAGTTCATCCAAATCTTCAACAACCACACGTTCCACAGCTGGTTTATTAGATAATTTGTTAGGAGGAAGTGGTGCCACATCTAGTGAAGCATCATCCAGTGAAGCA…	No SNP, deletion of 30 nt at position 388
C6_00970C	orf19.99	A	ACTTTGGCTGTGAAGCGTGCCTCGTTGCTCACTAAACAATTGAGTGATTCCATTGTGCAGACTGCCAGGTCTGGTACACTAACCAAGGATGATAAATCGCCTGTGACTATTGGAGATTTTGCCCTGCAAGCGATCATCAACCACGCTATTAAATTGAATTTCCCTAGCGACGAGATTGTTGGTGAAGAGGATTCACAGGAATTACAGGAAAATAGCAGTTTAGCTGACCAAGTATTAAGTCTAATCATCAAGATCCAACAGGAAACTAGTGTGTACAATGATGTTGTTGGAACATTGACAGACAAGAACAAAGTGTTCCAGAGCATCGATTATGGTAACTCGCAAGGTGGACTGAAGGGGAGATTCTGGGCATTGGACCCAATTGATGGGACCAAAGGA…	ATGTCTCACACTACTCACCCATATCAGAAGGAACTTGAAGTTGCAACTTTGGCTGTGAAGCGTGCCTCGTTGCTCACTAAACAATTGAGTGATTCCATTGTGCAGACTGCCAGGTCTGGTACACTAACCAAGGATGATAAATCGCCTGTGACTATTGGAGATTTTGCCCTGCAAGCGATCATCAACCACGCTATTAAATTGAATTTCCCTAGCGACGAGATTGTTGGTGAAGAGGATTCACAGGAATTACAGGAAAATAGCAGTTTAGCTGACCAAGTATTAAGTCTAATCATCAAGATCCAACAGGAAACTAGTGTGTACAATGATGTTGTTGGAACATTGACAGACAAGAACAAAGTGTTCCAGAGCATCGATTATGGTAACTCGCAAGGTGGACTG…	1 SNP, No DIP
C6_01030W	orf19.105	B	ATGTCCCATTCTACTCACCCATACCAAAAGGAACTTGAAGTTGCAACTTTAGCAGTAAAGCGTGCCTCATTGCTCACTAAACAATTAAGTGAYTCCATTGTGCAGACTGCCAAGTCAGGCACACTCACTAAAGATGACAAGTCACCCGTGACTATTGGAGATTTTGCTCTGCAGGCTATTATCAACCATGCCATTAAATTGAATTTCCCAAATGACGAGATTGTGGGTGAAGAAGATTCACGGGAATTACAGGAAAACACTGGCTTGGCTGACCAAATGTTACAACTAATCACCAAGATCCAAAAGGAAACCAGCGGATATAACGACATTGTTGGAACATTGACTGACAAGAACGAGGTGTATCAGAGTATTGATTTTGGAAACTCACAAGGCGGTCTG…	ATGTCCCATTCTACTCACCCATACCAAAAGGAACTTGAAGTTGCAACTTTAGCAGTAAAGCGTGCCTCATTGCTCACTAAACAATTAAGTGATTCCATTGTGCAGACTGCCAAGTCAGGCACACTCACTAAAGATGACAAGTCACCCGTGACTATTGGAGATTTTGCTCTGCAGGCTATTATCAACCATGCCATTAAATTGAATTTCCCAAATGACGAGATTGTGGGTGAAGAAGATTCACGGGAATTACAGGAAAACACTGGCTTGGCTGACCAAATGTTACAACTAATCACCAAGATCCAAAAGGAAACCAGCGGATATAACGACATTGTTGGAACATTGACTGACAAGAACGAGGTGTATCAGAGTATTGATTTTGGAAACTCACAAGGCGGTCTG…	No SNP, No DIP
C6_01360W	orf19.3448	not defined	ATGAGTATTGCTATAACAAAATTCTTCAATAAATTGAAAAAAGCATATAATCTTTTTTATTATTCGAGTCCATTACCAGTATTATCAAATGGTGAAGCCATGGCTTTTCATTTTGTCAATTTGACAATTCTACTTATAAGTGTATATTATACTATATTTTATGTTCCTAAATTATTAATTCAATCAACAGAAAAGATTATATATTATTTGACGGGTCAACAAGTTTATATATTTGGATTATTACAATCGGGTTTAAAATTAGTTAATCATGCTGCTACTCATAATAATAACGTCACCAATTTTTCATTTTCTTCTTCTTCTTCTTCCGSYTCCCTTGGT	ATGAGTATTGCTATAACAAAATTCTTCAATAAATTGAAAAAAGCATATAATCTTTTTTATTATTCGAGTCCATTACCAGTATTATCAAATGGTGAAGCCATGGCTTTTCATTTTGTCAATTTGACAATTCTACTTATAAGTGTATATTATACTATATTTTATGTTCCTAAATTATTAATTCAATCAACAGAAAAGATTATATATTATTTGACGGGTCAACAAGTTTATATATTTGGATTATTACAATCGGGTTTAAAATTAGTTAATCATGCTGCTACTCATAATAATAACGTCACCAATTTTTCATTTTCTTCTTCTTCTTCTTCCGCTTTCCTTGGT	1 SNP, No DIP
C6_01380C	orf19.3446	B	ATGACAACAGAATTATATGGAGGAGCAATAACTATTTCTAAATTACCTAATTCATTCATTGATATATCACAAATTCGACAAGTCCCTGATACTCAAGAAGTATTTATCAATCAATTATCTAGTCATAATGATAGCCACGATGTCTCTGGATCATTTGATCATTCATTTATAATTGATTTATTGGAAAGAGTTGATCCTATTGATTATCAAGAAGCAATTCATTTACATTTACAAGACATTGTTCCTCCTCATGTTCATAATCAACCAATTGAACAAATTAAACAACAACAACAACAAGAAGAAGAAGAWAATGAAGAAGATGATGATGATGGAATAATACGATATTTTAGTTTTGTTCAATTTAAACCCCAATATAAAAAATCCGATCCAAATGAATCA…	ATGACAACAGAATTATATGGAGGAGCAATAACTATTTCTAAATTACCTAATTCATTCATTGATATATCACAAATTCGACAAGTCCCTGATACTCAAGAAGTATTTATCAATCAATTATCTAGTCATAATGATAGCCACGATGTCTCTGGATCATTTGATCATTCATTTATAATTGATTTATTGGAAAGAGTTGATCCTATTGATTATCAAGAAGCAATTCATTTACATTTACAAGACATTGTTCCTCCTCATGTTCATAATCAACCAATTGAACAAATTAAACAACAACAACAAGAAGAAGAAGATAATGAAGATGATGATGATGGAATAATACGATATTTTAGTTTTGTTCAATTTAAACCCCAATATAAAAAATCCGATCCAAATGAATCACCAAAA…	No SNP, No DIP
C6_01490C	orf19.3435	not defined	ATGCAACCACATCAACAATCTCAACCACCTCTTTCACAACAACAACAACAACAACAWCATCATCATCGTCAAACACACAGACATAGACATAGTCAGCCATCAATGATGCAACAGAGTACATCTCACGAAGGGTTTTCTCAACCGCCTGCACCACCACATTTACAACAACATCATCAATCATTAAATGGAAATGGGAATATCGGTAGTACAGATAATGGAGTACATAATTCAACCTATAGTAGTTACTCGGTGTATCCTCCACCACCACCAATTTTATCTTCAATGAGCAATACTAATGGTCATACAAATCTGACAGCAGCCACCACCACCACCACAACAACAACAACAACAGATTCCATAGTTCAAGGTGCAACAGGGATGACCACCTCTGCAGCACAT…	ATGCAACCACATCAACAATCTCAACCACCTCTTTCACAACAACAACAACAACATCATCATCGTCAAACACACAGACATAGACATAGTCAGCCATCAATGATGCAACAGAGTACATCTCACGAAGGGTTTTCTCAACCGCCTGCACCACCACATTTACAACAACATCATCAATCATTAAATGGAAATGGGAATATCGGTAGTACAGATAATGGAGTACATAATTCAACCTATAGTAGTTACTCGGTGTATCCTCCACCACCACCAATTTTATCTTCAATGAGCAATACTAATGGTCATACAAATCTGACAGCAGCCACCACCACCACCACAACAACAACAACAACAGATTCCATAGTTCAAGGTGCAACAGGGATGACCACCTCTGCAGCACATGAACCT…	No SNP, deletion of 6 nt at position 52
C6_01500C	orf19.3434	B	ATGGCTGCACAAAAGAAATACATTTGTGCCTTTTGTGCTAGGGCTTTTACTCGATCAGAACATAAACAACGACATGAAAGATCACATACCAATGAGAAACCATTCCATTGTTTACATTGTACTAGTTCATTTGTAAGAAGAGACTTGTTACAACGACATTGTCGAACTGTTCACCACACTAACCTAAACCCTAGTACGTTGCCATCCAACAAGTCTTTGAAAAATCCAACCACAAACCCTCTTGATTTATCAAATAACGAAGGTACAACAACAACAACTAAAACAGGCAACAGGAAAAACAACAGCAACAAAAACGGTGCTAAGAATGACAAAAGTACAAACCCGAACCCTGCTGTAAGCAATGATGATAACCGGTCAAGTGTTGGTGACATAACTACT…	ATGGCTGCACAAAAGAAATACATTTGTGCCTTTTGTGCTAGGGCTTTTACTCGATCAGAACATAAACAACGACATGAAAGATCACATACCAATGAGAAACCATTCCATTGTTTACATTGTACTAGTTCATTTGTAAGAAGAGACTTGTTACAACGACATTGTCGAACTGTTCACCACACTAACCTAAACCCTAGTACGTTGCCATCCAACAAGTCTTTGAAAAATCCAACCACAAACCCTCTTGATTTATCAAATAACGAAGGTACAACAACAACAACTAAAACAGGCAACAGGAAAAACAACAGCAACAAAAACGGTGCTAAGAATGACAAAAGTACAAACCCGAACCCTGCTGTAAGCAATGATGATAACCGGTCAAGTGTTGGTGACATAACTACT…	4 SNPs, No DIP
C6_02120W	orf19.3496	A	ATGTCGAACGATATTCCTATTGACTTTACTGAATTAACCCAGTTGACCGAATTGGGAATTCCACAGACTTCGTTGGATTTCAAATCAACAACTTTGGAATCAGATCACTACATATGTGTCCGTGAATCTGGAGCTCAAGGAAACACCGTTGCAATTGTCAATTTGAAAAACAACAATGAAGTGACTAGAAAAAATATGACCGCCGATAATGCCATTATGCATCCTAAGGAATTTGTTATTTCATTGAGAGCCAATGGAACCACTTTACAAATTTTCAACTTGGGATCAAAACAAAGATTGAAGGCTTTCACTATGGATCAACCAGTGATATTTTGGAAATGGCTCGACGATACATATTTAGGGTTGGTAACACAATCATCAATCTACTATTGGAATGTA…	ATGTCGAACGATATTCCTATTGACTTTACTGAATTAACCCAGTTGACCGAATTGGGAATTCCACAGACTTCGTTGGATTTCAAATCAACAACTTTGGAATCAGATCACTACATATGTGTCCGTGAATCTGGAGCTCAAGGAAACACCGTTGCAATTGTCAATTTGAAAAACAACAATGAAGTGACTAGAAAAAATATGACCGCCGATAATGCCATTATGCATCCTAAGGAATTTGTTATTTCATTGAGAGCCAATGGAACCACTTTACAAATTTTCAACTTGGGATCAAAACAAAGATTGAAGGCTTTCACTATGGATCAACCAGTGATATTTTGGAAATGGCTCGACGATACATATTTAGGGTTGGTAACACAATCATCAATCTACTATTGGAATGTA…	14 SNPs, No DIP
C6_03260W	orf19.5614	B	ATGCCATATTACGCTGTTGCTAAAGGATCAAAAACTGGTGTATACAGTAATTGGGGTGATTGTAAAGAACAAGTCCACGGTTATAGTGGCGCATCTTATAAGAAATTCAGTACTGCTGCTGAAGCCAATGCATTCGTGCAAAGTGGGGGCAAATCAGGATCAAGTTCATCTTATAGTTCCGGAGGTAGATCATCAGGTGGAATTTCTGGTTCTAGTCGCTCATCAGGTGGTTATTCTGGTGGTTATTCYGGTGGTTATTCCGGTGGCTATTCCGGTGGCTACTCTGGTGGTAGCTCAAAGCGTTCTTCTTCCTCTTCAACATCTTCTTCTTCTACTACTACTAATCGTGTTTATGTTGATGGTGCTTCAAGAGGAAATGGACAAACCAGCAAGGCTCCA…	ATGCCATATTACGCTGTTGCTAAAGGATCAAAAACTGGTGTATACAGTAATTGGGGTGATTGTAAAGAACAAGTCCACGGTTATAGTGGCGCATCTTATAAGAAATTCAGTACTGCTGCTGAAGCCAATGCATTCGTGCAAAGTGGGGGCAAATCAGGATCAAGTTCATCTTATAGTTCCGGAGGTAGATCATCAGGTGGAATTTCTGGTTCTAGTCGCTCATCAGGTGGTTATTCTGGTGGTTATTCCGGTGGTTATTCCGGTGGCTATTCCGGTGGCTACTCTGGTGGTAGCTCAAAGCGTTCTTCTTCCTCTTCAACATCTTCTTCTTCTACTACTACTAATCGTGTTTATGTTGATGGTGCTTCAAGAGGAAATGGACAAACCAGCAAGGCTCCA…	No SNP, No DIP
C6_03470W	orf19.5711	A	ATGGCATCTGAGAACGTAAAATACCGTTTGCAAAGAATACAAACTCTTAACGGTGACCAAGAAATTGTTTTAAAACAAGTTTGGGCCTACTATTTGAAATTTTTTGGCTACCCTGTTGATATTTCTGATTCCGATTTGGCTTACAAACAATGTTTTGTGGCTTCCACCTCGACTGCTGATTTTGATGAATCTCAAGCCATTCCAACTGCTGGTTTATCTAAAACCAATACCAGAGGCTCAATCAATTCAACCCAAAGTAATGCTTCTAAAAAGAAAAGAGGTCTTTTTGGATCTAAAAAATCCACTGCTTCGGCTTTGAACAATGGTGGTACTGGTACTGCCCAAGGTTCTCCACCAGCTAATTCCAAAAGAATGATACAAATTCAAACTCAATCCTCT…	ATGGCATCTGAAAACGTAAAATACCGTTTGCAAAGAATACAAACTCTTAACGGTGACCAAGAAATTGTTTTAAAACAAGTTTGGGCCTACTATTTGAAATTTTTTGGCTACCCTGTTGATATTTCTGATTCCGATTTGGCTTACAAACAATGTTTTGTGGCTTCCACCTCGACTGCTGATTTTGATGAATCTCAAGCCATTCCAACTGCTGGTTTATCTAAAACCAATACCAGAGGCTCAATCAATTCAACCCAAAGTAATGCTTCTAAAAAGAAAAGAGGTCTTTTTGGATCTAAAAAATCCACTGCTTCGGCTTTGAACAATGGTGGTACTGGTACTGCCCAAGGTTCTCCACCAGCTAATTCCAAAAGAATGATACAAATTCAAACTCAATCCTCT…	1 SNP, insertion of 3 nt at position 745
C6_03510C	orf19.5717	not defined	ATGTATACACACATTTCAACTGATTATCGGGAGGCGTTAGAATATATAACCATTGTGCGGAAAACAATACAACTATACCACGTYAAATTCAATTTCAAAACAATGTCTCATTCGCTTAGCATCACCTGGTTCAACTACCATCCTAGCATATACAATAGACAAAACCCCCTTAACTTTTCAAAAAATACATTGTTTGAGATTAGACGATGCAATAATGGTTGTGATATTACATACTGTTATATTTTACATGGTGCCAGTACCGCTTTCAACAGAATAAGCAATTTTAAGAGAGACATTCCATTGGATGCCTGCATTAATTTGTCATTGAAACATTATCCAAACGCA	ATGTATACACACATTTCAACTGATTATCGGGAGGCGTTAGAATATATAACCATTGTGCGGAAAACAATACAACTATACCACGTCAAATTCAATTTCAAAACAATGTCTCATTCGCTTAGCATCACCTGGTTCAACTACCATCCTAGCATATACAATAGACAAAACCCCCTTAACTTTTCAAAAAATACATTGTTTGAGATTAGACGATGCAATAATGGTTGTGATATTACATACTGTTATATTTTACATGGTGCCAGTACCGCTTTCAACAGAATAAGCAATTTTAAGAGAGACATTCCATTGGATGCCTGCATTAATTTGTCATTGAAACATTATCCAAACGCA	No SNP, No DIP
C6_03670C	orf19.5735.3	not defined	ATGTCTACAATGCCACCAACTTCCAAACGTACTAGAAAGAGAACTAGAACCGATGATAATGCTGAACCAACYATTCAAGATCCTTCACCGCCACTTGCTAATGTTGAACCCACAATTCAAGAGACTCCACCGCTGGTTGAAGTTAGTGATGAGACTAATTCAACTGAAATCAATGAGACAAATAGTAATACTCATGAAGAAACAAATGTATTAACTAATGTGCACTCCTCTCCAATCGAGACAGTTACTGAGAGGAACTTCAATTTTCAACACCTTCGGCAGATCGAAACCCTC	ATGTCTACAATGCCACCAACTTCCAAACGTACTAGAAAGAGAACTAGAACCGATGATAATGCTGAACCAACCATTCAAGATCCTTCACCGCCACTTGCTAATGTTGAACCCACAATTCAAGAGACTCCACCGCTGGTTGAAGTTAGTGATGAGACTAATTCAACTGAAATCAATGAGACAAATAGTAATACTCATGAAGAAACAAATGTATTAACTAATGTGCACTCCTCTCCAATCGAGACAGTTACTGAGAGGAACTTCAATTTTCAACACCTTCGGCAGATCGAAACCCTC	No SNP, No DIP
C6_04330W	orf19.1091	A	ATGGCAACAATAGAAAACAATAAGGAGTCACCGATAAAAGACTTTCGAGTATATATTGGAAATATATCTCCTAAACTTAAAGAAAATGAACAAAGTTTAACTACTAGAATCGCCAAATATGGAATCATCAAATCACCCTTAGAATTTCATACTAAACCTTTACAATTATATTATTTTGCTTATGTGACTATATCTACTACTGATTCTGAATTTAATAAATTAAAGAAATCTTTGAATGGAGTTTTATTTATGGGGATGAAATTGATTATTTCTTTAGCTAAACCCAATTATTTAGAAAGATGGAAAAAATCAAATTCCAAAGACAAAGACAAGGAAGGAGGACGTAGTAATAATAATCAAATTAAACAACTTGAACAATTACGTCGTGATAAAATTGTT…	ATGGCAACAATAGAAAACAATAAGGAGTCACCGATAAAAGACTTTCGAGTATATATTGGAAATATATCTCCTAAACTTAAAGAAAATGAACAAAGTTTAACTACTAGAATCGCCAAATATGGAATCATCAAATCACCCTTAGAATTTCATACTAAACCTTTACAATTATATTATTTTGCTTATGTGACTATATCTACTACTGATTCTGAATTTAATAAATTAAAGAAATCTTTGAATGGAGTTTTATTTATGGGGATGAAATTGATTATTTCTTTAGCTAAACCCAATTATTTAGAAAGATGGAAAAAATCAAATTCCAAAGACAAAGACAAGGAAGGAGGACGTAGTAATAATAATCAAATTAAACAACTTGAACAATTACGTCGTGATAAAATTGTT…	No SNP, 3nt insertion at position 1156, 6nt deletion at position 1252
C7_01130C	orf19.6897	not defined	ATGGTTGTRTCTTATAGTGTACTAATGAGATTGATTAAATTGTGTAAGAAAATAGTTGTAAAAGAAAATAGATTTAGTARAAATCCCAGCGCTAGAAAACTACTGAAAAATTTGCTAAGACAAATAATTTTGTATGGCAAWAATTATTTCCGCACCCTTCGGAAATTACACAAACTAATCTCCGTTTYCCTAACAAATTTACTATGTATTTTTGGGCTCGGGTACACGACCCTTAWCTCCGTCTCCGTGTCACGTGATTTTTCCCATACAAAATCCTGCACAATCCCGCCACAAGTACTCTTATCTCCGCATTCTCGGGAATACCTCAGACAAAGAAAGAGAAGATACTACCACTACTACCACACTCATTTTCCCTCTCCAGCACGCCCCAGCCTCACA…	ATGGTTGTATCTTATAGTGTACTAATGAGATTGATTAAATTGTGTAAGAAAATAGTTGTAAAAGAAAATAGATTTAGTAAAAATCCCAGCGCTAGAAAACTACTGAAAAATTTGCTAAGACAAATAATTTTGTATGGCAAAAATTATTTCCGCACCCTTCGGAAATTACACAAACTAATCTCCGTTTCCCTAACAAATTTACTATGTATTTTTGGGCTCGGGTACACGACCCTTAACTCCGTCTCCGTGTCACGTGCTATTTCCCATACAAAATCCTGCACAATCCCGCCACAAATACTCTTATCTCCGCATTCTCGGGAATACCTCAGACAAAGAAAGAGAAGATACTACCACTACTACCACACTCATTTTCCCTCTCCAGCACGCCCCAGCCTCACA…	3 SNPs, No DIP
C7_02200W	orf19.6494	not defined	ATGGCCCAATTTCATAGTATTGTGCAGTCAAACGGACCACCTCCGACACTTTCAGGTTCTCGTATATCAACACAACAACATAATATTCAACAACAACCTGGCATGATTAATACATCTTTTAATGGTAATCAACAAGTTGATTCCAATATGACTACTGGTTTATTAAAGATTAGTAATTTACCACCCGATTTAACTAGGAGAGAAGCAACATTAATATTTGCCTTGGTAATTGAAGAAATGTTAAGCATTGAAATTAAAGATTATCAGATATATGCTGTGTTCAAAAACATCAATACTTGCATTACTACTGGAAAACTACTCGATGGTAAGTACATATTTGGTACTGATTACCCTCCTATTAAAGTTGAATACGAAAATAGCACATTGTTGGGATCACCA…	ATGGCCCAATTTCATAGTATTGTGCAGTCAAACGGACCACCTCCGACACTTTCAGGTTCTCGTATATCAACACAACAACATAATATTCAACAACAACCTGGCATGATTAATACATCTTTTAATGGTAATCAACAAGTTGATTCCAATATGACTACTGGTTTATTAAAGATTAGTAATTTACCACCCGATTTAACTAGGAGAGAAGCAACATTAATATTTGCCTTGGTAATTGAAGAAATGTTAAGCATTGAAATTAAAGATTATCAGATATATGCTGTGTTCAAAAACATCAATACTTGCATTACTACTGGAAAACTACTCGATGGTAAGTACATATTTGGTACTGATTACCCTCCTATTAAAGTTGAATACGAAAATAGCACATTGTTGGGATCACCA…	No SNP, 15nt insertion at position 1042
C7_02220C	orf19.6492	B	ATGGGTTCATTTTCTTTCCCCAAAAACATAACCACTGCAAATGGTTTCCACCAAGAACAACCAAACATACAGACAACAGCAACAACAGCAACATCGGGCTCACCAGTAGTGTCAGAACTCACAATAGAACAATTTTCCGAAATAAAACTACCTGCCGTGGGAATCGAGTATAACAAAACATCATCGAAACCAATATATGAAGGTGCCAATGGTATTATATTCAAAGGTAGTGATGCATCACATTCAAAAGTTGTTGTATTGAAACGAGTCAAACAAAAATGTGACCAACCATTGCATGATTATATTCAGCAAGTGTTACGAGAATTTAATACTATGAAAATATGCAATCACAAAAACATTATTTCTATATTTGATCTTGCCACAATATCTGATACTAAA…	ATGGGTTCATTTTCTTTCCCCAAAAACATAACCACTGCAAATGGTTTCCACCAAGAACAACCAAACATACAGACAACAGCAACAACAGCAACATCGGGCTCACCAGTAGTGTCAGAACTCACAATAGAACAATTTTCCGAAATAAAACTACCTGCCGTGGGAATCGAGTATAACAAAACATCATCGAAACCAATATATGAAGGTGCCAATGGTATTATATTCAAAGGTAGTGATGCATCACATTCAAAAGTTGTTGTATTGAAACGAGTCAAACAAAAATGTGACCAACCATTGCATGATTATATTCAGCAAGTGTTACGAGAATTTAATACTATGAAAATATGCAATCACAAAAACATTATTTCTATATTTGATCTTGCCACAATATCTGATACTAAA…	No SNP, 3nt deletion at position 1013
C7_02270W	orf19.6486	B	ATGAAATTTTTCACTGCTGCCGCCACTGCTTTATTATTCTCCGCTCAAGCCTTAGCTGGTATCACCCAATACACTTTATCCATCGAAGCCGATGACAAAAGAGTAAATGGTAAGGGTATCACATTCAAACATGAAGGTGCTGGTATCAACTATGCCTTCGTCAGTGACAGTTCTGCCAAATTCAGCTATGATGATGAATCCAAACTTTTSTACTATCCAATCAGTCCACAACTTAACTACAACCTTGGTACCGCTGGTGACATTGTCCAATTTTCCGTCACTCCTCCATCTTCTGTTGAAATCGGTGATGATGGTGCTTTGAAATTTGAAGGTTCTGATGAGCTTTTCGCTGCAGTCAGTATTAATGATCCACACCATTATTCTGACAAAGACTTTGCT…	ATGAAATTTTTCACTGCTGCCGCCACTGCTTTATTATTCTCCGCTCAAGCCTTAGCTGGTATCACCCAATACACTTTATCCATCGAAGCCGATGACAAAAGAGTAAATGGTAAGGGTATCACATTCAAACATGAAGGTGCTGGTATCAACTATGCCTTCGTCAGTGACAGTTCTGCCAAATTCAGCTATGATGATGAATCCAAACTTTTCTACTATCCAATCAGTCCACAACTTAACTACAACCTTGGTACCGCTGGTGACATTGTCCAATTTTCCGTCACTCCTCCATCTTCTGTTGAAATCGGTGATGATGGTGCTTTGAAATTTGAAGGTTCTGATGAGCTTTTCGCTGCAGTCAGTATTAATGATCCACACCATTATTCTGACAAAGACTTTGCT…	2 SNPs, No DIP
C7_03120W	orf19.5143	not defined	ATGCCAGATGCAAATGAGGTCAAGCCTAAAAAGGGCTGGTCTAATCCTGCTTTACGAATGATGGGAATACCAAGAATATCTTTACCTTCAAGAAACTGGATGATTTTTTGGACAGTAGTGACAACTATTGGTGGAGGTATTGCTTATGATAAGTATGAACAAAAGCAAATGAGAAAGAAATGGATGGATGCTGTTAAACAATTYGGTGAAGTGAGCTATGGTGCAAATGAGATACCTCGTAAACTTACTATTTTTATTGCACCGCCTCCTAACGATTTTTTGGATGAATCATTGAAACTATTCAGAAAGTTCATTAAACCAGTATTGAACGCAGGTGTGGTTGATTTTGAAATTTTCAGTGAATCTAGACAGGGTGATATTCGAGCATCTGTTGCTGAA…	ATGCCAGATGCAAATGAGGTCAAGCCTAAAAAGGGCTGGTCTAATCCTGCTTTACGAATGATGGGAATACCAAGAATATCTTTACCTTCAAGAAACTGGATGATTTTTTGGACAGTAGTGACAACTATTGGTGGAGGTATTGCTTATGATAAGTATGAACAAAAGCAAATGAGAAAGAAATGGATGGATGCTGTTAAACAATTTGGTGAAGTGAGTTATGGTGCAGATGAGATACCTCGTAAACTTACTATTTTTATTGCACCGCCTCCTAACGATTTTTTGGATGAATCATTGAAACTATTCAGAAAGTTCATTAAACCAGTATTGAACGCAGGTGTGGTTGATTTTGAAATTTTCAGTGAATCTAGACAGGGTGATATTCGAGCATCTGTTGCTGAA…	2 SNPs, No DIP
C7_03460W	orf19.1330	A	ATGATGCCCAGTATTGATACTGATATTGACATCTTTGTTGTTCTAGGAAAACTTCCATCTGATATTGTTGGTTTGATTCTTGACTATTTACCAAAATGCATGTTGCATGAACTATTATACTTCCCACCTATTAGAGAAGTTGTTGCWTCTGCAATTTTATCAAAGATGYTAATTAGTAACGTTTTACAAAGAAACACAGATTATAGTGAATGTAATTGTGACCTTTTGGATATMACGCCAAAAAAATTGAAGCGGGCTATAGATCAATGGAACATATTTCCCAAATTTGTTGTCATTAAGGATTTCAATTTATTCAAAGCTGTCTTAGATCTCTCTCCTCAAGTTTTACACAATGCTATAAATCTTTATGGCGTTTTTTGTGTCAAAAGTGACGCTGAT…	ATGATGCCCAGTATTGATACTGATATTGACATCTTTGTTGTTCTAGGAAAACTTCCATCTGATATTGTTGGTTTGATTCTTGACTATTTACCAAAATGCATGTTGCATGAACTATTATACTTCCCACCTATTAGAGAAGTTGTTGCATCTGCAATTTTATCAAAGATGTTAATTAGTAACGTTTTACAAAGAAACACAGATTATAGTGAATGTAATTGTGACCTTTTGGATATCACGCCAAAAAAATTGAAGCGGGCTATAGATCAATGGAACATATTTCCCAAATTTGTTGTCATTAAGGATTTCAATTTATTCAAAGCTGTCTTAGATCTCTCTCCTCAAGTTTTACACAATGCTATAAATCTTTATGGCGTTTTTTGTGTCAAAAGTGACGCTGAT…	11 SNPs, No DIP
C7_03470W	orf19.6704	B	ATGTATACTATTATACAAAAGATTAAGTGGCCCTTAGTATTATGTGATTTTGTTTTCAAAAATTTTAATACTAATTACCGGACATTGGAGTTATTGAATTTAAAAGAATCTAGACTTCGAGAAATTAGGTTCAGTGGAGGTCATGTTAAAGAGTTGAGTATTGATTTATTTCCAGTTAGTGTTGAAAATTTAACTTTAATGGAAATGGGGATCCATGAACTATCTGCTTCATTTGAAAGTTTGAAGAACTTGTACAGGTTGTCACTAATGGGAAATCAATTGAGAAATGTAAATTCTGTCAAATTGCCAGTATCATCTTTGGAGGTTTTAAACGTACGTCAATGTAACCTTCGTTTGATATCACCATTTTTRGTTTCAATGCTTGAGGAGAAGAATCAG…	ATGTATACTATTATACAAAAGATTAAGTGGCCCTTAGTATTATGTGATTTTGTTTTCAAAAATTTTAATACTAATTACCGGACATTGGAGTTATTGAATTTAAAAGAATCTAGACTTCGAGAAATTAGGTTCAGTGGAGGTCATGTTAAAGAGTTGAGTATTGATTTATTTCCAGTTAGTGTTGAAAATTTAACTTTAATGGAAATGGGGATCCATGAACTATCTGCTTCATTTGAAAGTTTGAAGAACTTGTACAGGTTGTCACTAATGGGAAATCAATTGAGAAATGTAAATTCTGTCAAATTGCCAGTATCATCTTTGGAGGTTTTAAACGTACGTCAATGTAACCTTCGTTTGATATCACCATTTTTGGTTTCAATGCTTGAGGAGAAGAATCAG…	No SNP, No DIP
C7_04340C	orf19.7127.1	not defined	ATGTTGTCCAACATGGACTACGAGGACCTAAAATTGGACGACAAAGTACATGCCACCACAGACAACAACTTGGACATGAACAACATACTTGAAAACGACGAGCTGATACTAGACGGGTTGAACATGACATTGCTCGACAATGGCGACCACGYAAACGAAGAGTTTGATGTAGACAGCTTTTTAAACCAGTTTGGCAAT	ATGTTGTCCAACATGGACTACGAGGACCTAAAATTGGACGACAAAGTACATGCCACCACAGACAACAACTTGGACATGAACAACATACTTGAAAACGACGAGCTGATACTAGACGGGTTGAACATGACATTGCTCGACAATGGCGACCACGCAAACGAAGAGTTTGATGTAGACAGCTTTTTAAACCAGTTTGGCAAT	No SNP, No DIP
CR_00010C	orf19.7545	not defined	ATGTTAGATCCAATTTACAAAAGTTGCCACAGATGTAATATTAGTGATCGAAATGAARTTGCAGCATTATTTAAAGACTACTATCCTCAAAGTCTTGATGTCTATTCATATCATTTGAAAAATATTTCTAGTGAACTTTTCGAATCCAAAGTCAAAAAAGGTCAAACAATAAAGGATTCCTTATTGGGTTGGAAAAATATTATAAAAACACAGTACGGTGGATGGGCCAAGTTTTGTAATGAATATAATACAACAAATTCCAAACATCACAATGTATTTTCTTTTCAATTCTGTGTTGATACTCAAATTCAGTTACTAAAGAACGTCCACTTGTTTRGTTTAGATGCAACTCATGGTTTGGTAAAATCTTTAAACGGTCAATCAAATGCCTATCTTTTT…	ATGTTAGATCCAATTTACAAAAGTTGCCACAGATGTAATATTAGTGATCGAAATGAAGTTGCAGCATTATTTAAAGACTACTATCCTCAAAGTCTTGATGTCTATTCATATCATTTGAAAAATATTTCTAGTGAACTTTTCGAATCCAAAGTCAAAAAAGGTCAAACAATAAAGGATTCCTTATTGGGTTGGAAAAATATTATAAAAACACAGTACGGTGGATGGGCCAAGTTTTGTAATGAATATAATACAACAAATTCCAAACATCACAATGTATTTTCTTTTCAATTCTGTGTTGATACTCAAATTCAGTTACTAAAGAACGTCCACTTGTTTAGTTTAGATGCAACTCATGGTTTGGTAAAATCTTTAAACGGTCAATCAAATGCCTATCTTTTT…	No SNP, No DIP
CR_00040C	orf19.7539.1	not defined	ATGGAAGCCCCAAATTTTGGTCCTACAATTCCAACCCTTCCAATCACCAGTCAAAGTAAGACAAGTGTCTCGTCAGTTGTTTCAAAAAGCACTACAGAAGATAATGAGACTGATTGTGAGACAGACGTTCCAACCATCATTCCAAGTGGGTCAGTTCTTCCAACAACGTCTGTTCTTCCAACTATTATTCCAACTGGGTCAGGATCTATTACTGTTCTCCCAACAAAGTCAACCACTWCTGATGACGACGATGACGAGACTGATTGTGAAACTGAAATTCCTACTATCCATCCAACTGTGTCAACCACTAGAACATTTACTTCCGATGGGGTGCCAACAACTCAAACACTCACCACAAAATTACCTCCAACCACTAATCAACATACTGAAACGGAAGTT…	ATGGAAGCCCCAAATTTTGGTCCTACAATTCCAACCCTTCCAATCACCAGTCAAAGTAAGACAAGTGTCTCGTCAGTTGTTTCAAAAAGCACTACAGAAGATAATGAGACTGATTGTGAGACAGACGTTCCAACCATCATTCCAAGTGGGTCAGTTCTTCCAACAACGTCTGTTCTTCCAACTATTATTCCAACTGGGTCAGGATCTATTACTGTTCTCCCAACAAAGTCAACCACTTCTGATGACGACGATGACGAGACTGATTGTGAAACTGAAATTCCTACTATCCATCCAACTGTGTCAACCACTAGAACATTTACTTCCGATGGGGTGCCAACAACTCAAACACTCACCACAAAATTACCTCCAACCACTAATCAACATACTGAAACGGAAGTT…	No SNP, No DIP
CR_01730W	orf19.2568	A	ATGACCAAAGACGATTCTAAAAACCCACCACAAGTTCCTGATGGATGGGTGGCCAAATTTGACGAAGAGTATTCTACATGGTATTATGTCGACTTGAAGACAAAGAAATCCCAATGGGATGCTCCAGCTGGAACAAGATTTGATAGCAAATCTGCTGGTGACGACGTTCCGCCACCAGCTTATAGTCCCACAGAATTCAAATCAAGGTCTAATGCCCCAAGCGGTAATCAACCACGTCCGGCAGCTTCAAATCCAAATACACAAAGAGATTACCAACAAGGGCCTCCACAAGGTCAATATTACCAACAAGGGCCGCCACAAGGTCAATATTATCAACAAGGCCCCCCACAGGGTCAGTATTACCAGCAAGGTCCACCACAGGGTCAGTATTACCARCAA…	ATGACCAAAGACGATTCTAAAAACCCACCACAAGTTCCTGATGGATGGGTGGCCAAATTTGACGAAGAGTATTCTACATGGTATTATGTCGACTTGAAGACAAAGAAATCCCAATGGGATGCTCCAGCTGGAACAAGATTTGATAGCAAATCTGCTGGTGACGACGTTCCGCCACCAGCTTATAGTCCCACAGAATTCAAATCAAGGTCTAATGCCCCAAGCGGTAATCAACCACGTCCGGCAGCTTCAAATCCAAATACACAAAGAGATTACCAACAAGGGCCTCCACAAGGTCAATATTACCAACAAGGGCCGCCACAAGGTCAATATTATCAACAAGGCCCCCCACAGGGTCAGTATTACCAGCAAGGTCCACCACAGGGTCAGTATTACCAACAA…	No SNP, No DIP
CR_02280W	orf19.3740	A	ATGAGAGTTTCCACATTAGTTTTATCCACATCTATAATCCCAATTGCTACTGCACTTAACATTTCCCCTTTCCATAATATCGAAAAGAAAGATATACTTGCTGACGCTGCTTCTGCAGCAGGGGGTGCAGCTGCTGCTGTCACATCTGGTGCTGTCGGTGCTGCTAATACTGTTGCCTCAGGTGCCGCCGGTGCTGCTGATACTGCCACCTCAGGTGCTGCCGGTATTGCAAACACTGTTGCTTCTGGTGCCGCCGGTGCTGCTGATACTGCCACTTCTGGTGCCGCCGGTGCTGCTAAAACTGCCACCTCAGGTGCCGCCGGTGCTGCTGATACTGCCACTTCTGGTGCTGYTGGTGCTGCAAAAACTGCTACTTCTGGTGCTGCTGGTGCTGCTAAA…	ATGAGAGTTTCCACATTAGTTTTATCCACATCTATAATCCCAATTGCTACTGCACTTAACATTTCCCCTTTCCATAATATCGAAAAGAAAGATATACTTGCTGACGCTGCTTCTGCAGCAGGGGGTGCAGCTGCTGCTGTCACATCTGGTGCTGTCGGTGCTGCTAATACTGTTGCCTCAGGTGCCGCCGGTGCTGCTGATACTGCCACCTCAGGTGCTGCCGGTATTGCAAACACTGTTGCTTCTGGTGCCGCCGGTGCTGCTGATACTGCCACTTCTGGTGCCGCCGGTGCTGCTAAAACTGCCACCTCAGGTGCCGCCGGTGCTGCTGATACTGCCACTTCTGGTGCTGTTGGTGCTGCAAAAACTGCTACTTCTGGTGCTGCTGGTGCTGCTAAA…	No SNP, No DIP
CR_02400W	orf19.3727	B	ATGGTTTCTGTTTCTAAATTAATCAATAACGGGTTGTTATTAACTAGTCAAAGTGTTTTCCAAGATGTTGCTACTCCACAACAAGCTTCTGTGCAACAATACAATATACTCAATTTTCTTGGCGGTAGTGCCCCTTATATTCAAAGAAACGGATATGGGATTTCTACTGATATCCCTGCTGGTTGTGAAATTGCTCAAATTCAATTGTATTCAAGACATGGTGAAAGATACCCAAGTAAAAGTAATGGTAAAAGTTTAGAAGCAATTTATGCTAAATTTGAAAACTACAAWGGTACTTTTAAAGGTGATTTGTCATTCTTAAATGATTACACTTATTTTGTCAAAGACCAGAGTAACTATGCTAAGGAAACTAGCCCAAAAAATTCTGAAGGAACCTAT…	ATGGTTTCTGTTTCTAAATTAATCAATAACGGGTTGTTATTAACTAGTCAAAGTGTTTTCCAAGATGTTGCTACTCCACAACAAGCTTCTGTGCAACAATACAATATACTCAATTTTCTTGGCGGTAGTGCCCCTTATATTCAAAGAAACGGATATGGGATTTCTACTGATATCCCTGCTGGTTGTGAAATTGCTCAAATTCAATTGTATTCAAGACATGGTGAAAGATACCCAAGTAAAAGTAATGGTAAAAGTTTAGAAGCAATTTATGCTAAATTTGAAAACTACAAAGGTACTTTTAAAGGTGATTTGTCATTCTTAAATGATTACACTTATTTTGTCAAAGACCAGAGTAACTATGCTAAGGAAACTAGCCCAAAAAATTCTGAAGGAACCTAT…	2 SNPs, No DIP
CR_02900W	orf19.2847.1	B	AATAACTATGCCAGAACAGGATTTACCTTATTAGTGAAATGGATTGTTGGTTATATTATCCGAGAAAACGGGTTAGCCTTAGCATTCATAAAGGCTTTAGGTTACAACATTGATGCACAAGCACAAAATTTCCTGAACGATTTARAAAAAGGTCATTATGCTAAACTCCCACCAAGAGCAGTTTATCGAGTACAAATATTGTCAGTATTTGTTGCCTTATTTATTAAATCGGGTATATTGAATTTCCGAATCAATGGCATCAAAGATTATTACAAGCCGGGGGATACTCAAAAGTTCACTTGTCTTGGTGGTAGAACATTCTTCTTAGCATCGGTGTTATGGGGCGTTATTGGACCCAGACGCTTTTTCAACGGAGTATATTTAATTTAAAGATAGTGC…	AATAACTATGCCAGAACAGGATTTACCTTATTAGTGAAATGGATTGTTGGTTATATTATCCGAGAAAACGGGTTAGCCTTAGCATTCATAAAGGCTTTAGGTTACAACATTGATGCACAAGCACAAAATTTCCTGAACGATTTAAAAAAAGGTCATTATGCTAAACTCCCACCAAGAGCAGTTTATCGAGTACAAATATTGTCAGTATTTGTTGCCTTATTTATTAAATCGGGTATATTGAATTTCCGAATCAATGGCATCAAAGATTATTACAAGCCGGGGGATACTCAAAAGTTCACTTGTCTTGGTGGTAGAACATTCTTCTTAGCATCGGTGTTATGGGGCGTTATTGGACCCAGACGCTTTTTCAACGGAGTATATTTAATTTAAAGATAGTGC…	No SNP, No DIP
CR_03590C	orf19.4383	B	ATGAGCTTTCGAGATGCGTTTCAAAAATACATAGACCACCCTGAACGACACGACATTGTTCTCTTCCACGACCAAAACGTGATTATAATCAAAGACATGTTCCCCAAGTCGACCAGACACTTGCTAGTCATTCCCCGAAACCGCCAGGTGACGAAAAACCATCCGTTAGATGCATTCTGCACTGATTATCCAGAATTCACAGGACACGAGCTCTACAATATGGTGCTGGGGTATGTTGAGAAGGCAAAGGATCTTATTATTGACGAGTTGTTCCGCTACTCCAACGTGAATGACAAGTCGCAGCTACTGGAGTTCAGAAACACGTTCATYAAAGCGGGGGTCCACAGCATTCCTTCCTTGAAYAACCTACATGTCCATGTCATCACTCAAGACTTCCAT…	ATGAGCTTTCGAGATGCGTTTCAAAAATACATAGACCACCCTGAACGACACGACATTGTTCTCTTCCACGACCAAAACGTGATTATAATCAAAGACATGTTCCCCAAGTCGACCAGACACTTGCTAGTCATTCCCCGAAACCGCCAGGTGACGAAAAACCATCCGTTAGATGCATTCTGCACTGATTATCCAGAATTCACAGGACACGAGCTCTACAATATGGTGCTGGGGTATGTTGAGAAGGCAAAGGATCTTATTATTGACGGGTTGTTCCGCTACTCCAACGTGAATGACAAGTCGCAGCTACTGGAGTTCAGAAACACGTTCATTAAAGCGGGGGTCCACAGCATTCCTTCCTTGAACAACCTACATGTCCATGTCATCACTCAAGACTTCCAT…	3 SNPs, No DIP
CR_04400W	orf19.529.1	not defined	ATGAATGGCATAAAACCTTCTAATACTAACCGCAACCCATATCAAGGAAAACTTGCAAATTTGCGATCCATACGGTTCTATAATTTACATTTAAATGTTAGTGATAATGTGGAAAATAACTCAAACAATGCACAAACCTTTACTGGACCATCAGAACAACAGCAATTACCATCTACAAGAATTTCAAATAGACGTCGAAGTACAATAAATTCGATAGRRGAG	ATGAATGGCATAAAACCTTCTAATACTAACCGCAACCCATATCAAGGAAAACTTGCAAATTTGCGATCCATACGGTTCTATAATTTACATTTAAATGTTAGTGATAATGTGGAAAATAACTCAAACAATGCACAAACCTTTACTGGACCATCAGAACAACAGCAATTACCATCTACAAGAATTTCAAATAGACGTCGAAGTACAATAAATTCGAAAGAAGAG	1 SNP, No DIP
CR_04950W	orf19.1808	B	ATGTCAATGGATACAATATCTATATCTAAATTAATTAAGAAATCAATTAATCAAAAATTACCTCCAAAATTATTCATAAGTTTATTTAATAAATTGATTAAAAAACAATCAATTAATAATGAAGAATTCATTAATGAATTATTAATTCTTGATTATGATCAACATACTTGTTCTTCTTTTTCTTCTTTGAAGCAACATAAATGGAATGAATATAAACAAACTTTAATAATTGAATTATCATTTAGTAATGTTGAAAATAATCATTTATTTTGGAATAATCTTAATCAAATACCTAATAATTTACAATGTAAATATTTATCGAAAATCACAAAACTTTTATCACATCAATCACAACATTATGATAAAGAAGTATTAAAAAATTTTATTAAAAATGAAATC…	ATGGATACAATATCTATATCTAAATTAATTAAGAAATCAATTAATCAAAAATTACCTCCAAAATTATTCATAAGTTTATTTAATAAATTGATTAAAAAACAATCAATTAATAATGAAGAATTCATTAATGAATTATTAATTCTTGATTATGATCAACATACTTGTTCTTCTTTTTCTTCTTTGAAGCAACATAAATGGAATGAATATAAACAAACTTTAATAATTGAATTATCATTTAGTAATGTTGAAAATAATCATTTATTTTGGAATAATCTTAATCAAATACCTAATAATTTACAATGTAAATATTTATCGAAAATCACAAAACTTTTATCACATCAATCACAACATTATGATAAAGAAGTATTAAAAAATTTTATTAAAAATGAAATCATTGAT…	No SNP, deletion of 12 nt at position 724, insertion of 6 nt at position 1681
CR_06790C	orf19.1855	not defined	ATGTCTTTCTTTTCAGAACCAATATCAAGATTGAAATGGGGGATTTTCCCAACTAGAAGAATTGTTGATGAAGATGAACATGGAAATTTTATAGATCCAGATACCATCATGGCTAATTCCTCTTTAGCCCCTTCATCTGATAATGATGATGACGTCGCATCAATATCAAAAACCAATTTGGAAAAACTTAAAACTAAAGAAGAAATCAAGTTTATATCATCAACACCCAAGGCTACTCCTGTGGTGTTAGAATATCGTGATGAAAAAAATCGTCCATGGTGGAAATTTTTCGATGAATATGAATATCGAGTCACTAGTAATGTGAAATCAAAAAGAAAATGGTATAAATGGTTTCATGAAGATGATACTCCTGAAGAACGTCGAGTGATTATGAAAATT…	ATGTCTTTCTTTTCAGAACCAATATCAAGATTGAAATGGGGGATTTTCCCAACTAGAAGAATTGTTGATGAAGATGAACATGGAAATTTTATAGATCCAGATACCATCATGGCTAATTCCTCTTTAGCCCCTTCATCTGATAATGATGATGACGTCGCATCAATATCAAAAACCAATTTGGAAAAACTTAAAACTAAAGAAGAAATCAAGTTTATATCATCAACACCCAAGGCTACTCCTGTGGTGTTAGAATATCGTGATGAAAAAAATCGTCCATGGTGGAAATTTTTCGATGAATATGAATATCGAGTCACTAGTAATGTGAAATCAAAAAGAAAATGGTATAAATGGTTTCATGAAGATGATACTCCTGAAGAACGTCGAGTGATTATGAAAATT…	4 SNPs, No DIP
CR_06840W	orf19.1849	B	ATGGCTAAACAATTTAAAAGAAAGTCCAATGGTGTGTCTGAAAGTAACAGAAAACGTGGAAGGCAAGAATTAAGAAAAGTTACACGTACAGCTGCCAGAAAACAACAACAAGATGAGAATCATGAAGATGACTTGAATGTGAATAATGATTCTGAAGAGGATAATTCTGGAAAAGAGATTGACGAAGAAGATGAAGAAGGTGAGAGAGACGATAATCGAGGAAAAGCATATTCTGCTTTGTTAACTTTATTAAAGTCAGAGCATAAAGAAAAACCAAAGAATGTTACTTCTGGATCATCATCACAAGTTGAAAAAACTAATGCATCTGATTCTGAAGATGACGACATTGCTGGTGCCAATGTTGAMGAAGAAGAAGAAGAGGGTGAAATAGATAATAAT…	ATGGCTAAACAATTTAAAAGAAAGTCCAATGGTGTGTCTGAAAGTAACAGAAAACGTGGAAGGCAAGAATTAAGAAAAGTTACACGTACAGCTGCCAGAAAACAACAACAAGATGAGAATCATGAAGATGACTTGAATGTGAATAATGATTCTGAAGAGGATAATTCTGGAAAAGAGATTGACGAAGAAGATGAAGAAGGTGAGAGAGACGATAATCGAGGAAAAGCATATTCTGCTTTGTTAACTTTATTAAAGTCAGAGCATAAAGAAAAACCAAAGAATGTTACTTCTGGATCATCATCACAAGTTGAAAAAACTAATGCATCTGATTCTGAAGATGACGACATTGCTGGTGCCAATGTTGAAGAAGAAGAAGAAGAGGGTGAAATAGATAATAAT…	1 SNP, No DIP
CR_07140C	orf19.11	B	ATGTATGGAAGATCAAGAGGCTATGGTGGTTATCGTAGTGGATATGGCTCATCACCATATGAGTATGGCTCATCGTCGTCTTATGGAAGAACTGGGTCAAGCAGCAATAAGTACAATAAACAGACCTACCCCAAATCACTGCAGCAACAACAACAGCAAGGAGCTCCAACATACAAACAAACAAGCTATAAACCACAGTATGCTAAACAAACATATTCGCAAACTCCAAGTTCACAACAATATGCACAAGCAGACAGAGGAAAGAGCAAGAACTACAAGCCAACCACTCCATCTAATCAATATAAGAAAAAGACTGTCAACAAAACTGTCAACGTCAACCAACAACCAAGAAGAAGTAGAYGGGGATTAGGTGGATTTAGAAGTATGTGGCACATTCCG…	ATGTATGGAAGATCAAGAGGCTATGGTGGTTATCGTAGTGGATATGGCTCATCACCATATGAGTATGGCTCATCGTCGTCTTATGGAAGAACTGGGTCAAGCAGCAATAAGTACAATAAACAGACCTACCCCAAATCACTGCAGCAACAACAACAGCAAGGAGCTCCAACATACAAACAAACAAGCTATAAACCACAGTATGCTAAACAAACATATTCGCAAACTCCAAGTTCACAACAATATGCACAAGCAGACAGAGGAAAGAGCAAGAACTACAAGCCAACCACTCCATCTAATCAATATAAGAAAAAGACTGTCAACAAAACTGTCAACGTCAACCAACAACCAAGAAGAAGTAGATGGGGATTAGGTGGATTTAGAAGTATGTGGCACATTCCG…	No SNP, No DIP
CR_07480W	orf19.6117	B	ATGGGATATAGTCTATCTGCTTTAGTTTCTACCAATCCATCGGCGCTTTCTTATTTTGACATATCATTTTTAACCTTCGAAGCAGTACTAGAAGTTGTTATAATATGTTGTGCTGGGTTCGTTGCCGCTAAAACCGGTCTATTAACCACTCAAGGACAGAAAACTTTATCGTCCTTAAATGTTGATTTGTTTACTCCATGTTTAATATTTACCAAACTTGCACCAAACTTGTCGTTTAGCAAATTAGTCGAAATCATTATTATACCGATTTTTTATGCTGTGTCCACAGGAGTATCTTATTGGAGTTCCCGAATAGTTAGTAAGGCGTTGAGCTTGAATAGCCCTGAGACAGATTTTGTCACTGCCATGGCCGTCTTTGGTAATTCAAACTCGTTGCCT…	ATGGGATATAGTCTATCTGCTTTAGTTTCTACCAATCCATCGGCGCTTTCTTATTTTGACATATCATTTTTAACCTTCGAAGCAGTACTAGAAGTTGTTATAATATGTTGTGCTGGGTTCGTTGCCGCTAAAACCGGTCTATTAACCACTCAAGGACAGAAAACTTTATCGTCCTTAAATGTTGATTTGTTTACTCCATGTTTAATATTTACCAAACTTGCACCAAACTTGTCGTTTAGCAAATTAGTCGAAATCATTATTATACCGATTTTTTATGCTGTGTCCACAGGAGTATCTTATTGGAGTTCCCGAATAGTTAGTAAGGCGTTGAGCTTGAATAGCCCTGAGACAGATTTTGTCACTGCCATGGCCGTCTTTGGTAATTCAAACTCGTTGCCT…	3 SNPs, No DIP
CR_07520C	orf19.2622	B	ATGGCCGATAACAGCGACGATTACTCCTACGATTACGAATATTTATATAAAATAGTGTTGATTGGGGATTCAGGAGTTGGTAAATCTAACTTGTTATCACGATTCACCCGTGATGAGTTTAATTTGGAAAGTAGATCAACTATTGGTGTTGAATTTGCTACGAGAACATTAGAAATTGATGGTAAACGAGTTAAAGCACAAATCTGGGACACCGCTGGTCAAGAAAGATATAGAGCCATTACTAGTGCATATTATAGAGGAGCTGTTGGGGCTTTGATTGTGTATGACATTGCCAAGACAGAAAGTTATGAAAGTGTAAGTCGTTGGTTGAAAGAATTGAAAGAACACGCTGATGCTAATATTATAATTGAATTGGTTGGTAATAAATCTGATTTGGAT…	ATGGCCGATAACAGCGACGATTACTCCTACGATTACGAATATTTATATAAAATAGTGTTGATTGGGGATTCAGGAGTTGGTAAATCTAACTTGTTATCACGATTCACCCGTGATGAGTTTAATTTGGAAAGTAGATCAACTATTGGTGCTGAATTTGCTACGAGAACATTAGAAATTGATGGTAAACGAGTTAAAGCACAAATCTGGGACACCGCTGGTCAAGAAAGATATAGAGCCATTACTAGTGCATATTATAGAGGAGCTGTTGGGGCTTTGATTGTGTATGACATTGCCAAGACAGAAAGTTATGAAAGTGTAAGTCGTTGGTTGAAAGAATTGAAAGAACACGCTGATGCTAATATTATAATTGAATTGGTTGGTAATAAATCCGATTTGGAT…	5 SNPs, No DIP
CR_09410W	orf19.7337	not defined	ATGGGAATATTTAGTAGTCTAGATGCCTCCATAGATGGAGATGAATATATTCAAAAATTAGCAACTTATATTCGTAAAAATGAGGAATCATTAGCCAATGGATTATTATGTTTTAGTAAAATTCAAGAAAATCAACCTAGTTTGAGTAAGATCAAACCATTACGATTAAGTTTCACCATGCATCATTTATATTATATTACTGAAAGAATCAGTCGATCTTCATTGGATGTTGATGTTGGTCCTTTGAATATTAAATCAGATAATCCTAATCATGAACCAACATTTATATCATTCATGGCCAATAAATCTAGATCATCGAATCGTCACTTTGATAGTGATAATAGATCCATAACTTCAATAGATTCAGTTAGATCGATTGTTTCCAATGCATCATTTTAT…	ATGGGAATATTTAGTAGTCTAGATGCCTCCATAGATGGAGATGAATATATTCAAAAATTAGCAACTTATATTCGTAAAAATGAGGAATCATTAGCCAATGGATTATTATGTTTTAGTAAAATTCAAGAAAATCAACCTAGTTTGAGTAAGATCAAACCATTACGATTAAGTTTCACCATGCATCATTTATATTATATTACTGAAAGAATCAGTCGATCTTCATTGGATGTTGATGTTGGTCCTTTGAATATTAAATCAGATAATCCTAATCATGAACCAACATTTATATCATTCATGGCCAATAAATCTAGATCATCGAATCGTCACTTTGATAGTGATAATAGATCCATAACTTCAATAGATTCAGTTAGATCGATTGTTTCCAATGCATCATTTTAT…	No SNP, deletion of 3 nt at position 2035
CR_09470W	orf19.7342	not defined	ATGAATTGTTTCTTTTCTGCAACAACTTTACAAACTAATTTCAAGAAACCATTAATTGAACAACACAATAATAAATGTTATAAATATATTAAATTAAATAATAATGGACTAAAAGTTTTATTAATATCTGATTGTCATCATCACGGTGGTTTGAAAAATCATTTTACATGTTCAATGACAATTAAAAATTTTGGTAGTTTTAATGATCCAATGAATTATTTAGGATTAACTCATTTATTAGAACATTTAATAATTTTTAATCATTATCAATTTATTAATCAATTGAAAAAAATGGGTGGTGATATAAATGGATATACTTTGGGTGATTTTATGAATATTTATTTTGATGTATTGATAAATGAACAAGAAGGAGAGGAGGAGGAAGAAGAAGAAGAAGAA…	ATGAATTGTTTCTTTTCTGCAACAACTTTACAAACTAATTTCAAGAAACCATTAATTGAACAACACAATAATAAATGTTATAAATATATTAAATTAAATAATAATGGACTAAAAGTTTTATTAATATCTGATTGTCATCATCACGGTGGTTTGAAAAATCATTTTACATGTTCAATGACAATTAAAAATTTTGGTAGTTTTAATGATCCAATGAATTATTTAGGATTAACTCATTTATTAGAACATTTAATAATTTTTAATCATTATCAATTTATTAATCAATTGAAAAAAATGGGTGGTGATATAAATGGATATACTTTGGGTGATTTTATGAATATTTATTTTGATGTATTGATAAATGAACAAGAAGGAGAGGAGGAGGAAGAAGAAGAAGAAGAA…	No SNP, No DIP
