# Supplementary material for: Generating genomic platforms to study Candida albicans pathogenesis
Source: Nucleic Acids Res. 2018 Jul 6;46(14):6935–49. doi: 10.1093/nar/gky594 (PMC6101633; doi:10.1093/nar/gky594)
Supplement: Supplementary Data [file gky594_supplemental_files.zip › ORFEOME_SuppTabS5_bis.xlsx]

## Sheet: Feuil1
Supplemental Table S5. Possible haplotype recombinants.
	#SNPs vs HapA	#SNPs vs HapB	Haplotype	SNPs vs A - SNPs vs B	SNPs position vs HapA	SNPs position vs HapB
C1_00760W	6	2	B	4	77,78,79,365,376,499	582,595
C1_01030W	1	1	A/B	0	921	1017
C1_01200W	1	1	A/B	0	47	1521
C1_01460W	18	6	B	12	201,252,255,286,318,339,699,887,1025,1492,1564,1671,1866,2031,2047,2085,2592,2845	318,699,1564,1671,2730,2845
C1_01910W	11	4	B	7	17,195,285,303,306,323,383,502,513,873,970	44,45,71,98
C1_02610W	9	10	A	-1	418,1738,1761,2508,2514,3041,3126,3192,3268	621,741,778,786,795,798,804,837,840,957
C1_03870C	7	23	A	-16	23,487,488,489,490,491,492	66,77,151,282,340,430,432,474,487,488,489,490,491,492,498,570,785,897,933,1011,1215,1503,1570
C1_05910W	3	14	A	-11	1117,1118,1119	33,36,588,630,723,858,992,1147,1157,1161,1197,1209,1314,1380
C1_06530C	2	20	A	-18	4,3753	92,119,125,228,276,300,465,856,1656,2760,2817,3054,3360,3450,3615,3656,3717,3789,3978,4059
C1_07200W	7	5	B	2	174,395,414,636,714,731,738	162,174,395,414,731
C1_07360W	1	4	A	-3	3732	2904,3675,3723,3750
C1_08170C	1	3	A	-2	2076	624,684,721
C1_08220W	5	1	B	4	318,410,1684,1851,2242	2328
C1_08670W	22	17	B	5	172,210,211,212,213,214,215,216,217,218,328,334,360,516,519,537,540,567,606,672,673,753	210,211,212,213,214,215,216,217,218,1032,1146,1314,1317,1446,1594,1719,1842
C1_08900W	14	17	A	-3	306,1607,1620,1621,1622,1623,1624,1625,1626,1627,1628,1629,1630,1631	435,715,834,1269,1607,1620,1621,1622,1623,1624,1625,1626,1627,1628,1629,1630,1631
C1_09240C	5	5	A/B	0	357,426,435,474,919	1290,1293,1316,1379,1381
C1_10290W	29	8	B	21	696,711,714,724,726,735,743,963,1059,1185,1189,1428,1429,1430,1431,1512,1585,1605,1631,1682,2058,2142,2184,2196,2211,2329,2475,2484,2568	993,1005,1429,1430,1431,2058,2142,2568
C1_10890C	6	3	B	3	321,333,387,687,751,757	9,29,129
C1_10940C	1	1	A/B	0	186	506
C1_11730W	12	11	B	1	175,219,1086,1287,1395,1407,1410,2077,2078,2436,2652,3047	429,519,609,725,818,877,1753,1777,1794,1965,3132
C1_12330W	3	14	A	-11	69,171,194	204,522,532,533,585,586,677,750,756,822,1008,1165,1166,1167
C1_12350W	23	12	B	11	348,513,1002,1085,1213,1269,1338,1341,1410,1429,1437,1452,1527,1575,1725,1743,1965,2009,2062,2094,2193,2235,2550	255,348,375,384,411,435,513,549,1085,1213,1743,2009
C1_12750C	12	1	B	11	77,304,305,306,641,675,954,960,978,1071,1161,1454	555
C1_13430C	5	8	A	-3	783,806,1021,1709,1720	1195,1207,1476,1562,1592,1601,1608,1641
C2_00150W	3	2	B	1	346,804,1068	59,74
C2_01130W	18	4	B	14	77,198,199,315,597,618,621,951,1175,1239,1350,1386,1392,1395,1447,1499,1785,1857	2156,2304,2364,2371
C2_01320W	3	1	B	2	49,849,881	1200
C2_01780W	5	2	B	3	789,793,3060,3571,4113	873,877
C2_02420C	1	16	A	-15	1575	87,192,285,438,459,474,720,724,810,954,957,960,1032,1041,1044,1047
C2_03300W	4	5	A	-1	273,389,732,741	51,178,389,732,741
C2_03770C	1	10	A	-9	2286	99,129,153,156,228,237,342,569,1101,1233
C2_03920C	29	8	B	21	69,89,162,387,396,505,529,538,888,1009,1020,1035,1230,1262,1263,1728,1754,2007,2092,2236,2260,2457,2490,2505,2509,2583,2704,2706,3012	396,529,1754,2236,2260,2367,2368,2369
C2_05320W	14	7	B	7	719,921,957,969,1104,1119,1132,1133,1134,1159,1162,1170,1173,1233	1132,1133,1134,1254,1257,1338,1419
C2_06080C	2	4	A	-2	81,259	606,741,795,838
C2_06270W	11	6	B	5	82,592,1015,1031,1150,1178,1179,1180,1181,1182,1183	1071,1072,1073,1178,1179,1180
C2_06600W	25	16	B	9	102,243,244,245,246,247,248,432,440,627,666,852,959,1077,1095,1124,1608,1635,1920,2276,2281,2571,2598,2781,2888	40,41,42,243,244,245,246,247,248,440,785,786,787,852,1920,2781
C2_06700W	10	11	A	-1	1,2,3,4,5,6,7,8,9,525	1,2,3,4,5,6,7,8,9,156,333
C2_08560W	15	7	B	8	189,591,879,1046,1126,1188,1199,1446,1550,2157,2258,2274,2296,2574,3042	9,879,1446,2296,2574,2988,3042
C2_08870C	117	12	B	105	318,319,320,321,322,323,324,325,326,327,328,329,330,331,332,333,334,335,336,337,338,339,340,341,342,343,344,345,346,347,348,349,350,351,352,353,354,355,356,357,358,359,360,361,362,363,364,365,366,367,368,369,370,371,372,373,374,375,376,377,378,379,380,381,382,383,384,385,386,387,388,389,390,391,392,393,394,395,396,397,398,399,400,401,402,403,404,405,406,407,408,409,410,411,412,413,414,415,416,417…	45,468,492,519,522,552,579,594,816,842,849,966
C2_09070C	6	5	B	1	276,804,828,849,861,871	1132,1140,1157,1270,2349
C2_09510C	7	7	A/B	0	92,93,94,95,96,97,354	92,93,94,95,96,97,1007
C2_10170C	10	8	B	2	540,657,658,659,660,661,662,669,675,771	162,171,657,658,659,660,661,662
C2_10290W	4	1	B	3	131,132,133,147	1277
C3_00040W	2	1	B	1	57,81	766
C3_00820W	1	20	A	-19	45	399,807,864,972,1239,1248,1383,1390,1599,1788,1824,1831,1839,1842,1869,2043,2085,2089,2154,2250
C3_00980W	2	6	A	-4	2206,2404	372,537,1134,1462,2310,2404
C3_01000W	13	25	A	-12	6,1320,1321,1322,1323,1324,1325,2023,2024,2025,2179,2180,2181	912,987,1053,1320,1321,1322,1323,1324,1325,1404,1489,1491,1531,1640,1653,1874,1947,2085,2179,2180,2181,2184,2500,2530,2589
C3_01020W	1	6	A	-5	398	274,279,402,415,474,515
C3_01130C	23	34	A	-11	415,416,417,418,419,420,421,422,423,424,425,426,427,428,429,430,431,432,433,434,435,1118,1121	69,70,71,95,208,415,416,417,418,419,420,421,422,423,424,425,426,427,428,429,430,431,432,433,434,435,452,645,680,685,708,722,2363,2644
C3_01170W	7	9	A	-2	519,520,521,522,523,524,1351	56,435,489,519,520,521,522,523,524
C3_01710C	4	1	B	3	503,504,505,1488	200
C3_02080W	8	24	A	-16	116,382,565,583,778,1644,1677,1826	10,27,116,253,274,382,576,583,635,688,741,778,780,894,1146,1167,1644,1677,1722,1826,2166,2244,2292,2341
C3_04220C	9	4	B	5	45,182,191,234,330,632,985,1157,1282	985,1157,1244,1282
C3_07980C	11	11	A/B	0	73,217,241,248,266,267,268,286,304,354,356	73,135,188,217,241,248,266,267,268,286,304
C4_00150C	6	4	B	2	891,984,1056,1206,1212,1230	156,186,253,340
C4_00290C	3	10	A	-7	36,45,835	192,348,463,651,700,701,747,1061,1097,1250
C4_00770C	1	3	A	-2	129	157,267,339
C4_00840W	6	6	A/B	0	312,1422,1466,1566,1711,1754	299,312,315,357,1711,1754
C4_01320C	9	3	B	6	687,747,1306,1503,1720,1756,1771,1789,2436	417,421,425
C4_01450W	9	11	A	-2	456,551,552,553,623,1604,1656,1717,1786	16,456,551,552,553,623,1717,1797,1815,1816,1817
C4_01500W	3	2	B	1	12,669,1001	184,225
C4_01560C	16	9	B	7	53,493,507,527,639,732,804,955,1008,1353,1575,1578,1795,1798,1857,2054	53,955,1575,1795,1798,2054,2688,2689,2690
C4_01780C	2	3	A	-1	306,447	513,580,865
C4_02540W	36	53	A	-17	2773,2774,2775,2776,2777,2778,2779,2780,2781,2782,2783,2784,2785,2786,2787,2788,2789,2790,2791,2792,2793,2794,2795,2796,2797,2798,2799,2800,2801,2802,2831,2832,2833,2834,2835,2836	1381,1382,1383,1384,1385,1386,1387,1388,1389,1404,1434,1764,1939,2118,2631,2757,2758,2759,2773,2774,2775,2776,2777,2778,2779,2780,2781,2782,2783,2784,2785,2786,2787,2788,2789,2790,2791,2792,2793,2794,2795,2796,2797,2798,2799,2800,2801,2802,2805,2818,2986,3002,3031
C4_03200C	2	1	B	1	852,855	730
C4_03290W	6	12	A	-6	2016,2025,2028,2031,2037,2040	1151,1152,1153,1699,2016,2025,2028,2031,2040,2398,2553,2644
C4_04730W	6	7	A	-1	861,987,1047,1224,1275,1498	120,183,247,248,552,761,768
C4_04750W	7	2	B	5	17,747,983,1206,1273,1274,1407	1276,1488
C4_05080C	13	5	B	8	120,195,267,282,337,438,634,1368,1577,1644,1710,1801,1851	9,14,701,702,703
C4_05090C	3	6	A	-3	174,462,834	1269,1572,2423,2424,4711,5163
C4_05430C	17	4	B	13	525,528,549,918,957,1041,1179,1200,1212,1221,1245,1389,1504,1623,1632,1713,1848	133,232,312,588
C4_05440C	9	12	A	-3	54,118,189,198,921,954,1026,1126,1131	324,378,379,522,531,549,600,606,690,708,723,1212
C4_05660C	9	11	A	-2	471,545,888,899,1242,1305,1431,1648,1725	26,33,42,112,174,345,354,381,2045,2046,2047
C4_05700W	14	7	B	7	506,531,580,687,786,1137,1320,1362,1830,2728,2838,2841,2859,2916	966,967,968,1830,2838,2859,2916
C4_06250C	11	10	B	1	53,54,55,56,57,58,114,273,414,684,825	53,54,55,56,57,58,1758,2025,2058,2085
C4_06610C	2	1	B	1	177,444	1692
C4_06830C	4	1	B	3	188,195,222,309	897
C4_06850C	2	2	A/B	0	144,409	54,1100
C4_07050W	5	2	B	3	309,336,369,372,491	483,491
C5_02010C	20	10	B	10	478,479,1161,1236,1325,1329,1407,1439,1443,1447,1449,1452,1457,1466,1467,1525,1540,1541,1863,1923	55,196,243,1439,1443,1447,1449,1452,1457,1466
C5_03000C	34	10	B	24	15,42,90,233,280,531,712,1498,1719,1720,1721,1722,1723,1724,1725,1726,1727,1857,1905,2411,2599,2702,2739,2809,2810,2873,2989,3004,3030,3116,3195,3354,3369,3375	222,1719,1720,1721,1722,1723,1724,1725,1726,1727
C5_03030W	1	5	A	-4	1287	702,783,1002,1043,1892
C5_04160W	1	2	A	-1	219	16,370
C5_04290C	3	13	A	-10	1239,1240,1241	106,153,178,231,306,381,801,822,939,1242,1244,1247,1248
C5_04410C	1	2	A	-1	801	220,275
C5_04790C	1	2	A	-1	618	25,26
C5_04880C	4	2	B	2	541,1068,1209,1263	91,1068
C6_00540W	4	6	A	-2	697,1269,1479,1489	112,307,329,1269,1479,1489
C6_00670W	2	1	B	1	1496,1632	783
C6_00710W	2	9	A	-7	267,423	45,788,922,1267,1487,1586,1647,1692,1704
C6_01990W	2	4	A	-2	643,684	643,1413,1452,1515
C6_02670C	12	26	A	-14	431,432,433,1133,1134,1135,1136,1137,1138,1139,1140,1141	93,413,415,431,432,433,453,564,587,616,636,645,1128,1133,1134,1135,1136,1137,1138,1139,1142,1143,1180,1188,1192,1204
C6_02860W	1	14	A	-13	3122	609,612,615,618,633,763,957,1905,1965,1968,2105,2172,2235,2298
C6_03260W	3	1	B	2	443,561,663	249
C6_03740W	13	1	B	12	87,103,152,153,176,177,192,195,244,305,445,452,525	59
C7_01130C	2	1	B	1	257,259	141
C7_03010W	3	1	B	2	1246,1680,2325	510
C7_03120W	5	1	B	4	204,216,226,248,1182	817
C7_03150W	1	4	A	-3	1881	48,228,361,709
C7_03280C	1	4	A	-3	303	837,945,1257,1354
C7_03540C	1	8	A	-7	129	222,391,474,510,523,573,597,606
CR_01380W	13	7	B	6	41,42,1025,1039,1186,1198,1236,1282,1308,1317,1413,1688,1692	1782,1885,2220,2383,2417,2565,2679
CR_02300C	2	6	A	-4	1995,2086	105,243,360,1302,1472,1701
CR_02400W	16	2	B	14	78,280,291,297,300,607,630,855,867,957,960,966,967,1014,1291,1367	591,630
CR_02740W	10	4	B	6	660,997,1010,1012,1026,1029,1041,1458,1497,1627	1770,1810,1893,1899
CR_03310C	8	1	B	7	113,138,253,259,279,297,911,915	1133
CR_03520C	11	12	A	-1	200,273,396,470,476,603,962,985,1076,1762,1828	273,396,470,591,603,962,985,1076,1088,1484,1617,1762
CR_04110W	12	1	B	11	248,263,264,293,300,322,326,333,337,419,470,849	162
CR_04340W	4	4	A/B	0	53,294,345,466	2378,2446,2532,3108
CR_06570C	26	21	B	5	289,316,317,318,319,320,321,322,323,324,325,326,327,912,966,1185,1327,1329,1425,1476,1768,1769,1770,1771,1772,1773	316,317,318,319,320,321,322,323,324,325,326,327,1171,1172,1173,1768,1769,1770,1771,1772,1773
CR_06610W	5	6	A	-1	369,370,371,379,1163	369,370,371,1236,1237,1238
CR_06640C	3	7	A	-4	381,1307,1356	329,330,331,1334,1337,1338,1339
CR_07170W	6	4	B	2	214,316,483,534,565,748	214,565,748,789
CR_07250C	3	2	B	1	309,390,1973	940,1716
CR_07480W	7	4	B	3	327,660,682,708,1248,1251,1275	660,682,708,741
CR_07680C	22	13	B	9	90,100,126,150,152,158,162,167,182,221,224,346,416,930,1035,1071,1154,1794,1878,1881,2006,2433	2052,2089,2091,2092,2276,2278,2279,2282,2301,2344,2345,2346,2364
